# Supplementary material for: Circular RNA profile of infantile hemangioma by microarray analysis
Source: PLoS One. 2017 Nov 2;12(11):e0187581. doi: 10.1371/journal.pone.0187581 (PMC5667857; doi:10.1371/journal.pone.0187581)
Supplement: S2 Table — (XLS) [file pone.0187581.s002.xls]

## Sheet: All Targets Value - CircRNAs
All Targets Value (Entities where at least 4 out of 8 samples have flags in Present or Marginal) # Column A: probeID, it represents the probe name. # Column B ~ I: Raw Intensity of each sample. # Column J ~ Q: log2 value of Normalized Intensity of each sample. # Column R ~ Y: Flags, flags are attributes that denote the quality of the entities using methods from GeneSpring software. # Column Z ~ A…
	Raw Intensity								Normalized Intensity								Flags								Annotations
probeID	[tumor1](raw)	[tumor2](raw)	[tumor3](raw)	[tumor4](raw)	[skin1](raw)	[skin2](raw)	[skin3](raw)	[skin4](raw)	[tumor1](normalized)	[tumor2](normalized)	[tumor3](normalized)	[tumor4](normalized)	[skin1](normalized)	[skin2](normalized)	[skin3](normalized)	[skin4](normalized)	tumor1:flag_call	tumor2:flag_call	tumor3:flag_call	tumor4:flag_call	skin1:flag_call	skin2:flag_call	skin3:flag_call	skin4:flag_call	circRNA	Alias	source	chrom	strand	txStart	txEnd	circRNA_type	best_transcript	GeneSymbol	Sequence
ASCRP3000001	42	45	46	47	59	61	76	46	5.39083	5.5084	5.45595	5.50642	5.29072	5.29072	5.29532	5.58741	A	P	P	P	P	P	P	P	hsa_circRNA_082501	hsa_circ_0082501	circBase	chr7	+	135258401	135333499	exonic	NM_015135	NUP205	AAAAAAACAACCAAAAAATGTTCAACAGCATGAGAAGGTTCAGAAAGCCAGTACAGAGGG
ASCRP3000002	749	548	379.5	240.5	490.5	520.5	939	346	9.72049	9.67775	9.13864	8.75662	8.51208	8.58879	8.66651	9.54609	P	P	P	P	P	P	P	P	hsa_circRNA_407247		25070500	chr9	+	131971147	131971515	sense overlapping	uc010myu.1	AK308944	AAAAAACGAAGAAAAAGAGACACCCAGCTCACCTCCAAGTTTGCCTGCAGGAGCCGGCTC
ASCRP3000003	88.5	71	57	56	131	143	174.5	73.5	6.64368	6.46995	5.88311	6.0958	6.47402	6.62004	6.33796	6.92689	P	P	P	P	P	P	P	P	hsa_circRNA_007418	hsa_circ_0007418	circBase	chr1	+	22816372	22818026	exonic	NM_014870	ZBTB40	AAAAAACTAGAAATGTGTTCAGAAATTAAAGGTCCACAGAAGGAGGGCCTGTCCTCCCAA
ASCRP3000004	324.5	265.5	227	169	465.5	464	658	74	8.55538	8.62897	8.35378	8.1565	8.43184	8.42267	8.16076	6.92689	P	P	P	P	P	P	P	P	hsa_circRNA_407121		25070500	chr8	-	125597327	125603476	exonic	NM_014751	MTSS1	AAAAAAGAAGTCCTCGGATACGCTGAAACTGCAGAAGAAAGCAAAAAAAGGTGGGACCAG
ASCRP3000005	106	96.5	107	81	269	256	270	86	6.90486	7.02604	7.10218	6.78815	7.6033	7.50695	6.92578	7.27979	P	P	P	P	P	P	P	P	hsa_circRNA_407087		25070500	chr8	-	71495398	71508556	exonic	NM_014294	TRAM1	AAAAAAGGAACAGGAAAACTACATCTCAGACCCAACTATCTTATGGAGGGCTTATCCCCA
ASCRP3000006	46	47	48	48	53	53	65	39	5.41216	5.5084	5.45595	5.63899	5.12491	5.11973	5.09884	5.00928	P	P	P	P	P	P	P	A	hsa_circRNA_061985	hsa_circ_0061985	circBase	chr21	-	46275124	46285362	exonic	NM_004339	PTTG1IP	AAAAAATATGCTTGTTCTCAGAACACAAACAAAACCTGTGAAGAGTGCCTGAAGAACGTC
ASCRP3000007	678	547	378	108	253	253	300	57	9.57356	9.67356	9.12796	7.34058	7.50695	7.49401	7.06965	6.26948	P	P	P	P	P	P	P	P	hsa_circRNA_404446		25070500	chr1	-	19670851	19684057	exonic	NM_004930	CAPZB	AAAAACAAAGGATATCGTCAATGGGCTGAGGTATTTTGAAGGTGGCGTCTCATCTGTCTA
ASCRP3000008	46.5	42	69	51	63	61.5	113.5	72	5.41216	5.31131	6.29382	5.79003	5.41216	5.32712	5.77199	6.88058	P	P	P	P	P	P	P	P	hsa_circRNA_043081	hsa_circ_0043081	circBase	chr17	-	33255980	33269925	exonic	NM_006584	CCT6B	AAAAACAACTTCTTCACTCTTGGTTGATCCAAGGATTAGTTTTGGATCATGGTGCCCGTC
ASCRP3000009	78	67.5	62	53	77.5	75.5	93.5	47.5	6.46281	6.37428	6.02695	5.88921	5.76206	5.60234	5.53392	5.70097	P	P	P	P	P	P	P	P	hsa_circRNA_401039		25242744	chr12	-	110376184	110377052	exonic	NM_014776	GIT2	AAAAACATACAGGAGCTCTTAAGAGCAGCCCAAGAAAATAAACATGACAGGCATCCAGGC
ASCRP3000010	79	70.5	74.5	60	119	123	157	54.5	6.4443	6.51699	6.42133	6.23757	6.36228	6.39265	6.20494	6.1393	P	P	P	P	P	P	P	P	hsa_circRNA_400114		25242744	chr1	-	8421822	8482867	exonic	NM_012102	RERE	AAAAACGCAGAAACGCTTCGTTAAGGGACTCAGGCAGTACGGGAAGAACTTCTTCAGAAT
ASCRP3000011	51	45	60	56.5	151.5	145	251.5	77.5	5.63718	5.62627	6.02695	6.0958	6.7033	6.60854	6.82838	7.02223	P	P	P	P	P	P	P	P	hsa_circRNA_100501	hsa_circ_0002413	circBase	chr1	+	240341220	240351562	exonic	NM_020066	FMN2	AAAAACGCTCAGATGCTGTCCAGAAGCAAGATCAACTTTATACCTGGGCTGCAGTTAGTC
ASCRP3000012	101	87	93	78	96.5	102	161	63	6.8355	6.86132	6.8418	6.71193	6.03659	6.10369	6.23757	6.58525	P	P	P	P	P	P	P	P	hsa_circRNA_000654	hsa_circ_0000654	circBase	chr15	+	93480747	93482948	exonic	NM_001271	CHD2	AAAAACGTTAGAGAAAAATGGAAACAGGAACCCTCAGAAGATGAACAGGAACAAGGCACC
ASCRP3000013	473	359	341	243.5	536	570	656	168	9.11347	9.07327	8.97456	8.80238	8.65414	8.73879	8.15618	8.49468	P	P	P	P	P	P	P	P	hsa_circRNA_104195	hsa_circ_0002198	circBase	chr6	+	136472297	136476896	exonic	NM_018945	PDE7B	AAAAACTAACCACCATCTTGCAAACCTATATCAGGAAACAGCCTGGTAACACTGTTGTGC
ASCRP3000014	88.5	75	115	105	268	274	398	65	6.66116	6.57583	7.1894	7.3051	7.59912	7.62836	7.46215	6.58525	P	P	P	P	P	P	P	P	hsa_circRNA_404754		25070500	chr10	-	61592282	61612460	exonic	NM_005436	CCDC6	AAAAACTGGAGAATGACACCATTTCTAAGCAACTTACATTAGAACAGCAAGCCAGGGCTG
ASCRP3000015	238	204	256	182	395	412.5	922	119	8.11514	8.22108	8.52413	8.2826	8.18745	8.23341	8.6446	7.92233	P	P	P	P	P	P	P	P	hsa_circRNA_103950	hsa_circ_0001534	circBase	chr5	-	137278563	137278905	exonic	NM_016603	FAM13B	AAAAACTGGCTCTGGATCTCCGATTGTCAAGTTCTCGAGCAGCTTCTATGGATCTCCATC
ASCRP3000016	142	104	80	92.5	205	202	245	67.5	7.3714	7.19618	6.57441	7.08501	7.18909	7.15311	6.80357	6.68502	P	P	P	P	P	P	P	P	hsa_circRNA_007390	hsa_circ_0007390	circBase	chr15	-	73854236	73866136	exonic	NM_012428	NPTN	AAAAACTTGCGCCAGAGAAACACAAATTAAGTACTGCTTACAATCCGCTCCTGACATCAC
ASCRP3000017	79	64	56.5	59	86	92	92.5	46	6.4443	6.24354	5.90133	6.0958	5.86621	5.94881	5.48845	5.58741	P	M	P	P	P	P	P	P	hsa_circRNA_008846	hsa_circ_0008846	circBase	chr6	-	18256591	18258636	exonic	NM_003472	DEK	AAAAAGAAGGAAGAAATGTTGAAAAAAAAAGAGTCTCATCGTGGAAGGCAAGAGGGAAAA
ASCRP3000018	206	160	399	514	616.5	581	2408	279	7.92195	7.85985	9.20714	10.0136	8.85044	8.75683	9.95722	9.26126	P	P	P	P	P	M	P	P	hsa_circRNA_000542	hsa_circ_0000542	circBase	chr14	+	58785259	58796887	exonic	NM_002892	ARID4A	AAAAAGACAGAAGAAGAGGTGTGTTTGATGATGGTGATGAGCGAACATTGAGACGTACCT
ASCRP3000019	39	39.5	55	48.5	78	77	105	57	5.04796	5.08827	5.77694	5.4415	5.77447	5.67473	5.67296	6.24354	A	A	P	P	P	P	P	P	hsa_circRNA_404789		25070500	chr10	+	91478466	91486278	exonic	NM_016195	KIF20B	AAAAAGAGAGAAAATGGTTTCAACAGCATGTGCCTTTCCGGGAAAGTAAACTGACTCACT
ASCRP3000020	51.5	52.5	49.5	51	56.5	59	63.5	47.5	5.72674	5.91932	5.4269	5.84126	5.25575	5.24628	5.0696	5.62809	P	P	P	P	P	P	P	P	hsa_circRNA_007645	hsa_circ_0007645	circBase	chr17	-	674564	689217	sense overlapping	NM_016080	GLOD4	AAAAAGATGAAGAAAAGCAAAGGGCTTTGCTGGGCTATGCTGATAACCAGAGAAGCTAAA
ASCRP3000021	61	58	77	83.5	165	166	353	58	6.03728	6.17904	6.46486	6.91835	6.85355	6.85199	7.29824	6.36008	P	P	P	P	P	P	P	P	hsa_circRNA_102997	hsa_circ_0059490	circBase	chr20	-	16506736	16509085	exonic	NM_024704	KIF16B	AAAAAGCCCAGATTACGTTTCACAAGAAATGGGAAAAGGACTTGGAGGCCAAGTTCATTA
ASCRP3000022	56	49.5	47	39	73	82	96	48	5.80946	5.74367	5.39297	5.15559	5.61343	5.74367	5.55326	5.5084	P	P	P	A	P	P	P	P	hsa_circRNA_402543		25242744	chr20	+	25398740	25405963	exonic	NM_021067	GINS1	AAAAAGCCTATATATTGAAGTATGACCGCTTGCTTCGGATCAGAGCACTCAGATGGGAAT
ASCRP3000023	74	64	52	59.5	103	99.5	120	80	6.3996	6.33238	5.57043	6.17531	6.13353	6.0958	5.85223	7.12464	P	P	P	P	P	P	P	P	hsa_circRNA_404823		25070500	chr10	-	128973475	128975403	exonic	NM_001039762	FAM196A	AAAAAGGAGAGGCCCATCGGGAAGGAATTATTTTCCAGTACCACTCTCCATGGAATAAAA
ASCRP3000024	167	123.5	115	117	281.5	274.5	451	100	7.61669	7.44827	7.25166	7.56334	7.66547	7.6107	7.62128	7.63359	P	P	P	P	P	P	P	P	hsa_circRNA_103917	hsa_circ_0073435	circBase	chr5	+	95072592	95119667	exonic	NM_014899	RHOBTB3	AAAAAGGCCAAGGACATATTTGACAGTGATTGGTACACTTCTCGAAATCTAATTGGGGGC
ASCRP3000025	1780	1235.5	840	530.5	1299	1346	1825	621.5	10.9124	10.8177	10.3432	10.0659	10.0117	10.0812	9.58112	10.4501	P	P	P	P	P	P	P	P	hsa_circRNA_102887	hsa_circ_0057691	circBase	chr2	-	200233327	200246543	exonic	NM_015265	SATB2	AAAAAGTACAAGAAGATTAAAGGAATAATCAAGCTGGGAAGGTGGAACCCTCTCCCCCTC
ASCRP3000026	51	51	55	57	206	192.5	904	76.5	5.63718	5.86001	5.80139	6.07187	7.19679	7.06831	8.62029	7.02223	P	P	P	P	P	P	P	P	hsa_circRNA_405950		25070500	chr2	+	121036193	121038483	exonic	uc002tml.3	RALB	AAAAAGTAGAAGGTATTCTAGAGCTCTTCAGTGGGTCATCTGTGTGTCACAGCCTCAGAA
ASCRP3000027	65	62	54	54	66	74	103.5	59	6.10631	6.16089	5.62353	5.93856	5.48242	5.60234	5.63899	6.40759	M	P	P	P	P	P	P	P	hsa_circRNA_054947	hsa_circ_0054947	circBase	chr2	+	64113474	64118696	exonic	NM_006759	UGP2	AAAAATAAAGCAGTGAAGCAATAGGCGGGACACTCACTCAATATGAAGGCAAACTGAGAC
ASCRP3000028	45	47	81	80.5	68.5	74.5	111	64	5.45595	5.57043	6.59834	6.8679	5.53781	5.62444	5.75038	6.49616	P	P	P	P	P	P	P	P	hsa_circRNA_406825		25070500	chr6	+	109762831	109763131	intronic	ENST00000258052	SMPD2	AAAAATAGCTGATCAGAGCTGGAAGACAAGGGAGGGGAAGAAGGCTGGGTGTGAGAAGCC
ASCRP3000029	122	100	87	87	193	190	250.5	78.5	7.12819	7.08235	6.71622	6.97248	7.09296	7.07368	6.82281	7.05684	P	P	P	P	P	P	P	P	hsa_circRNA_031460	hsa_circ_0031460	circBase	chr14	-	31582309	31602881	exonic	NM_015382	HECTD1	AAAAATATTACAGCAGATTGAGGTCAACTGCAACTTGGCCTCTTGATCCACCAAAGGATG
ASCRP3000030	92	72	78	85.5	167.5	172.5	204	119	6.68677	6.48412	6.43807	6.94347	6.86829	6.91536	6.5611	7.8919	P	P	P	P	P	P	P	P	hsa_circRNA_407023		25070500	chr7	+	148582342	148582577	intergenic			AAAAATCCTTTATCAAGATGAGCACTGTTCACTTGCCGCCTCTGCAAAGTCCACCGCCGC
ASCRP3000031	389.5	286	271	182	668	645	690	238	8.7961	8.72777	8.60763	8.27359	8.9716	8.9136	8.22861	9.02899	P	P	P	P	P	P	P	P	hsa_circRNA_406859		25070500	chr6	-	135639656	135644462	exonic	NM_017651	AHI1	AAAAATCTCCAGCTCCTCAAAAGGTAGTGGCTCTTTATGACTACACAGCGAATCGATCAG
ASCRP3000032	271	226	434.5	279	426.5	461	625	202.5	8.31863	8.38783	9.35153	9.00603	8.30373	8.40229	8.09054	8.77629	P	P	P	P	P	M	P	P	hsa_circRNA_102776	hsa_circ_0055451	circBase	chr2	-	86088303	86090608	exonic	NM_003896	ST3GAL5	AAAAATGCATTATGTGGACCCTGACCATGTAAAGCAATGCCAAGTGAGTACACCTATGTG
ASCRP3000033	321	262	263	210	436	445	687	96	8.54214	8.58961	8.56232	8.51133	8.33352	8.35819	8.22243	7.47817	P	P	P	P	P	P	P	P	hsa_circRNA_100098	hsa_circ_0007822	circBase	chr1	+	23356961	23385660	exonic	NM_015013	KDM1A	AAAAATGCCCACTTTATGAAGCCAACGGACAAGCTGTAGAGTACAGAGAGATGGATGAAA
ASCRP3000034	57	67	198	102	123	121	391.5	77	5.93267	6.46995	8.13693	7.25403	6.39372	6.36118	7.43531	6.97678	P	P	P	P	P	P	P	P	hsa_circRNA_406086		25070500	chr20	+	18122851	18123563	sense overlapping	NM_020536	CSRP2BP	AAAAATGGATACCAGCCAAGGCTTCGTGACGGAGTTATCAGAGACATTGAGAGGCAAATT
ASCRP3000035	44	46	50	46	63	71	181.5	46	5.18811	5.57043	5.49046	5.32712	5.40366	5.59303	6.40227	5.58741	P	P	P	P	P	P	P	P	hsa_circRNA_061825	hsa_circ_0061825	circBase	chr21	-	43782390	43786644	exonic	NM_003225	TFF1	AAAAATTAAAAGAGATCGATATTAAATCCCTGACTCGGGGTCGCCTTTGGAGCAGAGAGG
ASCRP3000036	282.5	222.5	260.5	182.5	457	441	882.5	64.5	8.37702	8.34715	8.54238	8.30344	8.40043	8.34021	8.59124	6.68502	P	P	P	P	P	P	P	P	hsa_circRNA_104215	hsa_circ_0005753	circBase	chr6	+	149663820	149691235	exonic	NM_015093	TAB2	AAAAATTCCCTGAAGTACCTGAAGTTGTTGTATCCAGGTGCATGTTACAGGCTCCAGACC
ASCRP3000037	58	52.5	58	51	91	94	133	45.5	5.9962	5.87852	5.99337	5.88921	5.91035	5.94881	5.95755	5.55133	P	P	P	P	P	P	P	P	hsa_circRNA_401118		25242744	chr13	+	20593686	20611049	exonic	NM_003453	ZMYM2	AAAAATTTCAGGATTGGTACTACAAGGTAGGTAGCCATCCAAGCTTCCTGAAGGAGGTTC
ASCRP3000038	973	914	534.5	710	1925	1933.5	1325	172.5	10.1015	10.4222	9.67709	10.4773	10.6423	10.6635	9.13062	8.52877	P	P	P	P	P	P	P	P	hsa_circRNA_092547	hsa_circ_0001445	circBase	chr4	+	144464661	144465125	exonic	NM_003601	SMARCA5	AAAACAAAAGGGAGGCTTGTGGATCAGAATCTGAACAAAATTGGGAAAGATGAAATGCTT
ASCRP3000039	79.5	76	65	49	108	109.5	115	48.5	6.45153	6.64233	6.18525	5.61159	6.21348	6.19144	5.77529	5.70097	P	P	P	P	P	P	P	P	hsa_circRNA_101560	hsa_circ_0007527	circBase	chr15	-	65759015	65772737	exonic	NM_017743	DPP8	AAAACAAAGGAATTTTGGGCCACCATTTTGGATTCAGCAGTGCTTGGTCCATCCTACTAG
ASCRP3000040	865	720	688	473	1323	1358	2130	205	9.95413	10.065	10.0559	9.86586	10.0496	10.0882	9.79526	8.79255	P	P	P	P	P	P	P	P	hsa_circRNA_102799	hsa_circ_0002076	circBase	chr2	-	110321942	110350696	exonic	NM_144710	SEPT10	AAAACAAGCCAGTCAGCTCTTTCAGTCTCACATGGCAACGAAAACAACTTGTATGTCTTC
ASCRP3000041	152	133	88	80	117.5	128	269	56	7.47386	7.59796	6.76264	6.80921	6.33182	6.45153	6.9317	6.21833	P	P	P	P	P	P	P	P	hsa_circRNA_004103	hsa_circ_0004103	circBase	chr11	+	102233626	102239279	exonic	NM_001166	BIRC2	AAAACAAGCTGAAGAAATGGCATCAGGTGTGAGTTCTTGATACGAATGAAAGGCCAAGAG
ASCRP3000042	62.5	61	63.5	63	120	118.5	170	45	6.09448	6.14505	6.08389	6.29267	6.38727	6.32002	6.31493	5.5084	P	P	P	P	P	P	P	P	hsa_circRNA_000566	hsa_circ_0000566	circBase	chr14	+	97299803	97327072	exonic	NM_003384	VRK1	AAAACAATAACAAAGTGAAAATGCCTCGTGTAAAAGCAGCTCAAGCTGGAAGACAGAGCT
ASCRP3000043	34	39	37.5	40.5	49	51	52	43	4.55959	5.14289	4.86513	5.01208	5.06691	5.01208	4.83386	5.18439	A	A	A	A	P	P	P	P	hsa_circRNA_407110		25070500	chr8	-	101149792	101154396	exonic	NR_036491	FBXO43	AAAACAGATTCTGAGAAACAGAGATTTTGAAGATGTCGCAAAGGCACTCAGGTCAAGCTG
ASCRP3000044	381	337.5	416	387.5	1041	1084	4119	126	8.76161	8.9875	9.26946	9.54271	9.67841	9.7271	10.6798	8.00959	P	P	P	P	P	P	P	P	hsa_circRNA_006759	hsa_circ_0006759	circBase	chr2	-	63711737	63798760	exonic	uc002sci.2	WDPCP	AAAACAGTCGGTGTGTGCTGAGCAAATGGAAGAACAAATATGTCTGTCAGAAAACCATGA
ASCRP3000045	49	49	72	55	69	73	128	49	5.63718	5.79491	6.377	6.07187	5.55133	5.57233	5.92527	5.58741	P	P	P	P	P	P	P	P	hsa_circRNA_000052	hsa_circ_0000052	circBase	chr1	+	36367548	36367938	exonic	NM_012199	AGO1	AAAACAGTGTCGAGAAGAGGTGCTCAAATGAAGAATGCCAGCTACAACTTAGATCCCTAC
ASCRP3000046	37.5	40.5	43	45	39	45	46.5	40	5.00648	5.03701	5.0696	5.54555	4.73912	4.85582	4.75257	5.0962	A	A	P	P	P	P	A	A	hsa_circRNA_404732		25070500	chr10	-	27311486	27337908	exonic	NM_014915	ANKRD26	AAAACATAAGGTTGAAGAAGAAAGGAAAAAACACAGAAATAATGAAATGGAAGTATCAGC
ASCRP3000047	185	172.5	150	140.5	190.5	191	294.5	69	7.76209	7.99693	7.67543	7.85732	7.08833	7.07368	7.03844	6.84338	P	P	P	P	P	P	P	P	hsa_circRNA_004767	hsa_circ_0004767	circBase	chr17	-	3969740	3976050	exonic	NM_015113	ZZEF1	AAAACATAGTTCAGAAGCTACTGAGGTGAACCCTGAGAGCCTGGAGTTAGGAAGTAACAT
ASCRP3000048	748	600	512	514	576.5	607	834	120.5	9.71787	9.80179	9.59722	10.0243	8.7537	8.82402	8.4978	7.91637	P	P	P	P	P	P	P	P	hsa_circRNA_101633	hsa_circ_0036629	circBase	chr15	+	85657103	85664245	exonic	NM_002605	PDE8A	AAAACATGGAGAGGTAATCAATATTATCAATGCTGCCCAGGAAAGTAGTCCCATGCCTGT
ASCRP3000049	42	39	42	42	50	55	66	41	5.31584	5.19551	4.98101	5.06691	5.06691	5.14289	5.11714	5.0962	A	A	P	A	P	P	P	P	hsa_circRNA_101915	hsa_circ_0041050	circBase	chr16	-	89849266	89849510	exonic	NM_000135	FANCA	AAAACATGGGACTCTACGAGGATTTGTCATCAGCTGGGGACATTACTGAGGTGCACATTC
ASCRP3000050	38	42.5	72	47	61.5	63	92	48.5	4.95508	5.4111	6.377	5.73523	5.35161	5.39297	5.50642	5.7403	A	P	P	P	P	P	P	P	hsa_circRNA_405400		25070500	chr15	-	77657504	77696619	intronic	ENST00000567337	PEAK1	AAAACCAAAGGTATTCTGGAGAGGTGTATGAGAAGAAAACAGCAAAGCCAAGTTACACCA
ASCRP3000051	123	105	74	73	861	887.5	6246	213	7.12819	7.16416	6.377	6.57109	9.36431	9.41961	11.2431	8.8432	P	P	P	P	P	P	P	P	hsa_circRNA_102445	hsa_circ_0004552	circBase	chr19	+	11015626	11019883	exonic	NM_199141	CARM1	AAAACCACACCGACTTCAAGGACAAGATGAAGATGTGTGTGTCTTTAAGTGCTCAGTGTC
ASCRP3000053	80	67	92	62.5	150	156	211	95.5	6.46281	6.4443	6.80357	6.27648	6.72051	6.75013	6.61407	7.50224	P	P	P	P	P	P	P	P	hsa_circRNA_102323	hsa_circ_0047145	circBase	chr18	-	20932159	20953727	exonic	NM_032933	TMEM241	AAAACCTTCTGGCCCCAGGGCAGTGTGCAGCCTGGATTTTCTTTGCTAAGTGCCCTCCTC
ASCRP3000054	343	257.5	251	235	615.5	632	709	77	8.62063	8.58715	8.49693	8.73075	8.85278	8.88423	8.25983	6.97678	P	P	P	P	P	P	P	P	hsa_circRNA_015839	hsa_circ_0015839	circBase	chr1	+	200729966	200784772	exonic	NM_203459	CAMSAP2	AAAACTGAAAGAACATCACACAGTTGAAGCTCCAGGAGGTCAAAAGAAAATGTGCCAGAG
ASCRP3000055	60.5	53	57	55.5	107	111	144.5	57	5.98343	5.93561	5.8444	6.11284	6.17281	6.19759	6.06111	6.29267	P	P	P	P	P	P	P	P	hsa_circRNA_402980		25242744	chr3	+	141632493	141640905	exonic	NM_001679	ATP1B3	AAAACTGCATCATATACTTTAGAAGAACAGAAGAACCTCACAGTCTGTCCTGATGGAGCA
ASCRP3000056	92	78	89	90	224	204	347.5	97	6.7059	6.64233	6.80357	6.99174	7.31956	7.16949	7.28153	7.52371	P	P	P	P	P	P	P	P	hsa_circRNA_402979		25242744	chr3	+	141622461	141640905	exonic	NM_001679	ATP1B3	AAAACTGCATGTTTGATCTTGCTCTTCTACCTAGTTTTTTATGGGTTCCTGGCTGCACTC
ASCRP3000057	45	44	45	48.5	80	85	95.5	51	5.43631	5.44358	5.2675	5.73523	5.77447	5.79978	5.5222	5.80946	P	P	P	P	P	P	P	P	hsa_circRNA_068767	hsa_circ_0068767	circBase	chr3	+	197677806	197682721	exonic	NM_000996	RPL35A	AAAACTTACTACCTTAAGCCTGCTGGGAACGGGACTTCTAAAAGGAACTATGTCTGGAAG
ASCRP3000058	151	131.5	164	147	314	325	464	74	7.45085	7.53591	7.83499	7.9227	7.83499	7.86198	7.66481	7.00443	P	P	P	P	P	P	P	P	hsa_circRNA_007263	hsa_circ_0007263	circBase	chr4	+	87614739	87622954	exonic	NM_006264	PTPN13	AAAAGAAACTTCAGGTTCTGAGGGAAGCCATGAATGTAGAAGACAGATCAGCTTTCCTGT
ASCRP3000059	232	174	138	102	170	176	308	80	8.08591	7.99693	7.55185	7.3051	6.87368	6.92652	7.0979	7.15406	P	P	P	P	P	P	P	P	hsa_circRNA_102820	hsa_circ_0056439	circBase	chr2	+	128944256	128945188	exonic	NM_020120	UGGT1	AAAAGAACCAAGCCGAGAAGGATCTGCCCAATAACATGATTCATCAGGTGCCAATTAAAT
ASCRP3000060	38	41	48	46	49	52	57	42.5	5.12491	5.14289	5.39297	5.47026	5.14544	5.08562	4.94634	5.31131	A	A	P	A	P	P	P	P	hsa_circRNA_405348		25070500	chr15	-	55731669	55742565	exonic	NM_130810	DYX1C1	AAAAGAAGAAGAAAAGAACCCAGAATGGTTGAAGGATAAAGGAAAGGAGAAATTCAGAAA
ASCRP3000061	310.5	205	301	245	942	1014.5	1866	473	8.50241	8.2449	8.78163	8.76825	9.51315	9.62494	9.61819	10.0333	P	P	P	M	P	P	P	P	hsa_circRNA_016363	hsa_circ_0016363	circBase	chr1	-	211836114	211843749	exonic	uc021pir.1	NEK2	AAAAGAATTCTTCAGTTTCCCTGTGCCTCCATTTACAGCTTTTAGCCAGAAAGAACTCGC
ASCRP3000062	216	184	242	161.5	254	270	325	118	7.98061	8.06871	8.44677	8.08624	7.50993	7.57284	7.19125	7.87721	P	P	P	P	P	P	M	P	hsa_circRNA_092482	hsa_circ_0001036	circBase	chr2	-	85554223	85554349	sense overlapping	NM_006464	TGOLN2	AAAAGACGTCCCTAACAAGTCGGGTTCGGAGGCGCAGACCACAAAAGATGTCCCTAATAA
ASCRP3000063	111	90.5	96	95	119	125	256	47	7.00864	6.91723	6.93465	7.15406	6.34796	6.40547	6.8621	5.58741	P	P	P	P	P	P	P	P	hsa_circRNA_000572	hsa_circ_0000572	circBase	chr14	-	104219336	104220581	exonic	NM_015316	PPP1R13B	AAAAGACTGTACCAAGAACTACAGGAACAGCGTTTACATTTTCTAAAGCAACAGGAGCGC
ASCRP3000064	33030	29944	27663.5	22716	34894	32965	48223	23371	14.686	14.9724	15.2167	15.4705	14.8973	14.8902	14.4041	15.8919	P	P	P	P	P	M	P	P	hsa_circRNA_087119	hsa_circ_0087119	circBase	chr9	+	68409997	68413434	exonic	uc004aew.1	AK308561	AAAAGAGAGGCCGCCGCCTCTCTCTCCCTCTGGTTCTATTTCTCCATCCCTCTCTCCTTT
ASCRP3000065	231	191.5	195	200	328	332	519	149	8.07257	8.1326	8.08756	8.45386	7.89531	7.89493	7.83301	8.29786	P	P	P	P	P	P	P	P	hsa_circRNA_068784	hsa_circ_0068784	circBase	chr4	+	337570	338219	exonic	NM_003441	ZNF141	AAAAGAGCCCTACAATGTGAAGATACATAAGATCGTAGCCAGACCCCCAGGAACTCTTAA
ASCRP3000066	62.5	58	48	51	108	104	124.5	52	6.07589	6.17904	5.39297	5.84126	6.19882	6.15899	5.90133	5.9962	P	P	P	P	P	P	P	P	hsa_circRNA_088439	hsa_circ_0088439	circBase	chr9	-	126212971	126641300	exonic	NM_020946	DENND1A	AAAAGAGGTGAAAAACCGCTTGAAGCAAAAGGCAGAATCCAGAGACCACATTTGAAGTAT
ASCRP3000067	144	136	64	54	91	89	120	49.5	7.3714	7.60978	6.02695	5.98485	5.98343	5.87852	5.85223	5.77529	P	P	P	P	P	P	P	P	hsa_circRNA_105045	hsa_circ_0092163	circBase	chrX	+	154317537	154319114	exonic	NM_024332	BRCC3	AAAAGAGTTCAGAATGTTCGCACACAAGCCATGTACCAGATGATGGATCAAGGCTTTGTA
ASCRP3000068	48	45	82	117	257	256	996.5	85	5.63718	5.54169	6.62233	7.54801	7.53299	7.5	8.75558	7.27979	P	P	P	P	P	P	P	P	hsa_circRNA_060539	hsa_circ_0060539	circBase	chr20	-	43953928	43956055	exonic	NM_002999	SDC4	AAAAGATAATAAAACCTGGTACTTTCTAACTCTGATTGTGGGTGGCATCGTGGGCATCCT
ASCRP3000069	835	491	454	379	2443	2276	8931	864	9.89778	9.51844	9.42105	9.50107	10.9933	10.888	11.713	10.9772	M	P	P	P	P	P	P	P	hsa_circRNA_000829	hsa_circ_0000829	circBase	chr18	-	12506475	12535600	exonic	NM_020148	SPIRE1	AAAAGATACACCTTGCGAAAAGTGATGTTGTGTGCTGCTCATCTCCCTACTGAATCAGAT
ASCRP3000070	66.5	58	62	61	118	124	134	83	6.17904	6.06381	5.97485	6.17531	6.34796	6.40547	5.97772	7.19125	P	P	P	P	P	P	P	P	hsa_circRNA_405678		25070500	chr18	-	36782074	36788753	sense overlapping	NR_024391	LINC00669	AAAAGATGGAGAAGATTATTTCTGCTGGCCTCCAGGAAGCAGGGGGTACAAGCAATTTTC
ASCRP3000071	305	254	193.5	189	446.5	472	456.5	81.5	8.46794	8.54721	8.07508	8.3282	8.36941	8.45553	7.64083	7.19125	P	P	P	P	P	P	P	P	hsa_circRNA_405869		25070500	chr2	+	44436353	44436466	intronic	ENST00000459690	PPM1B	AAAAGATTCAGAGTTGGATAAGCACTTGGAATCACGGGTTGAAGTCGAGATAACATGAGT
ASCRP3000072	129	106.5	106	87	110	111	262	42	7.1801	7.20415	7.087	6.99174	6.22798	6.25421	6.88058	5.34719	P	P	P	P	P	P	P	P	hsa_circRNA_407150		25070500	chr9	-	5968018	5988545	exonic	NM_001017969	KIAA2026	AAAAGCAAAACACAAGAAGCACAAATCTGGCACTTGAGAGAAAAGACAACGATAGCAGTT
ASCRP3000073	83	74	77	64	127	125	186	64	6.50909	6.59741	6.50909	6.41712	6.46179	6.39265	6.44015	6.49616	P	P	P	P	P	P	P	P	hsa_circRNA_402810		25242744	chr3	-	31725125	31774903	exonic	NM_017784	OSBPL10	AAAAGCAAGTTCATGGGCATGTCCGTGGGGGTCTCTATGATAGGGGAAGAAAACATCCTG
ASCRP3000074	2703	2223.5	2235.5	1824	4278	4299	6410	600	11.4805	11.7015	11.691	12.0285	11.8592	11.8637	11.2734	10.3923	P	P	P	P	M	P	P	P	hsa_circRNA_068655	hsa_circ_0068655	circBase	chr3	-	196129822	196134264	exonic	NM_015562	UBXN7	AAAAGCAGGAAATACTGGTGGAACCAGAACCATTATTTGGTGGTGCAAGTGAAAGTGTAG
ASCRP3000075	70	59	55	51	87	85	111	52	6.24116	6.10631	5.80139	5.84126	5.91035	5.84283	5.75038	6.05705	P	P	P	P	P	P	P	P	hsa_circRNA_400196		25242744	chr1	+	36358157	36360870	exonic	NM_012199	AGO1	AAAAGCATACCTACCTTCCCCTAGAGGGAAGTGGTGGAATACATGGTCCAGCATTTCAAG
ASCRP3000076	67	59	77	62	107	105.5	161	52	6.19144	6.16089	6.52288	6.30755	6.19882	6.15077	6.24354	5.96622	P	P	P	P	P	P	P	P	hsa_circRNA_006131	hsa_circ_0006131	circBase	chr6	-	86328535	86329135	exonic	NM_006372	SYNCRIP	AAAAGCTCAGAGGCAAGCAGCAAAAAATCAAATGTAAAAGTGCTGTTTGTACGCAACCTT
ASCRP3000077	107	89	73	70.5	200	199	231	90	6.95224	6.90486	6.29382	6.52778	7.15628	7.12238	6.71794	7.37493	P	P	P	P	P	P	P	P	hsa_circRNA_404245		25242744	chr9	+	114289547	114296633	exonic	NM_133464	ZNF483	AAAAGCTCCCGACTAGTTTCTGCAGGACTGTAAACTGGATTCCTGGAACCTTTGATATTC
ASCRP3000078	162	118	171	174.5	314	299	595.5	116.5	7.55952	7.36211	7.88238	8.20421	7.83301	7.74664	8.03077	7.86971	P	P	P	P	P	P	P	P	hsa_circRNA_006116	hsa_circ_0006116	circBase	chr7	-	98718265	98718826	exonic	ENST00000472627	SMURF1	AAAAGCTGCTGCTGAGTGGGGCTTCCAGAATTCAAGGTCTAAATTGACATATTTGGGAAG
ASCRP3000079	92.5	85	98	91.5	154	154.5	267	97	6.67975	6.77421	6.93465	7.04529	6.71451	6.74509	6.90937	7.54656	P	P	P	P	P	P	P	P	hsa_circRNA_406648		25070500	chr5	+	112870001	112874878	exonic	NM_022828	YTHDC2	AAAAGGAAAAACAGCAAGGGTTTCTCCAAAGACACTTCTGACATTTTGTACTAATGGGGT
ASCRP3000080	122.5	96	113	80	223	230.5	320	59	7.13911	7.03638	7.17199	6.88135	7.30624	7.35111	7.15754	6.31323	P	P	P	P	P	P	P	P	hsa_circRNA_001520	hsa_circ_0001520	circBase	chr5	+	112321531	112339774	exonic	NM_152624	DCP2	AAAAGGAAAGCCGATTTATTTTGCATATTCCCAGCGAGGAAAGAGACAATGCAATCCGAG
ASCRP3000081	102	84.5	105	100	205	208	295	123.5	6.8355	6.78488	7.04324	7.24573	7.19679	7.20017	7.04665	7.99021	P	P	P	P	P	P	P	P	hsa_circRNA_103519	hsa_circ_0068075	circBase	chr3	+	179045348	179046139	exonic	NM_016331	ZNF639	AAAAGGAAGACTCTACACCCTTCTCGTTATTCAGGCATTTTTTACTGTCTACAGAAACTT
ASCRP3000082	211	133	105.5	118	339	312	438	259.5	7.95176	7.5719	7.07969	7.54801	7.94592	7.8111	7.57899	9.14964	P	P	P	P	P	P	P	P	hsa_circRNA_103384	hsa_circ_0065898	circBase	chr3	-	51454240	51456330	exonic	NM_014703	VPRBP	AAAAGGAGACATTGCCCACATTCCGTCCTATTTCAGTGTTCCGGGAAGCCAATGAAGATG
ASCRP3000083	426.5	365	347.5	242	681	697	992	79	8.95951	9.0994	9.00866	8.78327	9.0193	9.04615	8.75098	7.07301	P	P	P	P	P	P	P	P	hsa_circRNA_102642	hsa_circ_0003828	circBase	chr2	-	24046127	24046439	exonic	NM_017552	ATAD2B	AAAAGTGTTTCCTCATGCTGAAATTAGCCAGAGTGACAAAAAAGAAGGCTACTGTGGAGC
ASCRP3000084	316	246.5	196	150	291	300.5	436	258	8.53097	8.5101	8.09715	7.94006	7.72848	7.76417	7.58698	9.13431	P	P	P	P	P	P	P	P	hsa_circRNA_405561		25070500	chr17	+	29183972	29192818	exonic	NM_024857	ATAD5	AAAAGTTACATAGGGTGTTGTTTGTGGCATTTGAAACCACCCTCTTGTCCTCTCTTAACT
ASCRP3000085	39	39	47	44.5	83	88	134	46.5	5.12491	4.68407	5.45595	5.50642	5.80946	5.89831	5.98343	5.39083	A	A	P	P	P	P	P	P	hsa_circRNA_047834	hsa_circ_0047834	circBase	chr18	+	57567659	57571538	exonic	uc002lid.2	PMAIP1	AAAAGTTGATACTGTGGCAGTAAACTATTAAAAGTTTTCACTGTTCGACCGGCGGGTACG
ASCRP3000086	75	57	62	66	170	185	237	150	6.33573	5.97772	6.0665	6.45153	6.90336	7.03776	6.7518	8.29255	P	P	P	P	P	P	P	P	hsa_circRNA_406838		25070500	chr6	+	125328677	125329118	intronic	ENST00000359704	RNF217	AAAAGTTGTAAAAATATGCTATAATAAAATTTATCCACTGCTCCTGGCTGACTTTGAGCA
ASCRP3000087	44.5	46	192.5	175	87	88	215.5	88.5	5.39083	5.62627	8.06888	8.21365	5.93119	5.89831	6.62963	7.3428	P	P	P	P	P	P	P	P	hsa_circRNA_405727		25070500	chr19	+	8539883	8540669	intronic	ENST00000325495	HNRNPM	AAAAGTTTCAGAAATCTGGCTTGGTAAAATGTTACTCAGAGCAGATTACCACCGTGCTCG
ASCRP3000088	48	44	45	42	94.5	91	122.5	54	5.59489	5.44358	5.21263	5.24628	6.03659	5.90885	5.84126	6.10892	P	P	P	A	P	P	P	P	hsa_circRNA_031775	hsa_circ_0031775	circBase	chr14	-	50050289	50052767	exonic	NM_001032	RPS29	AAAATAAACATTTGAAAAAACCCTTCATCGTGTCTGTTCAAACCGGCACGGTCTGATCCG
ASCRP3000090	42	45	61	46	59	64	116	58	5.12491	5.38004	6.02695	5.54555	5.31584	5.38436	5.81747	6.40759	P	P	P	P	P	P	P	P	hsa_circRNA_403034		25242744	chr3	-	182923663	182925611	exonic	NM_015078	MCF2L2	AAAATAATATCAAAGGACGATATTGGAAAACTAGGCAAGCTGTTGCTGCACGGCCCTTTC
ASCRP3000091	96.5	81	87	68	99	96.5	115	76	6.77751	6.73412	6.73835	6.54333	6.10369	5.99054	5.79003	6.94384	P	P	P	P	P	P	P	P	hsa_circRNA_004520	hsa_circ_0004520	circBase	chr9	-	136790964	136804341	sense overlapping	NM_003371	VAV2	AAAATACCAAAGTTTTCTGTGTTTGAAGAACATACGCACCTTCCTGAAAGTCTGCCACGA
ASCRP3000092	173	150	324	177	269	272	887.5	101.5	7.67433	7.75939	8.88556	8.25349	7.61669	7.59517	8.60161	7.62082	P	P	P	P	P	P	P	P	hsa_circRNA_003986	hsa_circ_0003986	circBase	chr1	+	36282482	36292436	exonic	NM_017629	AGO4	AAAATACCGAGTTTGTAATGTGACTAGACGGCCAGCCAGTCATCAAACGACCTCCGGCTA
ASCRP3000093	46	46.5	43.5	42	53	56.5	69	42	5.45595	5.6516	5.11584	5.24628	5.17069	5.17319	5.17569	5.26516	P	P	P	A	P	P	P	P	hsa_circRNA_100137	hsa_circ_0011264	circBase	chr1	-	31740717	31764853	exonic	NM_004814	SNRNP40	AAAATAGCAGCTGGCTCAGCCGACAGTACTGTGGAATGTCTATGGTGACTGTGATAACTA
ASCRP3000094	376.5	294	182	155	196	195	288	93.5	8.75349	8.75401	8.00292	7.9934	7.13719	7.10611	7.01563	7.491	P	P	P	P	P	P	P	P	hsa_circRNA_101014	hsa_circ_0008932	circBase	chr12	-	12332743	12340053	exonic	NM_002336	LRP6	AAAATATACTGGGGAGATGCCAAAACAGACAAGATTGAGGCAGGCAGTGGTTAAAGGTTC
ASCRP3000095	44.5	42.5	44	53	71.5	80	113	50	5.48242	5.54169	5.17569	5.88921	5.59862	5.72503	5.74367	5.80946	P	P	P	P	P	P	P	P	hsa_circRNA_102356	hsa_circ_0047552	circBase	chr18	-	43568667	43573669	exonic	NM_024430	PSTPIP2	AAAATCAATGGCATTTGAGGCTCAAGAATGTGAACGAATAAACTTCTTCCGGAATGCATT
ASCRP3000096	44.5	43	46	43	63	61	68	42	5.41216	5.44358	5.2675	5.28842	5.4415	5.31584	5.13521	5.18439	P	P	P	A	P	P	P	P	hsa_circRNA_011933	hsa_circ_0011933	circBase	chr1	+	41466700	41467926	exonic	NM_001905	CTPS1	AAAATCCAAGCAATTGCCTGGGCTCGGAATCAGAAAAAGCCTTTTTTGGTACATAGATTC
ASCRP3000097	213	165.5	167	122	371	361.5	456.5	128	7.9677	7.93712	7.86971	7.60747	8.08308	8.02386	7.63132	8.03301	P	P	P	P	P	P	P	P	hsa_circRNA_403832		25242744	chr7	-	72178578	72209578	exonic	NM_001145440	TYW1B	AAAATCTCCAGCTTCCTGGTCACAAATGCACAATTTCCTGCGGAAATCAGTCGATGCTCC
ASCRP3000098	46.5	47	49.5	51	59	59	70	39	5.41216	5.5084	5.45595	5.73523	5.31584	5.29072	5.24628	4.9138	P	P	P	P	P	P	M	A	hsa_circRNA_000546	hsa_circ_0000546	circBase	chr14	-	68234420	68236447	exonic	NM_015346	ZFYVE26	AAAATGAGCTGGTGCGGAGTGAATTTTACTATGAGCAGTTTAACAGGCGTCATCATTGTC
ASCRP3000099	145	115	91.5	99	231.5	237	322	110	7.39355	7.32604	6.80921	7.19001	7.38225	7.38252	7.16573	7.76085	P	P	P	P	P	P	P	P	hsa_circRNA_047135	hsa_circ_0047135	circBase	chr18	+	20570899	20576425	exonic	NM_002894	RBBP8	AAAATGGATGTTACTGTAATAGATACAAAGGAAACTCAAGGTCCCATGAGCCCCCTTGGT
ASCRP3000100	33	36	42	42	47	49.5	66	46	4.47292	4.79541	5.03426	5.32712	5.00928	5.0534	5.13521	5.7403	A	A	A	A	P	P	P	P	hsa_circRNA_406973		25070500	chr7	+	89906386	89929373	exonic	NM_001039706	CFAP69	AAAATGGGAAGATCATTGGAATGTGGCTTTACCAAGGATTTGATACTGTTTGCCACCTTT
ASCRP3000101	166	155	166	109	184	187.5	269	75	7.59447	7.80425	7.86392	7.41167	7.01841	7.02673	6.92578	6.91237	P	P	P	P	P	P	P	P	hsa_circRNA_104979	hsa_circ_0007685	circBase	chrX	+	10031484	10035530	exonic	NM_015691	WWC3	AAAATGTGTGAGGATGACAGCCGCTCGTACGCCAGCTGATAACAAAGCCATTGACCTTTG
ASCRP3000102	70.5	73	57.5	54	75	80	79.5	47	6.25421	6.52631	5.93856	6.07187	5.66765	5.76206	5.30676	5.58741	P	P	P	P	P	P	P	P	hsa_circRNA_006063	hsa_circ_0006063	circBase	chr10	+	26789747	26792203	exonic	NM_019043	APBB1IP	AAAATTAAGCTGGCGCTGGAAAAACTGAAGGAGGCCAAGGTTAAGAAGAGTCCTTAAATG
ASCRP3000103	133.5	108	108	83	264	269	356	81	7.25314	7.2293	7.12819	6.93096	7.56905	7.58886	7.31249	7.09889	P	P	P	P	P	P	P	P	hsa_circRNA_104496	hsa_circ_0082440	circBase	chr7	+	132990630	133002144	exonic	NM_021807	EXOC4	AAAATTCCTTGATACCTCTCACTATTCTACTGCTGGAAGCTCAAGTGGTGTCAGCAGTTG
ASCRP3000104	78	77.5	101	51.5	100	102	137	44.5	6.41817	6.60669	6.97535	5.86311	6.15899	6.10369	6.01445	5.43318	P	P	P	P	P	P	P	P	hsa_circRNA_101080	hsa_circ_0008085	circBase	chr12	-	56742312	56743420	exonic	NM_005419	STAT2	AAAATTCTGGAGTTGGTACATGACCACCTGAAGGATCTCTGGAATGATGGACTCTGGTGG
ASCRP3000105	101	84	80	65	111.5	122	216	60	6.85199	6.79629	6.58619	6.45153	6.2601	6.37754	6.64052	6.36008	P	P	P	P	P	P	P	P	hsa_circRNA_008091	hsa_circ_0008091	circBase	chr2	-	207003208	207007555	exonic	NM_005006	NDUFS1	AAAATTCTTCAAGACATTGCTTCGGGAAGCCATCCATTTAGCCAGTTGCAGAGTTTTCAA
ASCRP3000106	19615.5	13879.5	7013	2741	7569.5	7342	11392	2609	14.1441	14.1229	13.3258	12.6104	12.7595	12.7552	12.0908	12.6402	P	P	P	P	P	P	P	P	hsa_circRNA_026134	hsa_circ_0026134	circBase	chr12	+	49658864	49667113	exonic	uc001rtt.1	TUBA1C	AAAATTGAAGTTTCCATTTACTACTTCTCCCCCGGACTCCTTGGTAGTCTGTTAGTGGGA
ASCRP3000107	139.5	100	106	101	318	340	538	64	7.32941	7.11524	7.11654	7.28269	7.84992	7.94043	7.88543	6.58525	P	P	P	P	P	P	P	P	hsa_circRNA_404086		25242744	chr8	-	103850971	103870378	exonic	NM_015878	AZIN1	AAAATTGCACGTAATCACCCAAATGCCAAGGCGAACTTTCTGACCAAGTATACAACTACC
ASCRP3000108	254.5	204	163	156	430	430.5	669	100.5	8.23161	8.22861	7.82627	8.02991	8.31962	8.30871	8.18311	7.57757	P	P	P	P	P	P	P	P	hsa_circRNA_104750	hsa_circ_0008678	circBase	chr9	+	20923658	20933102	exonic	NM_017794	FOCAD	AAAATTGCTGCTTTGACACTAGTCTTGAATACAAGGAGAGTCCGGTAGTGAAAGGCAATG
ASCRP3000109	73.5	59	71	53	132	133.5	155.5	67	6.30185	6.0214	6.3234	5.93856	6.48513	6.49915	6.17904	6.66649	P	P	P	P	P	P	P	P	hsa_circRNA_102771	hsa_circ_0055377	circBase	chr2	+	80772106	80783018	exonic	NM_004389	CTNNA2	AAAATTGCTTTCTGAAACAGGTTGCCAATTTGGCCTGTTCCATCTCCAACAATGAAGAAG
ASCRP3000110	77.5	73	94	72.5	120	122	211	75.5	6.41817	6.46995	6.8621	6.61775	6.39907	6.3732	6.59927	7.02223	P	P	P	P	P	P	P	P	hsa_circRNA_404987		25070500	chr12	-	29492783	29494151	sense overlapping	NM_016570	ERGIC2	AAACAAAATTCCAGGTTCCTTTTGAGGATGGCCACACAGACAACCACTTACCTCTTTTAG
ASCRP3000111	52	48	46	45	59.5	63.5	74.5	43.5	5.71477	5.71991	5.33384	5.54555	5.32712	5.32712	5.27916	5.39083	P	P	P	P	P	P	P	P	hsa_circRNA_104082	hsa_circ_0075826	circBase	chr6	+	21979173	22020771	exonic	NR_015410	CASC15	AAACAAACAGACAGAAGAAGGAAGTGGCTAATGGTAAAATCTACTGGTGGAGTCACTCCA
ASCRP3000112	153.5	124	79	68	324.5	444	2190	96	7.48498	7.46215	6.54815	6.55871	7.8701	8.35819	9.83198	7.47817	P	P	P	P	P	P	P	P	hsa_circRNA_004561	hsa_circ_0004561	circBase	chr8	-	93929156	93941802	intronic	ENST00000517540	TRIQK	AAACAAATTGGCAGTATAAATTTAATGTGTTGTTTTCAAGTGTGTCATGTGTCCAGATGC
ASCRP3000113	202	176	118	98	195.5	204	276	62.5	7.86933	8.00959	7.26931	7.19001	7.13719	7.17699	6.96637	6.45153	P	P	P	P	P	P	P	P	hsa_circRNA_104876	hsa_circ_0088062	circBase	chr9	-	114911523	114919893	exonic	NM_022486	SUSD1	AAACAACAACAAGACATTCATTCCCAACGATGGCACCTTTTGTACAGGTTTAGACGTCTG
ASCRP3000114	69.5	66	62.5	72	123.5	126	416	62	6.27648	6.41923	6.08389	6.62781	6.40334	6.41606	7.51979	6.49616	P	P	P	P	P	P	P	P	hsa_circRNA_103727	hsa_circ_0008144	circBase	chr4	-	120460114	120488299	exonic	NM_001083	PDE5A	AAACAAGAGAGCTACAGTCGTTAGCGGTTGTTGGTGTAGCCCAGGCCATCAACAAGAAAT
ASCRP3000115	64.5	59	59	50	91	86	102	66	6.12193	6.10631	5.91932	5.73523	5.96622	5.87852	5.63355	6.70633	P	P	P	P	P	P	P	P	hsa_circRNA_000980	hsa_circ_0000980	circBase	chr2	+	19538077	19538212	antisense	ENST00000449124	AC092594.1	AAACAAGCATCATCCTCTTCTGAAGAAAGACAAGCATGAGGTGCTCCAACATTTTTCAGG
ASCRP3000116	345.5	305	447.5	275	588	604	1350	137	8.63556	8.80651	9.38712	8.98554	8.79549	8.81844	9.16401	8.14857	P	P	P	P	P	P	P	P	hsa_circRNA_102798	hsa_circ_0009020	circBase	chr2	-	110321942	110323436	exonic	NM_144710	SEPT10	AAACAAGCCAGTCAGGGACAGTTGCCGTTTGCTGTTGTGGGAAGTATGGATGAGGTAAAA
ASCRP3000117	4123.5	2731.5	1897	1065	3319	3312	5113	1518	12.1086	11.9751	11.4251	11.1928	11.4768	11.5041	10.9869	11.8116	P	P	P	P	P	P	P	P	hsa_circRNA_407330		25070500	chrX	-	129799616	129813722	exonic	NM_006375	ENOX2	AAACAAGCTGAGATCTCCCACCTCCTGCAACCCGAGAAAGACCACCAGGATGCAAAACAG
ASCRP3000118	77	69	78	67	133	132	258	82	6.4443	6.4443	6.52288	6.41712	6.5081	6.44222	6.85199	7.15406	P	P	P	P	P	M	P	P	hsa_circRNA_103352	hsa_circ_0001292	circBase	chr3	-	47476497	47484581	exonic	NM_012235	SCAP	AAACAAGGAGAGCCTACTGAGCAGCCTGAGTGGGTACCTGCACATGTTGTTCTTTGTCAG
ASCRP3000119	429.5	311.5	225	167	237	240	380	71	8.96872	8.85347	8.32201	8.13565	7.4061	7.40902	7.39971	6.88058	P	P	P	P	P	P	P	P	hsa_circRNA_091669	hsa_circ_0091669	circBase	chrX	+	147733519	147744289	exonic	NM_002025	AFF2	AAACAAGTGAATCACTATGAACAAGACCGTAGTGCACTTAAAAAAAGGGAATGGGAGCGG
ASCRP3000120	45.5	46	49	45	73	75	108	54	5.45595	5.62627	5.5163	5.54555	5.57801	5.61343	5.6765	6.10892	P	P	P	A	P	P	P	P	hsa_circRNA_101466	hsa_circ_0005387	circBase	chr15	-	28505922	28508315	exonic	NM_004667	HERC2	AAACACATAGTGGGAATTGCCTGTGGGCCTGCCCAGGGCAAGTGTGGTCTTGGGGAGATG
ASCRP3000121	148.5	130	152	92	344	325	354	76.5	7.4601	7.5719	7.72336	7.08501	7.96047	7.86469	7.30167	7.02223	P	P	P	P	P	P	P	P	hsa_circRNA_104385	hsa_circ_0006365	circBase	chr7	+	65751497	65751696	exonic	NM_003596	TPST1	AAACACTCGAAGGAGTGGAGAGATCTACAGACCAAGTAATCAAGCCAGTCAATGTAGGAG
ASCRP3000122	7614.5	4976	5196	4189	8645	7938	21590.5	1955	12.8848	12.8001	12.8848	13.2771	13.0361	12.8951	12.9665	12.2153	P	P	P	P	P	P	P	P	hsa_circRNA_404317		25242744	chrX	-	8553307	8565297	exonic	NM_000216	KAL1	AAACACTTCCGTTCTTCCAAAGCCTCTCTTCCCCAAGAAGAGCTACGAATGCTTGACCAG
ASCRP3000123	655	545	346	265	577	571	800	144	9.53841	9.64665	8.99069	8.9218	8.76804	8.74048	8.43562	8.21472	P	M	P	P	P	P	P	P	hsa_circRNA_103433	hsa_circ_0005332	circBase	chr3	-	114069120	114070725	exonic	NM_015642	ZBTB20	AAACAGAACTACGTCAAGCACATGTTCGTACACACAGGTGACATCAGTTGCAAGGGGATG
ASCRP3000124	61	51.5	54	47	70	77	118	53	6.02695	5.91932	5.82385	5.61159	5.57043	5.65518	5.83337	5.9962	P	P	P	P	P	P	P	P	hsa_circRNA_007074	hsa_circ_0007074	circBase	chr1	-	54348615	54348949	exonic	ENST00000465897	YIPF1	AAACAGACCATTACTTTCCAATTTGGCAATGCAGCCACTTCTCTGACAGCAAACCCAGAT
ASCRP3000125	185	122	621	462	1456	1550	27000.5	391	7.75334	7.38872	9.88258	9.83549	10.2009	10.2815	13.293	9.73591	P	P	P	P	P	P	P	P	hsa_circRNA_066869	hsa_circ_0066869	circBase	chr3	-	119176864	119182471	sense overlapping	NM_018266	TMEM39A	AAACAGTGTGGTGGTATCCTTACAATCATCCTGCTTCTTGTACATCACTGACGTCTGCTC
ASCRP3000126	197.5	150	165	160	311.5	297	463	144.5	7.85187	7.75939	7.83499	8.03387	7.8211	7.73695	7.66547	8.23924	P	P	P	P	P	P	P	P	hsa_circRNA_101140	hsa_circ_0002628	circBase	chr12	+	110778463	110780253	exonic	NM_001681	ATP2A2	AAACAGTTCATCCGCTACCTCATCTCGTCCAACGTCGGGGAAGTTGTCTGACCAATCTGA
ASCRP3000128	47	42.5	40	40	64	65	81	54	5.59489	5.31131	4.83069	4.96089	5.48242	5.38436	5.34275	6.02695	P	A	A	A	P	P	P	P	hsa_circRNA_020169	hsa_circ_0020169	circBase	chr10	-	120927214	120936665	exonic	uc001lec.3	PRDX3	AAACATATTTTAAAACATTTGCATTTTACCACCAGTTGCCCGACATGTGAGTGCCATTCC
ASCRP3000129	144	110	158	128.5	355	363	592	201	7.38279	7.2293	7.76624	7.69188	8.01221	8.04893	8.02386	8.76473	P	P	P	P	P	P	P	P	hsa_circRNA_407303		25070500	chrX	+	77264598	77275895	exonic	NM_000052	ATP7A	AAACATCAAAGGTGAGGGGAATGACGTGTGCCTCCTGCGTACATAAAATAGAGTCTAGTC
ASCRP3000130	133.5	109	90	68	177.5	169	287	77	7.28298	7.24336	6.80921	6.46281	6.97678	6.88249	7.01702	7.05684	P	P	P	P	P	P	P	P	hsa_circRNA_101293	hsa_circ_0030764	circBase	chr13	+	100953713	101101559	exonic	NM_000282	PCCA	AAACATGAGCATTCAGTTTCTTGGTACAGTGGTTGAGCATCCTGTCACAGAATGCATTAC
ASCRP3000131	66	59	57	53	113.5	106	141	89	6.16655	6.17904	5.8444	6.02556	6.3007	6.15899	6.04208	7.37493	P	P	P	P	P	P	P	P	hsa_circRNA_100555	hsa_circ_0017803	circBase	chr10	-	13364834	13387028	exonic	NM_012247	SEPHS1	AAACATGTTCGGCCTCATGCACGGGACCTGCCCGGAGACTTCAGGTGGATCCATAAAGAA
ASCRP3000132	131	117	304	244.5	312	319	514	303	7.25992	7.35387	8.79752	8.80238	7.80708	7.83499	7.8139	9.36623	P	P	P	P	P	P	P	P	hsa_circRNA_062996	hsa_circ_0062996	circBase	chr22	-	33260901	33265112	exonic	NM_003490	SYN3	AAACATTTTTCCCCAACCATAAGCCAATGCAGATCCTTCAAGCCAGACTTCATCCTGGTC
ASCRP3000133	180	138	125	111	259	267	323.5	140	7.72975	7.63495	7.35276	7.39677	7.52567	7.57663	7.18506	8.17002	P	P	P	P	P	P	P	P	hsa_circRNA_003063	hsa_circ_0003063	circBase	chr18	+	8076452	8114825	exonic	NM_002845	PTPRM	AAACCAAAATAGACTGTGTCCAAGTGGCCACAAAAGTCCCAGGTGCTGTTCCCACTGAAT
ASCRP3000134	70	63	63	63.5	114	109.5	147.5	76.5	6.29037	6.21226	5.99337	6.30755	6.3007	6.20617	6.11414	7.05684	P	P	P	P	P	P	P	P	hsa_circRNA_075881	hsa_circ_0075881	circBase	chr6	+	25605039	25606501	exonic	NM_017640	LRRC16A	AAACCAAGAACCGCCTCACGGCCTGAAGCTTGGGAATGATGCCGTATCCCAGGATTCTTC
ASCRP3000135	274.5	171	169	176	581	573	1019	381	8.32455	7.9583	7.87913	8.22861	8.75912	8.73615	8.78796	9.69733	P	P	P	P	M	M	P	P	hsa_circRNA_013959	hsa_circ_0013959	circBase	chr1	-	147131761	147131890	exonic	NM_016361	ACP6	AAACCATATTCTCCTTACGACTCTCAATACCATGAGACCACCCTGAAGGTAGAGTGGAAC
ASCRP3000136	67.5	66	76	56	97	95.5	115	49	6.16655	6.33238	6.40759	6.00395	6.06111	5.99054	5.76372	5.80946	P	P	P	P	P	P	P	P	hsa_circRNA_405639		25070500	chr17	+	78593426	78617610	sense overlapping	NM_020761	RPTOR	AAACCATCGGTGCAAATTTACAGAAGCAGTACGAGAACTGGCAGCCAAGGCTCATTTGGT
ASCRP3000137	57	51	59	40	80	81.5	138	44.5	5.87852	5.86001	5.95755	5.01208	5.73523	5.74367	6.01445	5.47026	P	P	P	A	P	P	P	P	hsa_circRNA_026023	hsa_circ_0026023	circBase	chr12	-	48457492	48495299	exonic	NR_051991	SENP1	AAACCATCTGAATTGGCTCAATGATGAGGACTTTGTATCTTTGCTAAAGTCAGTGATGTG
ASCRP3000138	60	52	65	63	137.5	134	344.5	57	6.02695	5.84126	6.11414	6.34796	6.58008	6.50512	7.27339	6.31323	P	P	P	P	P	P	P	P	hsa_circRNA_000078	hsa_circ_0000078	circBase	chr1	+	62907865	62911100	exonic	NM_003368	USP1	AAACCCATAAACAAAGGTATTATATTTTTGTCCCGGTTTTAAATCTGGAGTAAAGCACTT
ASCRP3000139	961.5	673	783.5	625	1552.5	1398.5	1682	889	10.0763	9.97874	10.2396	10.2926	10.2851	10.1295	9.47032	11.0185	P	P	P	P	P	P	P	P	hsa_circRNA_000968	hsa_circ_0000968	circBase	chr19	+	58774155	58774397	intronic	ENST00000595981	ZNF544	AAACCCTATGAATGTGACCATTGCGAGAAAGCCTTTAGCCAACGGTCTCCCCTCATCATG
ASCRP3000140	821.5	729	866.5	879.5	1180.5	1183	2039	284.5	9.87097	10.0853	10.396	10.8258	9.86436	9.86663	9.73907	9.27682	P	P	P	M	P	P	P	P	hsa_circRNA_404701		25070500	chr1	-	247319707	247323115	sense overlapping	NM_003431	ZNF124	AAACCCTATGACTATAAGCAATAAGAACTCGGTTGCCTTTGAGGATGTGGCTGTGAACTT
ASCRP3000141	51	56.5	77	92	160	170.5	110	75	5.67473	5.9969	6.46486	7.09889	6.82719	6.87675	5.7182	6.94384	P	P	P	P	P	P	P	P	hsa_circRNA_005287	hsa_circ_0005287	circBase	chr16	+	21326631	21328447	sense overlapping	NR_026675	CRYM-AS1	AAACCCTCAAATGAAAGTATTTCCATGGGGATTGGGAAAGCTACTGGCAAGATTTACCTG
ASCRP3000142	410	310	400	362	853	857	1204	353	8.87878	8.83374	9.21148	9.42997	9.35484	9.35257	9.00927	9.58059	P	P	P	P	P	P	P	P	hsa_circRNA_018168	hsa_circ_0018168	circBase	chr10	-	34558584	34573173	exonic	NM_019619	PARD3	AAACCCTCACCTGTAGACAGGTTTGGCAAACATCGAAAAGATGACAAGATTGAGAAAACG
ASCRP3000143	140	123.5	161	120	187	192	252	105	7.35221	7.42328	7.78435	7.57521	7.05684	7.09164	6.8418	7.71115	P	P	P	P	P	P	P	P	hsa_circRNA_103167	hsa_circ_0008252	circBase	chr22	+	21965145	21965332	exonic	NM_003347	UBE2L3	AAACCGACCAAGGACAACCCTCCATATGATAAGGGAGCCTTCAGAATCGAAATCAACTTT
ASCRP3000144	85	77	126	100	241	249	565	48	6.56062	6.66383	7.38144	7.24573	7.43739	7.45188	7.95322	5.80946	P	P	P	P	P	P	P	P	hsa_circRNA_400993		25242744	chr12	-	72013094	72014095	exonic	NM_144982	ZFC3H1	AAACCGGGGTTTGAGAAGTATAATAACTTGGATCTGTTTCGATGCAGTGAAAGCTTGCAC
ASCRP3000145	358	266.5	273.5	253	667	661.5	1142	100.5	8.68131	8.61455	8.61731	8.83651	8.96132	8.95189	8.94833	7.57757	P	P	P	P	P	P	P	P	hsa_circRNA_104659	hsa_circ_0085045	circBase	chr8	-	99718694	99761618	exonic	NM_006281	STK3	AAACCTCCTTATGCTGATATACATCCAATGAGGCCCATATGTTGTAAAGTACTATGGCAG
ASCRP3000146	51	51	53	43.5	76.5	79	98	45	5.67473	5.81747	5.73861	5.32712	5.70702	5.7182	5.55326	5.43318	P	P	P	P	P	P	P	P	hsa_circRNA_406619		25070500	chr5	+	68487621	68492936	exonic	NM_022909	CENPH	AAACCTGGAGAAAATTAGCAGACAGTCTAGGCTGAGAGCACAGACAAAACAACAACTCTT
ASCRP3000147	122	111	155	135	259	250	423.5	62	7.13398	7.28558	7.75481	7.7921	7.54245	7.45188	7.53785	6.45153	P	P	P	P	P	P	P	P	hsa_circRNA_102878	hsa_circ_0057551	circBase	chr2	+	196544755	196548630	exonic	NM_020342	SLC39A10	AAACCTGGTTCCTGAAGATGAGGCAAATATAGGGGCATCAGGAAAAATAGAAATGAAGGT
ASCRP3000148	122	106	112	77.5	164	160	191	62	7.1423	7.17293	7.17199	6.77586	6.87368	6.80921	6.46486	6.40759	P	P	P	P	P	P	P	P	hsa_circRNA_104348	hsa_circ_0079891	circBase	chr7	-	37250990	37382367	exonic	NM_014800	ELMO1	AAACGCAAGTCCATGTACACGCGAGATTATAAGAAGCTTGGGTTCATTGTATAGACACGT
ASCRP3000149	1380	1089	684.5	634	550.5	537	865	141	10.59	10.6724	10.0466	10.317	8.69529	8.65303	8.55897	8.20863	P	P	P	P	P	P	P	P	hsa_circRNA_101996	hsa_circ_0000745	circBase	chr17	+	20107645	20109225	exonic	NM_152904	SPECC1	AAACGGTGAAATTAAACATGTTTCCAGTCTGCTGGCCAAGGGGCCTTTACAACAACTAAA
ASCRP3000150	455.5	360	353	237	538	504	692	299	9.05296	9.08776	9.03666	8.75182	8.65291	8.54456	8.22861	9.35484	P	P	P	P	P	P	P	P	hsa_circRNA_102473	hsa_circ_0003215	circBase	chr19	+	17267718	17270294	exonic	NM_004145	MYO9B	AAACGGTGACCGTCAACGACAAGCTTATCCTTCCCTACAGCCTCAGCGAGGATTTTTGCC
ASCRP3000151	248.5	188	159	151	357.5	373	569	89	8.17892	8.11286	7.80425	7.9554	8.02887	8.08607	7.95649	7.27979	P	P	P	P	P	P	P	P	hsa_circRNA_100117	hsa_circ_0007895	circBase	chr1	-	28362054	28384605	exonic	NM_001990	EYA3	AAACGTATGGACTACCTCCTTTTGATTGTGAAAACTGCTGAGAGAGACTTGCAATCCAGT
ASCRP3000152	59	55.5	67	72.5	102	104	156	44	5.98343	5.9969	6.26831	6.64142	6.11544	6.08654	6.15267	5.34719	P	P	P	P	P	M	M	P	hsa_circRNA_011153	hsa_circ_0011153	circBase	chr1	+	28887144	28887910	exonic	NM_017846	TRNAU1AP	AAACGTTTTAAACTGAACTATGCCACTTACGGGAAACAACCAGATAACAGGATCCCAGCT
ASCRP3000153	142	118	67.5	90	191	184	191.5	59	7.3714	7.35387	6.27996	7.07501	7.08235	7.00092	6.46486	6.26948	P	P	P	P	P	P	P	P	hsa_circRNA_100865	hsa_circ_0002038	circBase	chr11	+	68334481	68343511	exonic	NM_001164160	PPP6R3	AAACTAACAAGAGGAACACGGTAGATCTAAAAAGTGTGATGAAGACCACATGGGGTGTGC
ASCRP3000154	70	63	74	57	78.5	73	143.5	50.5	6.26597	6.21226	6.35128	6.11284	5.72589	5.61343	6.07722	5.77529	P	P	P	P	P	P	P	P	hsa_circRNA_103745	hsa_circ_0071036	circBase	chr4	-	143324090	143326477	exonic	NM_003866	INPP4B	AAACTAACAGTCTATGATGTCAAGGATAAGTCTCATGACACCCATGCAAGGATCTCGTGG
ASCRP3000155	411.5	309	292.5	234	486	537	657	164	8.88423	8.8274	8.7371	8.72116	8.49755	8.65303	8.1565	8.46028	P	P	P	P	P	P	P	P	hsa_circRNA_104194	hsa_circ_0004712	circBase	chr6	+	136468488	136476896	exonic	NM_018945	PDE7B	AAACTAACCACCATCTTGCAAACCTATATCAGGTACAACATACTCAGGGGAGATTGGCAC
ASCRP3000156	90	83	80	59	97	97	149.5	55	6.68677	6.77421	6.54815	6.15647	6.04618	5.99761	6.1425	6.10892	P	P	P	P	P	P	P	P	hsa_circRNA_101224	hsa_circ_0029614	circBase	chr13	-	20304378	20356931	exonic	NM_001042414	PSPC1	AAACTACATGGAAAATGCCTGTATCCGGTGTCCGAGGCGAACTCAGTAAGATGATGTTAA
ASCRP3000158	217	152	149	156	357.5	353	619.5	69	7.98773	7.77697	7.68751	8.02386	8.03387	8.01133	8.07558	6.74004	P	P	P	P	P	P	P	P	hsa_circRNA_100885	hsa_circ_0004596	circBase	chr11	-	73418464	73429935	exonic	NM_002869	RAB6A	AAACTAGTGCAAAAGCTGGATACAATGTAAAGCAGATCAGGCTTCAGCTGTGGGATACTG
ASCRP3000159	39	39	39	45	58	60	73.5	42	5.18811	5.14289	4.91081	5.61159	5.20532	5.21991	5.24152	5.0962	A	A	A	P	M	P	P	P	hsa_circRNA_088498	hsa_circ_0088498	circBase	chr9	-	127115743	127174771	exonic	NM_002799	PSMB7	AAACTCAACTCAATAAAAAACAAAAACCAAATTGGGCAGCTGATTGTTGTGGTGCTGGGA
ASCRP3000161	87	68	49	49	101	110.5	132	51	6.60761	6.3905	5.5163	5.61159	6.11544	6.19144	5.95755	5.93561	P	P	P	P	P	P	P	P	hsa_circRNA_087659	hsa_circ_0087659	circBase	chr9	+	100109595	100112837	exonic	NM_020893	CCDC180	AAACTCCGCTACTCAAATATTGAGTTCATCAAACACTGCAGACTTCGAGCTGGCTTCTTC
ASCRP3000162	106.5	83	92	80	182	183	240.5	95	6.89088	6.72051	6.83036	6.80921	7.00864	6.98961	6.77751	7.50224	P	P	P	P	P	P	P	P	hsa_circRNA_400732		25242744	chr11	+	32987845	32995095	exonic	NM_001076786	QSER1	AAACTCTAAGGACTTCTAAAACAACCACCAAATCTGCACAAAATTTGAACCTCCCGCTCC
ASCRP3000163	137	121.5	233	253	261	253	672	86	7.28731	7.4069	8.38149	8.84457	7.56905	7.49401	8.18311	7.30167	P	P	P	P	P	P	P	P	hsa_circRNA_103432	hsa_circ_0006163	circBase	chr3	-	113207791	113225452	exonic	NM_144718	SPICE1	AAACTCTCAGTCTAACACGAATACAGACAGATGTCATTTGTCAGAGTGAACCGCTGTGGT
ASCRP3000164	73	68	73	65	144	140.5	179	70	6.33573	6.37428	6.35128	6.38187	6.66383	6.60484	6.38187	6.80841	P	P	P	P	P	P	P	P	hsa_circRNA_403821		25242744	chr7	+	65220766	65221561	exonic	NR_003110	CCT6P1	AAACTGATACAAGGGCCTTCATCCCAGAATAATCACTGAAGGATTTGAAGCTGTGAAGGA
ASCRP3000165	48	46.5	42	47.5	75	79	129	40	5.67473	5.6516	5.0696	5.63899	5.7182	5.67473	5.93709	5.00928	P	P	P	P	P	P	P	P	hsa_circRNA_401846		25242744	chr17	-	58257905	58263012	exonic	NM_032582	USP32	AAACTGCAAGTGGTACTGTTACAATGACAGCAGCTGTAAGGTTGTAGATGAGCATGAGAG
ASCRP3000166	65	56	57.5	54	101	97.5	146.5	55	6.13866	6.04344	5.86621	5.88921	6.11544	6.06381	6.09843	6.10892	P	P	P	P	P	P	P	P	hsa_circRNA_102078	hsa_circ_0043893	circBase	chr17	-	40858024	40860101	exonic	NM_001991	EZH1	AAACTGCAGCATCCAGCGTGGACTTAAGAAGATAACTCTTCCACACAAGTGTACAACTAC
ASCRP3000167	168.5	173	95	78	135	154.5	300	111	7.64219	7.9756	6.90185	6.73666	6.54236	6.71451	7.06158	7.79108	P	P	P	P	P	P	P	P	hsa_circRNA_103556	hsa_circ_0068629	circBase	chr3	-	195800800	195802231	exonic	NM_003234	TFRC	AAACTGGACAGCACAGACTTCACCGGCACCATCAATTTGGTGGAGAACCATTGTCATATA
ASCRP3000168	93	77	99	104	161.5	166	381	86	6.72221	6.61867	6.90185	7.29365	6.83708	6.8418	7.3957	7.26609	P	P	P	P	P	P	P	P	hsa_circRNA_102324	hsa_circ_0047151	circBase	chr18	-	21001330	21010641	exonic	NM_032933	TMEM241	AAACTGGGCTGGGTAGAGATCAACAGCAGTTCAAGTATGTGCTGTCTGTCTTGAAATTTA
ASCRP3000169	47	49	49	52	61	66	78	56	5.59489	5.69576	5.5163	5.93856	5.36917	5.38436	5.31584	6.26948	P	P	P	P	P	P	P	P	hsa_circRNA_001196	hsa_circ_0001780	circBase	chr8	+	17796781	17799020	intronic	ENST00000518930	PCM1	AAACTTAAAAGACTAAATATACTGCTGCTTGGAGGGGGATGGGGATTGGAAGGAAAGTGA
ASCRP3000170	41	39	52	47	84	83	144	53	5.31584	5.03701	5.59862	5.47026	5.85846	5.80785	6.06381	6.05705	P	A	P	P	P	P	P	P	hsa_circRNA_021003	hsa_circ_0021003	circBase	chr11	+	6502986	6505911	exonic	NM_012192	TIMM10B	AAACTTCCATTGTGAATTACTGCGTGACTTCCTGTTGGTCTACAATCGGATGACAGAACT
ASCRP3000171	59	53.5	61.5	75	66	66	71	56	5.93267	5.87852	6.04618	6.64142	5.4415	5.43109	5.21749	6.21833	P	P	P	P	P	P	P	P	hsa_circRNA_001747	hsa_circ_0000246	circBase	chr10	+	74468040	74475660	exonic	uc009xqp.1	MCU	AAACTTGAACATTCGCAGGGAGTGGAGGAAGAGGTGAAGATGTGGAAAGCCCAGAGAGTT
ASCRP3000172	67.5	58	59	60.5	146	153	178	53	6.22798	5.97772	5.99337	6.21712	6.67446	6.72136	6.37428	5.9962	P	P	P	P	P	P	P	P	hsa_circRNA_103314	hsa_circ_0064690	circBase	chr3	+	32745359	32750312	exonic	NM_015442	CNOT10	AAACTTTATCAGTTCATAGAGCCTTTTGATCAGGGAGCAGAGAAACATGAAGGCACAGGT
ASCRP3000173	61.5	49	50	49.5	103	121	148	100	6.06381	5.81747	5.69576	5.76206	6.13353	6.35238	6.11869	7.59912	P	P	P	P	P	P	P	P	hsa_circRNA_046753	hsa_circ_0046753	circBase	chr18	+	3252272	3256234	exonic	uc002kls.3	MYL12A	AAACTTTATGATAAAATAGCTGCTGAGCGGTTTTGCAGACTACCATCTTCCCTGCAACTC
ASCRP3000174	52	52.5	37	49	53	60	69	44	5.76372	5.91932	4.74922	5.79003	5.19551	5.21991	5.17569	5.39083	P	P	A	P	P	P	P	P	hsa_circRNA_005880	hsa_circ_0005880	circBase	chr5	+	68881420	68888157	sense overlapping	NM_001042490	GTF2H2C_2	AAACTTTTTGCTAAGAAAAGGCATTTGGATGGCAATACTGAGCCAGGGCTTACATTAGGA
ASCRP3000175	109	81	246.5	163	341	384	636	270	6.95986	6.75222	8.46794	8.10404	7.95358	8.13485	8.11286	9.18229	P	P	P	P	P	P	P	M	hsa_circRNA_045801	hsa_circ_0045801	circBase	chr17	-	74385612	74397235	exonic	NM_022066	UBE2O	AAACTTTTTTTTACTTGCAGGTCTCTTCTTCGATGATTCCTATGGCTTCTACCCAGGCCA
ASCRP3000176	58	55	55	50	93.5	89.5	101	55	5.88921	6.0214	5.8444	5.84126	6.02833	5.90885	5.62261	6.10892	P	P	P	P	P	P	P	P	hsa_circRNA_406786		25070500	chr6	+	56846508	56857353	exonic	NM_152731	BEND6	AAAGAAAACAGCCGACTTCGACAGTCTTTGGTCATGCTTCAAGGGAAAGCATTAACTTTT
ASCRP3000178	150	118	95	122.5	270	273	410	57	7.44517	7.37249	6.88326	7.62972	7.61163	7.62539	7.50348	6.1393	P	P	P	P	P	P	P	P	hsa_circRNA_400435		25242744	chr1	+	230795209	230800333	exonic	NM_007357	COG2	AAAGAAACCTCTGCACTAGAAGCAAGCAGGAAGATTTCGATGTCGATCATTTTGTGTCTG
ASCRP3000179	58	55	59	49.5	268	268.5	1330	89.5	5.90585	5.97772	5.95755	5.81427	7.6033	7.58886	9.13816	7.3643	P	P	P	P	P	P	P	P	hsa_circRNA_002554	hsa_circ_0002554	circBase	chr3	-	53908237	53910107	exonic	NM_022899	ACTR8	AAAGAAACTTTTTGTCATTTAGATCAGGGATTGTGGTCCATCAGGAGTCTGTGTGTGCCA
ASCRP3000180	66	66	73	57	81	84.5	101.5	47	6.12193	6.3905	6.3234	6.07187	5.80946	5.82544	5.61711	5.6641	P	P	P	P	P	P	P	P	hsa_circRNA_100676	hsa_circ_0019799	circBase	chr10	-	105106994	105107207	exonic	NM_001011663	PCGF6	AAAGAAAGAGGTCTAGAAGTACCTAAACCTGGTTGGACCGACAGTTACAAGACATAGTGT
ASCRP3000181	761	612	370	382	892	916	1395	149	9.74969	9.83504	9.09594	9.51389	9.42591	9.4771	9.21041	8.29255	P	P	P	P	P	P	P	P	hsa_circRNA_000615	hsa_circ_0000615	circBase	chr15	+	64791491	64792365	sense overlapping	NM_015042	ZNF609	AAAGAAAGTCAAGTCTGAAAAGCAATGATGTTGTCCACTGGGCATGTACTGACCAATGTG
ASCRP3000182	55	53	56	46	90.5	94	109.5	45	5.80946	5.97772	5.8444	5.73523	5.95391	5.96622	5.71477	5.47026	P	P	P	P	P	P	P	P	hsa_circRNA_009118	hsa_circ_0009118	circBase	chr1	+	15860731	15874923	exonic	NM_015291	DNAJC16	AAAGAACATATAAACAGGCCTGCCGATGTTATCCAGGCATCCTGACAAAAACAAAGATCC
ASCRP3000183	126	97	95	97.5	227.5	208	348	122	7.1974	7.05244	6.8621	7.1423	7.35111	7.19125	7.28269	7.97093	P	P	P	P	P	P	P	P	hsa_circRNA_407172		25070500	chr9	-	35148956	35149174	sense overlapping	ENST00000439134	RP11-182N22.7	AAAGAACCTTGGAATGTGAAGAGACATGAGATGGTAGCTGAACCCCCATGTTGACATTTA
ASCRP3000184	57	54	71.5	59	64	77	134	63	5.87852	5.93561	6.27996	6.07187	5.39083	5.69576	5.97772	6.58525	P	P	P	P	P	P	P	P	hsa_circRNA_401083		25242744	chr12	-	121932381	122016851	exonic	NM_032590	KDM2B	AAAGAAGACTCCAAAGCGCCCGATTGACCGCCAGCGATACGACGAGAACGAGGACTTGTC
ASCRP3000185	66	60	70	72	128	128	210	59	6.13866	6.12581	6.30755	6.65491	6.46588	6.44222	6.59927	6.36008	P	P	P	P	P	P	P	P	hsa_circRNA_067524	hsa_circ_0067524	circBase	chr3	-	138400808	138407816	exonic	NM_006219	PIK3CB	AAAGAAGCTGGTTTGGATCTTCGGTCAGAAGTGCACATTCCTGCTGTCTCAGTACAATTT
ASCRP3000186	44	42	56.5	49	58.5	61	104.5	54	5.36917	5.34275	5.77694	5.63899	5.35161	5.32712	5.66765	6.21833	P	A	P	P	P	P	P	P	hsa_circRNA_001104	hsa_circ_0001157	circBase	chr20	-	37600088	37600198	antisense	NM_021931	DHX35	AAAGAAGGCAGACAAGGGAACAGGAGGCATTTATAAGACTGGGTCTAAACAGAAGTGAAC
ASCRP3000187	60	52.5	66.5	46	80.5	83	105	53	5.9962	5.79491	6.17031	5.54555	5.77447	5.81747	5.67296	6.10892	P	P	P	A	P	P	P	P	hsa_circRNA_404765		25070500	chr10	-	70209784	70225569	exonic	NR_102264	DNA2	AAAGAATCAAATTCTATTGAACACCGTAGTCAGAGCTCTGATCCAGCCACACGCCAAATG
ASCRP3000188	91	79	100	80	109.5	118	180.5	38	6.69767	6.70935	6.97535	6.8679	6.23518	6.27996	6.38727	4.63047	P	P	P	P	P	P	P	A	hsa_circRNA_405630		25070500	chr17	-	74340751	74344662	exonic	NM_002766	PRPSAP1	AAAGAATCTGTTCGTGGCCAAGATATTTTCATTATACAGACAATACCCAGGCGCCTTGGT
ASCRP3000189	96	84.5	90	85	133	135.5	304	56	6.76678	6.82838	6.8418	6.93096	6.5307	6.52092	7.08235	6.1678	P	P	P	P	P	P	P	P	hsa_circRNA_016681	hsa_circ_0016681	circBase	chr1	-	226054811	226065294	exonic	NM_014698	TMEM63A	AAAGACCCGTATAGTTTTGGGAGGACAACAATAGCAAACCTACAGACTGAGGAAGACAGG
ASCRP3000190	979	844	662.5	596	711	739	1347	177	10.1138	10.2895	9.99137	10.2312	9.09594	9.14503	9.15889	8.57218	P	P	P	P	P	M	P	P	hsa_circRNA_102686	hsa_circ_0053967	circBase	chr2	+	36668400	36749456	exonic	NM_016441	CRIM1	AAAGACCTGTCTTGAGAAAAGGCCAGTGTTGTCCCTACTGCATAGAAGAGAAGCCAGATT
ASCRP3000191	1079	793.5	764	571	1344.5	1338	1875	732	10.2322	10.194	10.1995	10.1594	10.0828	10.0719	9.62557	10.7136	P	P	P	P	P	P	P	P	hsa_circRNA_104090	hsa_circ_0006109	circBase	chr6	+	30618770	30619243	exonic	NM_145029	C6orf136	AAAGACGAGCATTACCGCTTCCCAAGCTCTTCCTTCAGTCCCACGACTACAGTCTGTATT
ASCRP3000192	91	84	196.5	173	159	166	441.5	103	6.65133	6.79629	8.11124	8.18094	6.79953	6.8621	7.59796	7.64219	P	P	P	P	P	P	P	P	hsa_circRNA_039783	hsa_circ_0039783	circBase	chr16	+	67070541	67100701	exonic	NM_001755	CBFB	AAAGACTGGATGGTATGGGCTGTCTGGAGTTTGATGAGGAGCGAGCCCAGGCTTTTGTGG
ASCRP3000193	133	115	136.5	136	199	194	347.5	74	7.25992	7.32604	7.53542	7.80284	7.14931	7.10611	7.27572	6.88058	P	P	P	P	P	P	P	P	hsa_circRNA_002961	hsa_circ_0002961	circBase	chr8	+	98698895	98703416	exonic	NM_178812	MTDH	AAAGACTGGGGAAGGAGTTGGAGTGACCGTTCAATATTTTCTGGCATTGTCAAAGAAAAA
ASCRP3000194	131.5	111.5	66.5	60	147	162	177.5	63.5	7.25992	7.26404	6.25421	6.21712	6.66916	6.81443	6.36993	6.56444	P	P	P	P	P	P	P	P	hsa_circRNA_103943	hsa_circ_0004345	circBase	chr5	+	134010304	134011815	exonic	NM_021982	SEC24A	AAAGACTTAGTGCAACACCACAGCTTACTAACAAGAATCCCAAAATGAGCCGAAGTGTTG
ASCRP3000195	44	39	81	63	115	113	811	48.5	5.39083	5.14289	6.62233	6.30755	6.30755	6.26831	8.459	5.70097	P	A	P	P	P	P	P	P	hsa_circRNA_405972		25070500	chr2	-	150432224	150438785	exonic	NM_015702	MMADHC	AAAGAGAAGTGCTCTTAGAAAAGGTGCTTTGTAACAGAGCCAGACTGGTTTCCTATCTCC
ASCRP3000196	42	44	49	45	49.5	48.5	62	37	5.22232	5.34275	5.5163	5.32712	5.13521	5.01208	5.05068	4.81476	P	P	P	P	P	P	P	A	hsa_circRNA_006811	hsa_circ_0006811	circBase	chr4	+	154214133	154217188	exonic	NM_015271	TRIM2	AAAGAGAATCCCATCGAAGACGATTTGATCTTTCGAGTGGGTGATGGAATTTTACTGCCA
ASCRP3000197	41	38	44	38	56	63	79	50	5.31584	4.97958	5.21263	4.86203	5.21991	5.34275	5.32712	5.80946	A	A	P	A	P	P	P	P	hsa_circRNA_007260	hsa_circ_0007260	circBase	chr1	+	165854378	165855945	intronic	ENST00000367879	UCK2	AAAGAGATACAGAGAGGTAAAGTACATTTATGGAGAACATCGGGGTGAATGCCAAAGCGG
ASCRP3000198	486	373	404	245	741	764	1033	185	9.14558	9.1303	9.22698	8.80651	9.15011	9.18539	8.81684	8.64449	P	P	P	P	P	P	P	P	hsa_circRNA_086376	hsa_circ_0086376	circBase	chr9	-	14146687	14179779	exonic	NM_005596	NFIB	AAAGAGATCAAGATTCTGGACAATCAGGAAGTCCAAGCCACAATGATCCTGCCAAGAATC
ASCRP3000199	26546.5	22508.5	18550.5	12052	23042.5	22405	31578	14476.5	14.4681	14.6204	14.66	14.7126	14.2753	14.3075	13.5204	15.2624	P	P	P	P	P	P	P	P	hsa_circRNA_102890	hsa_circ_0002867	circBase	chr2	-	200245086	200298237	exonic	NM_015265	SATB2	AAAGAGATGAACCAGAGCACATTAGCCAAAGAATGCCCTCTCTCCCAGGTTTGATGATTC
ASCRP3000200	42	42	48	44	51	53.5	70.5	44	5.18811	5.31131	5.2675	5.15559	5.19551	5.15812	5.18811	5.5084	A	A	P	A	P	P	P	P	hsa_circRNA_067240	hsa_circ_0067240	circBase	chr3	+	128526385	128533641	exonic	NM_004637	RAB7A	AAAGAGATGAACGCAATGCCAATAAAATTGAACAAGAACAATGATGTGGCCACAAAGCGG
ASCRP3000201	255	205	150	123.5	309.5	308	508	122.5	8.23715	8.2449	7.69471	7.64737	7.80425	7.7921	7.7921	7.96373	P	P	P	P	P	P	P	P	hsa_circRNA_005828	hsa_circ_0005828	circBase	chr10	-	88231964	88233730	exonic	NM_015045	WAPAL	AAAGAGCACTCAGCCTCTAAACACACGTTGCCTTAGTCACCCACAAAAGCTGTATATAAT
ASCRP3000202	266	252	190	125	166	160.5	248	80	8.29829	8.55166	8.05572	7.64737	6.87368	6.75598	6.81563	7.12464	P	P	P	P	P	P	P	P	hsa_circRNA_102469	hsa_circ_0008432	circBase	chr19	+	16192722	16197350	exonic	NM_003290	TPM4	AAAGAGGCCAAGCACATTGCGGAAGAGGCTGACCGCAAATACGAGGAGGCTGAAGGTGAT
ASCRP3000203	109.5	92.5	88.5	64	126	124	146	39	6.98606	6.9732	6.80357	6.36228	6.42868	6.3732	6.07187	5.00928	P	P	P	P	P	P	P	A	hsa_circRNA_103795	hsa_circ_0007638	circBase	chr5	+	14293120	14336836	exonic	NM_007118	TRIO	AAAGATCCTACTGGACATGTCAGTGTCCTTTCACACCCATGTGAAAGAGATGTTTGACTG
ASCRP3000204	197	184.5	172	101.5	166	174.5	280.5	72	7.85616	8.08192	7.91599	7.22449	6.86249	6.91536	6.97893	6.91237	P	P	P	P	P	P	P	P	hsa_circRNA_102891	hsa_circ_0003071	circBase	chr2	+	201283972	201284219	exonic	NM_015535	SPATS2L	AAAGATCTCGATACTTGAGGAACCTTCAAAGGCACTTCGTGGGGTCACAGAACAATAAAA
ASCRP3000205	685	540	515	336.5	800	824	1084	185	9.59214	9.64276	9.60875	9.32408	9.26507	9.28905	8.88766	8.62029	P	P	P	P	P	P	P	P	hsa_circRNA_002876	hsa_circ_0002876	circBase	chr17	+	19213197	19232960	exonic	NM_014964	EPN2	AAAGATGACTTTTCTGAATTTGACAACCTTCGGACTTCAAAAAAAACAGCCACCTCCCCG
ASCRP3000206	40	43	45	51.5	64	65	68	48	5.12491	5.31131	5.39297	5.88921	5.41216	5.4415	5.14289	5.7403	P	P	P	P	P	P	P	P	hsa_circRNA_101375	hsa_circ_0032304	circBase	chr14	+	68290258	68292294	exonic	NM_002877	RAD51B	AAAGATGCAAACGGCATGGGTAGCAAGAAACTAAAACGAGTGGGTTTATCACAAGAGCTG
ASCRP3000207	371	310	288	311	533.5	520.5	936.5	120	8.73117	8.8432	8.70548	9.16786	8.63556	8.59673	8.66374	7.90926	P	P	P	P	P	P	P	P	hsa_circRNA_100794	hsa_circ_0003768	circBase	chr11	+	34978930	35006275	exonic	NM_003477	PDHX	AAAGATGCTGCTGCTAAAGGTATCCAGGAAATTGCTGACTCTGTAAAGGTTGAAGAAGGA
ASCRP3000208	53.5	49	59	49	85.5	82	145	63	5.79491	5.59862	5.99337	5.73523	5.89982	5.80785	6.08256	6.54139	P	P	P	P	P	P	P	P	hsa_circRNA_104770	hsa_circ_0086748	circBase	chr9	-	34269254	34271928	exonic	NM_194313	KIF24	AAAGATGGAAGGTGCAGAAATAAATCAGAGTCTACTGGCTGTGATCTTAAAGGGCAGCAA
ASCRP3000209	49	49	47	53	56.5	55	66	53.5	5.55326	5.71991	5.5163	5.93856	5.24628	5.19551	5.09884	5.90735	P	P	P	P	P	P	P	P	hsa_circRNA_021832	hsa_circ_0021832	circBase	chr11	+	46342260	46342972	exonic	uc001ncg.3	CREB3L1	AAAGCAAAACCAAAAAAAAAAAAAAAAAGATGCAGCATCAAGATCTGGGCCCCAACACCA
ASCRP3000210	340	254	397.5	269	601.5	679.5	1112	476	8.60994	8.55166	9.19465	8.96205	8.82253	8.99379	8.91313	10.0437	P	P	P	P	P	P	P	P	hsa_circRNA_079201	hsa_circ_0079201	circBase	chr7	+	2638098	2644625	exonic	NM_152558	IQCE	AAAGCACATGGCTCAGAGCCACCCAGCGTGCCAGGCCTCCCAGACCAGGCCCAAGAGCTC
ASCRP3000211	39	47.5	61.5	49	49	56	87	49	5.04796	5.67296	5.91932	5.73523	5.03701	5.17319	5.44358	5.87852	A	P	P	P	P	P	P	P	hsa_circRNA_001710	hsa_circ_0001710	circBase	chr7	+	64275295	64291454	exonic	NM_001160183	ZNF138	AAAGCACCTAGAAGCCAGAAATAAAGATGGACCACTGACATTTATGGATGTGGCCATAGA
ASCRP3000212	63	61.5	74	69	103.5	109.5	188.5	52	6.06381	6.19636	6.40759	6.54333	6.12581	6.22798	6.45615	5.9962	P	P	P	P	P	P	P	P	hsa_circRNA_000506	hsa_circ_0000506	circBase	chr13	-	113845185	113854830	exonic	NM_018386	PCID2	AAAGCAGCAGAGTTACTGATGAGCTGTTTCCGGGTCTGTGCCAGCGACACGTGTACGAAG
ASCRP3000213	200	180	235	186.5	440	435	646	195	7.86198	8.02697	8.39025	8.34049	8.35351	8.32145	8.13179	8.72756	P	P	P	P	P	P	P	P	hsa_circRNA_102781	hsa_circ_0055605	circBase	chr2	-	96601201	96610922	exonic	uc010yug.1	DKFZp667P0924	AAAGCAGCCATGAGAAGGAAGGATTCACCACCTCCAGGAAAAGAATATTTCAGAACCATA
ASCRP3000214	119.5	105	107	105	198	201	236.5	55.5	7.11133	7.18847	7.11654	7.37194	7.13334	7.14039	6.74929	6.19513	P	P	P	P	P	P	P	P	hsa_circRNA_002635	hsa_circ_0002635	circBase	chr13	+	31789187	31803431	exonic	NM_194318	B3GALTL	AAAGCAGGCTGCAGATCTTACACAGCTTTTGGTTTGGCTTCTGAAGATACAAAGAAAGAG
ASCRP3000215	281	228.5	288	218	339	312	614.5	82	8.35709	8.41833	8.69334	8.55849	7.95649	7.82389	8.07307	7.12464	P	P	P	P	P	P	P	P	hsa_circRNA_103868	hsa_circ_0072797	circBase	chr5	+	68915840	68916286	exonic	uc010ixi.1	SMA	AAAGCAGGTCTTTTCTACACAGGGAGAACATTTTGTGAATTCCTGGGTCCAGAGAGAATT
ASCRP3000216	63	61	74	59	90.5	91	141	51	6.05026	6.24354	6.43807	6.19759	5.95391	5.87852	6.05705	5.87852	P	P	P	P	P	P	P	P	hsa_circRNA_024067	hsa_circ_0024067	circBase	chr11	+	95546095	95546753	exonic	NM_014679	CEP57	AAAGCATGCCGAAATGGAGAGGACATCTGTCTTAGAGAAACAACCATATTTTCTGCTCTT
ASCRP3000217	15166.5	13227	19301	14235	18565	17410	36901	17687	13.8061	14.0662	14.7366	14.9344	14.0216	13.959	13.8234	15.7088	P	P	P	P	P	P	P	P	hsa_circRNA_100018	hsa_circ_0009361	circBase	chr1	-	1749275	1770677	exonic	NM_002074	GNB1	AAAGCATGTGCAGATGCAACTCTCTCTCAGACAAATTTACATGTATTGGAGACCAGACCA
ASCRP3000218	111.5	95	65	63.5	100	107	156	72	7.01702	7.03638	6.18525	6.40121	6.10369	6.15899	6.16403	6.91237	P	P	P	P	P	P	P	P	hsa_circRNA_406294		25070500	chr3	-	65729590	65731263	intronic	ENST00000330909	MAGI1	AAAGCCCACACATAATCATGGTGTCTTGGTAAGGAATTACATTTGGTTCTGCCTGGTTTC
ASCRP3000220	119	89	70	75	181	175.5	146	60.5	7.07969	6.86132	6.21348	6.68326	7.00022	6.90486	6.08654	6.38295	P	P	P	P	P	P	P	P	hsa_circRNA_407327		25070500	chrX	+	128691301	128692978	exonic	NM_000276	OCRL	AAAGCGAGAGAAAGAATATGTCAACATTCAGACTTTCAGGTGGCTGCAAAATTCGGGTTC
ASCRP3000221	493	458	474	401	714.5	737	970	170	9.16464	9.42781	9.49158	9.59855	9.09956	9.13816	8.71517	8.51873	P	P	P	P	P	P	P	P	hsa_circRNA_104766	hsa_circ_0001851	circBase	chr9	-	33971648	33973235	exonic	NM_018449	UBAP2	AAAGCTAGTAGTTTGGGAAGCTGCTCAGAATGGTGCAGATGAGGGAACTGGATTTGGACG
ASCRP3000222	63.5	57	70	58	134	141	174	57	6.05026	6.08389	6.24116	6.07187	6.53751	6.60484	6.33796	6.31323	P	P	P	P	P	P	P	P	hsa_circRNA_405026		25070500	chr12	+	70149163	70150443	exonic	NM_022456	RAB3IP	AAAGCTCAGAGGGTTATCTTATGATGAGGCTTTTGCTATGGCTAATGATCCCTTGGAAGG
ASCRP3000223	219	185	221	140	472	454	1588	103	7.98773	8.09863	8.30885	7.84855	8.45553	8.38864	9.39919	7.66858	P	P	P	P	P	P	P	P	hsa_circRNA_103630	hsa_circ_0069570	circBase	chr4	-	41145003	41145159	exonic	NM_004307	APBB2	AAAGCTCCTGTGAAAAGCTGAGGCTGACAATAATTTAAGCAAAATCAGGTTGGAGTTGCT
ASCRP3000224	552.5	382	455	323.5	704	719	923.5	484	9.28905	9.15834	9.41822	9.23269	9.06673	9.09956	8.64144	10.0667	M	M	P	P	P	P	P	P	hsa_circRNA_101378	hsa_circ_0032353	circBase	chr14	+	70170111	70171459	exonic	NM_014734	SUSD6	AAAGCTGAAGTCTTTCCATCATAGCAGTGTGCCCCCTACCACCGGAGCCAGAGAATGGTG
ASCRP3000225	172.5	135	129.5	92	157.5	163	247.5	55.5	7.65745	7.62858	7.39221	7.09889	6.81242	6.82281	6.81242	6.1393	P	P	P	P	M	P	P	P	hsa_circRNA_102892	hsa_circ_0057703	circBase	chr2	+	201303844	201305507	exonic	NM_015535	SPATS2L	AAAGCTGCCTTTGCTGAATTACACAACTGAAGGCAACAGACTACTGCAACAGAAACTATC
ASCRP3000226	53	53	71.5	54	104.5	102	163	52	5.77694	5.76703	6.27996	5.88921	6.17281	6.08654	6.24354	5.9962	P	P	P	P	P	P	P	P	hsa_circRNA_105043	hsa_circ_0007100	circBase	chrX	+	153996576	153997585	exonic	NM_001363	DKC1	AAAGCTGTTGACATCTCATAAACGGCTGGTTATGAAAGACAGTGCAGAATCTTTTGGGTG
ASCRP3000228	177	141	138.5	101.5	308	314	473	79	7.71094	7.66547	7.51289	7.235	7.79819	7.82806	7.68049	7.07301	P	P	P	P	P	P	P	P	hsa_circRNA_406051		25070500	chr2	+	223781036	223789313	exonic	NM_004457	ACSL3	AAAGGACGTAATACTCCACTGTGCGACAGGTTATTCTTGGACAGTATAATTGGCTTTCCT
ASCRP3000229	157.5	124	130	96	284	280	459.5	89.5	7.51807	7.44827	7.45702	7.19001	7.67322	7.6458	7.63676	7.3428	P	P	P	P	P	P	P	P	hsa_circRNA_102923	hsa_circ_0058451	circBase	chr2	+	223782763	223789313	exonic	NM_004457	ACSL3	AAAGGACGTAATACTCCACTGTGCGACAGTTGTTACATTATATGCCACTCTAGGAGGTCC
ASCRP3000230	183.5	149	164	129	331	303.5	505	138	7.74559	7.7458	7.82945	7.71137	7.90607	7.76769	7.7866	8.16217	P	P	P	P	P	P	P	P	hsa_circRNA_406107		25070500	chr20	-	35693826	35696589	exonic	NM_002895	RBL1	AAAGGAGAATGCCTCCTGGACCTTTCAAGTTTTACTGATAATAGTTTAATACAATTTTTT
ASCRP3000231	165	111	124	103	247.5	239	364	177	7.59447	7.27222	7.36649	7.28269	7.47639	7.39997	7.34779	8.56267	P	P	P	P	P	P	P	P	hsa_circRNA_404544		25070500	chr1	-	86590527	86611866	exonic	NM_152890	COL24A1	AAAGGAGACACTGGACCTCCCGAAATCACTTCTTCATTTTATTGTACTATGTGTGGCTGG
ASCRP3000232	348.5	242	189	223	760	728.5	1469.5	111	8.63964	8.47454	8.04399	8.60416	9.1945	9.11785	9.29423	7.80687	P	P	P	P	P	P	P	P	hsa_circRNA_400893		25242744	chr12	+	19646733	19646920	exonic	NM_153207	AEBP2	AAAGGAGGAAATTAAAGAACAAAAGACGACGCTCATTACTGTGTTGTTGGTGGCTGCAAT
ASCRP3000233	49.5	56	61	59.5	59	77	93.5	74	5.65876	6.0214	6.0665	6.17531	5.29072	5.63718	5.5163	6.94384	P	P	P	P	P	P	P	P	hsa_circRNA_405573		25070500	chr17	+	37700501	37723145	sense overlapping	ENST00000558240	CDK12	AAAGGAGGAAGTAGGTTAGGGAATGGTAGGAGCAACGGTGGGAATGCCCTCTGAGGAATG
ASCRP3000234	471.5	396.5	367.5	283	545	540	1053	55.5	9.09709	9.21725	9.08253	9.03666	8.6747	8.66374	8.84339	6.02695	P	P	P	P	P	P	P	P	hsa_circRNA_001635	hsa_circ_0001635	circBase	chr6	-	108243000	108250718	exonic	NM_007214	SEC63	AAAGGAGGTGATGAGGTTATGTTCATGAGGATAGCAAAAGCTTATGCTGCAGCAAATTCG
ASCRP3000235	45	41.5	46	40	62	61	73	51	5.45595	5.4111	5.39297	5.19797	5.41216	5.29072	5.21749	5.93561	P	P	P	A	P	P	P	P	hsa_circRNA_405908		25070500	chr2	+	70092031	70098964	exonic	NM_178439	GMCL1	AAAGGATCAGGCCTCAAGAAATCAATAAAGAAGAACTAGAGGGAAACAGCATGAGGTGTG
ASCRP3000236	129	117	86	72	181	171	259	128	7.1974	7.32604	6.71622	6.60113	7.00022	6.90185	6.88058	8.05403	P	P	P	P	P	P	P	P	hsa_circRNA_102766	hsa_circ_0055251	circBase	chr2	+	74056531	74087278	exonic	NM_006463	STAMBP	AAAGGATTTCATCCACACAGCAAGGATCCACCTCTGTTCTGTATGCTGCATCCCCTTTTT
ASCRP3000237	124	107	87	79.5	170.5	165	282	55	7.1423	7.21207	6.71622	6.75013	6.92578	6.8418	6.99174	6.1678	P	P	P	P	P	P	P	P	hsa_circRNA_002102	hsa_circ_0002102	circBase	chr3	+	40502897	40503739	sense overlapping	NM_003973	RPL14	AAAGGCATCTGGCAAGAAAGCATAAGTGGCAATCATAAAAATGCCCACCAGAAGTATGTC
ASCRP3000238	48.5	46	65	51.5	99	97	205	39.5	5.53003	5.5084	6.15647	5.73523	6.10369	6.03453	6.5796	5.0534	P	P	P	P	P	P	P	P	hsa_circRNA_092535	hsa_circ_0001379	circBase	chr3	-	195802074	195802221	intronic	ENST00000420415	TFRC	AAAGGCCAATGTCACAAAACCAAAAAGGTGTAGTGGAAAACCATTGTCATATACCCGGTT
ASCRP3000239	355.5	289	292	215.5	505	486	720.5	161	8.67691	8.7201	8.71388	8.54829	8.56064	8.48087	8.27941	8.41252	P	M	P	P	P	P	P	P	hsa_circRNA_101527	hsa_circ_0006380	circBase	chr15	+	57523349	57526305	exonic	NM_003205	TCF12	AAAGGCTTTGGCATCTGTATATGCACCATCCCCAAATTCAGATGATTTCAACCGTGAATC
ASCRP3000240	499	464	485	300	565	561	767.5	366	9.17474	9.44557	9.52219	9.10399	8.73477	8.71817	8.37132	9.64276	P	P	P	P	P	P	P	P	hsa_circRNA_049704	hsa_circ_0049704	circBase	chr19	+	14038705	14039001	exonic	NM_017721	CC2D1A	AAAGGGAAGGCCCCTCCTGTGCCTGCCCCTGCAAGGGAGTCAGGGAACAGGTCCTGGATG
ASCRP3000241	37.5	43	44	45	46	51	72	44	4.91081	5.38004	5.11584	5.47026	5.03701	5.03976	5.21749	5.58741	A	A	A	A	P	P	P	P	hsa_circRNA_030448	hsa_circ_0030448	circBase	chr13	+	76301164	76415337	exonic	NM_005358	LMO7	AAAGGGCCAAACAGGAGGCAGAGAGAGAGAATTCCAAGTACTTGGATGAGTTTGATTAAT
ASCRP3000242	72	58	71.5	55.5	102	109.5	162	50.5	6.29037	6.10631	6.36228	6.11284	6.15899	6.17281	6.24354	5.80946	P	P	P	P	P	P	P	P	hsa_circRNA_017037	hsa_circ_0017037	circBase	chr1	-	235272657	235283214	exonic	NM_014765	TOMM20	AAAGGGCTTGGAGAATTACCTGACCTTAAAGATGCTGAAGCTGTTCAGAAGTTCTTCCTT
ASCRP3000243	61	55	77	67	155	157.5	849	72.5	6.05026	5.97772	6.56062	6.48211	6.73581	6.75598	8.52682	6.92689	P	P	P	P	P	P	P	P	hsa_circRNA_104751	hsa_circ_0003762	circBase	chr9	+	33036571	33037113	exonic	NM_001539	DNAJA1	AAAGGGTCGCCTAATCATCGAATTTAAGACGAGGAGAAGACCTTTTCATGTGTATGGACA
ASCRP3000244	132.5	116	89.5	103	203.5	199.5	266	49	7.25314	7.31249	6.77092	7.24573	7.18475	7.15311	6.89126	5.87852	P	P	P	P	P	P	P	P	hsa_circRNA_104883	hsa_circ_0088090	circBase	chr9	+	115179120	115181238	exonic	NM_032303	HSDL2	AAAGGTGAAATTGCAGTCAATGCATTATGGCCTAAAACAGATCTAAAGCATGTATTCCTT
ASCRP3000245	118	91	81	65	143	140	195	60	7.07969	6.96239	6.64773	6.51255	6.63054	6.56062	6.48312	6.36008	P	P	P	P	P	P	P	P	hsa_circRNA_103991	hsa_circ_0006694	circBase	chr5	+	151176787	151178874	exonic	NM_005754	G3BP1	AAAGTACCAGCTTCACAGTAATGACATGGAAGAACATTTAGAGGAGCCTGTTGCTGAACC
ASCRP3000246	41	45.5	42	45	42	43.5	56	42	5.18811	5.54169	4.98101	5.40153	4.88967	4.84017	4.92572	5.18439	A	P	P	A	P	P	P	P	hsa_circRNA_076654	hsa_circ_0076654	circBase	chr6	+	44219735	44221614	sense overlapping	NM_007355	HSP90AB1	AAAGTATGCAAAATAAAGAATATGCCGTTTTGTGAGAGCAAAGAGCAGGTGGCCAACTCA
ASCRP3000247	563	483	448	381	1054	1049.5	1358	175	9.33278	9.50169	9.39202	9.51043	9.69199	9.68193	9.17474	8.53923	P	P	P	P	P	P	P	P	hsa_circRNA_101648	hsa_circ_0000651	circBase	chr15	+	90982563	90986710	exonic	NM_003870	IQGAP1	AAAGTCAATATTTGTACCTGTTCAAGCTAGGCCTGGCCCCTCAGATTCAAGACCTATATG
ASCRP3000248	49	46	49	47	67	75	83.5	53	5.67473	5.57043	5.45595	5.47026	5.52612	5.63718	5.38004	5.9962	P	P	P	P	P	P	P	P	hsa_circRNA_034559	hsa_circ_0034559	circBase	chr15	+	40313099	40318290	exonic	NM_001013703	EIF2AK4	AAAGTCACTGATGAAAGGAATGGCAGGTTACAATAAGCTCTTGTGACCTCCTGGTTGTAA
ASCRP3000249	72	61	76	67.5	119	117	246	61	6.30185	6.14505	6.377	6.40121	6.36228	6.32002	6.80921	6.45153	P	P	P	P	P	P	P	P	hsa_circRNA_100418	hsa_circ_0015663	circBase	chr1	-	185094075	185106928	exonic	NM_030934	TRMT1L	AAAGTCAGTTTTCAATTCATGCATCTTCAAATGTCAACAAGCAAGAGCTGCAGCCCGATG
ASCRP3000250	108	82	113	79	249.5	231.5	356	121	6.928	6.75222	7.17199	6.72307	7.47639	7.35579	7.32379	7.92233	P	P	P	P	P	P	P	P	hsa_circRNA_089506	hsa_circ_0089506	circBase	chr9	-	138824814	138847261	exonic	NM_016172	UBAC1	AAAGTCCCTTTTCCTATGTGCTCATGGGAGCTTAGAAGATCCCAAAAGTATAACCCATCA
ASCRP3000251	403	333	878	1412	1187.5	1124.5	7108	715	8.83611	8.97124	10.4206	11.6255	9.87097	9.79262	11.4515	10.6764	P	P	P	P	P	P	P	P	hsa_circRNA_100719	hsa_circ_0020390	circBase	chr10	+	128768965	128836080	exonic	NM_001380	DOCK1	AAAGTCGATGGTGGTGAAGTAGTGAAGCTTTTTATAACTATGATGCCAGAGGAGCGGATG
ASCRP3000252	41	39.5	41	39	48	52	63	43	5.25575	5.19551	4.98101	5.24628	5.03701	5.06691	5.06691	5.34719	P	A	P	A	P	P	P	P	hsa_circRNA_001220	hsa_circ_0001220	circBase	chr22	-	30686343	30687176	intronic	ENST00000330168	RP1-130H16.18	AAAGTCTGAGCACTGGGCATTACTGGCTCAAGCACTTCCGGTCAAACAATAGCGCTATTC
ASCRP3000253	63	63	55	56	54	56	81	44	6.06381	6.24354	5.76206	6.11284	5.24628	5.17319	5.36261	5.26516	P	P	P	P	P	P	P	P	hsa_circRNA_102013	hsa_circ_0003481	circBase	chr17	-	27248705	27251320	exonic	NM_020889	PHF12	AAAGTCTGCTTCACGTGTAACAGAAACGAGAGCAGAAAAAGGAGCTGGGTCATGTCAATG
ASCRP3000254	113	98	69	65	123	132	169	57	6.97893	7.05244	6.35128	6.38187	6.39907	6.45153	6.29267	6.26948	M	P	P	P	P	P	P	P	hsa_circRNA_104026	hsa_circ_0005819	circBase	chr5	+	176671195	176673797	exonic	NM_022455	NSD1	AAAGTGAAAAATGATGACTCGTCAAAAGAGATTCCAGGCTCAGAGTGCTATGAAGCTGGT
ASCRP3000255	206.5	172	201	155	350	349	472.5	78	7.92195	7.9756	8.15871	7.98203	7.99234	7.98577	7.68225	7.12464	P	P	P	P	P	P	P	P	hsa_circRNA_400694		25242744	chr11	-	2985909	3000467	exonic	NM_005969	NAP1L4	AAAGTGAAATTTTCTGACCCTGGACAGCCTATGGGGATAAAAACATTCAGATGGCAGATC
ASCRP3000256	91	80	59.5	49	83	89.5	127	49	6.65133	6.73412	5.93856	5.79003	5.84283	5.90885	5.89831	5.80946	P	P	P	P	P	P	P	P	hsa_circRNA_005248	hsa_circ_0005248	circBase	chr1	+	183077410	183079789	exonic	NM_002293	LAMC1	AAAGTGCCAGTGAATGCCTGCGAATGGGTAACTGCCACTGACATCAGAGTAACTCTTAAT
ASCRP3000257	168	137	79.5	101	175	192	195	47	7.6107	7.59796	6.50909	7.24573	6.9566	7.06831	6.49716	5.58741	P	P	P	P	P	P	P	P	hsa_circRNA_083824	hsa_circ_0083824	circBase	chr8	+	28827559	28828036	exonic	NM_024567	HMBOX1	AAAGTGGAAGAATTAATGAGTTTGCTGGAAACCATGTCTCATTATACAGATGAACCCAGA
ASCRP3000258	98	72.5	75.5	85	140.5	149	247	107	6.80357	6.56349	6.48412	6.93096	6.61867	6.64052	6.80921	7.71952	P	P	P	P	P	P	P	P	hsa_circRNA_405405		25070500	chr15	+	79748439	79761487	sense overlapping	NM_015206	KIAA1024	AAAGTGTAGGGGAGCTGCCTGCTAACGATGTAAGAACTGACCTGAAGTTTCAGTGTAGTC
ASCRP3000259	1784	1292	871	715	2082	2055	7167	769	10.9167	10.9004	10.4115	10.4906	10.7816	10.7463	11.4614	10.7796	P	P	P	P	P	P	P	P	hsa_circRNA_083815	hsa_circ_0083815	circBase	chr8	-	28669843	28671129	exonic	NM_018250	INTS9	AAAGTGTCTTATGTCTCTGGATCCTCCTTGCTTACCACACACCCCCAGGCTGTTACCTTC
ASCRP3000260	99	88	104	92	155.5	157	226.5	51.5	6.81082	6.89353	7.04324	7.11979	6.73581	6.72136	6.69245	5.96622	P	P	P	P	P	M	P	P	hsa_circRNA_000761	hsa_circ_0000761	circBase	chr17	-	37455242	37457328	exonic	NM_032875	FBXL20	AAAGTTAAGTCTTCGTGGATGTCTTGGAGTGGGAGACAATGCATTAAGGCCTGGAATGTT
ASCRP3000261	207.5	173	281	188.5	355	358	636	67	7.92863	7.9756	8.67702	8.35309	8.01796	8.01865	8.11644	6.74004	P	P	P	P	P	P	P	P	hsa_circRNA_102294	hsa_circ_0000826	circBase	chr18	+	9182379	9221997	exonic	NM_015208	ANKRD12	AAAGTTACACAGATCCAGGATGAGAAGACTGATAAAAGAAGAAGCTAGCTGAACAGCTGT
ASCRP3000262	266.5	224	234	163.5	281.5	302	390.5	195	8.29557	8.36477	8.37268	8.11514	7.67609	7.76126	7.43531	8.73393	P	P	P	P	P	P	P	P	hsa_circRNA_101978	hsa_circ_0005869	circBase	chr17	+	8347577	8363478	exonic	NM_030808	NDEL1	AAAGTTCTCTCGATCAGGGCATACATCTTTCTTCGACAAAGGGCTTTCTTGATCATGGAT
ASCRP3000263	52	50	50	52	99	107	123	42	5.74367	5.76703	5.39297	5.84126	6.11544	6.19759	5.87852	5.18439	P	P	P	P	P	P	P	P	hsa_circRNA_056978	hsa_circ_0056978	circBase	chr2	+	170747674	170753245	exonic	NM_172070	UBR3	AAAGTTGCCTTATTAAAAGTGAGCTACAAGGATGATCAGGATGGTAGTCAAGGTCTGGGC
ASCRP3000264	41	42	51	45	36	42	53	39	5.25575	5.2675	5.59862	5.24628	4.66997	4.78563	4.86203	4.9138	A	A	P	P	A	P	P	A	hsa_circRNA_000521	hsa_circ_0000521	circBase	chr14	+	20924072	20925019	exonic	NM_001641	APEX1	AAAGTTTCTTACGGCATAGAGCCAGAGGCCAAGAAGAGTAAGACGGCCGCAAAGAAAAAT
ASCRP3000265	110	91	60	55	195	186	127	71.5	6.98606	6.94347	6.02695	5.93856	7.10742	7.02673	5.91932	6.72392	P	P	P	P	P	P	P	M	hsa_circRNA_405514		25070500	chr17	-	421177	421699	intronic	ENST00000574029	VPS53	AAATAAAAATTTGCAAGGTGTCCACAGCACTTTCCAGCGTCATCTGAAATAGCAAAGGTG
ASCRP3000266	42	40	44	43.5	48	44	53	45	5.04796	4.79541	4.91081	5.28842	5.03701	4.82115	4.88967	5.58741	M	A	P	A	P	P	P	P	hsa_circRNA_052153	hsa_circ_0052153	circBase	chr19	+	54710420	54711515	exonic	uc002qec.3	RPS9	AAATAAACAGGATCAGCGCTTTACAACCCTCGGAGGTGATGGGTGTGAACTCACCCAGAG
ASCRP3000267	1360.5	1083	1174.5	884	2544.5	2496.5	3775	1328	10.5706	10.665	10.801	10.841	11.0836	11.0776	10.5767	11.6396	P	P	P	P	P	P	P	P	hsa_circRNA_050054	hsa_circ_0050054	circBase	chr19	+	17972902	17974124	exonic	ENST00000599898	RPL18A	AAATAAACTCAGGAACGCCCCGGTGTGTTTGAGAAGTCCCCCCTGCGGGTGAAGAACTTC
ASCRP3000269	58	61	63	57.5	116.5	111.5	250.5	55	5.94735	6.21226	6.0665	6.04618	6.32452	6.23578	6.8355	6.26948	P	P	P	P	P	P	P	P	hsa_circRNA_047559	hsa_circ_0047559	circBase	chr18	-	43664109	43667198	exonic	NM_004046	ATP5A1	AAATAAAGGTTCCATAATGCATAGTTGCTGTTGCTTACCGTCAGATGTCTCTGTTGCTCC
ASCRP3000270	75	65	79.5	66	120	124	198	89	6.31209	6.35954	6.53751	6.41712	6.34796	6.37754	6.51846	7.32885	P	P	P	P	P	P	P	P	hsa_circRNA_051908	hsa_circ_0051908	circBase	chr19	+	50000450	50002944	sense overlapping	NM_001015	RPS11	AAATAAAGTTATTTTCTCATTCCACTGAGCGTGCCTACCAAAAGCAGCCGACCATCTTTC
ASCRP3000271	69.5	54	62	66	159	191	249	134	6.27648	5.97772	5.95755	6.41712	6.7857	7.06158	6.83234	8.10895	P	P	P	P	P	P	P	P	hsa_circRNA_020960	hsa_circ_0020960	circBase	chr11	-	5269501	5270820	exonic	NM_000559	HBG1	AAATAATAAATCTATTCTGCTGAGAGATCACGCTCCTGGTTGTCTACCCATGGACCCAGA
ASCRP3000272	3246.5	2156	2943	2236	8095	7754	15510	3763	11.7912	11.6404	12.1058	12.3244	12.8951	12.8679	12.5467	13.2526	P	P	P	P	P	P	P	P	hsa_circRNA_089353	hsa_circ_0089353	circBase	chr9	+	136217451	136218280	exonic	NM_000972	RPL7A	AAATAATACAAATTTTCCTTCCTGGTTGTCTTCTTGCCTGCCCTGTGTCGTAAAATGGGG
ASCRP3000273	1278	847	658.5	439.5	1203	1133	1478	721.5	10.484	10.2961	9.97775	9.76604	9.89589	9.79648	9.30097	10.6871	P	P	P	P	P	P	P	P	hsa_circRNA_008077	hsa_circ_0008077	circBase	chrX	+	37245851	37285253	exonic	NM_000950	PRRG1	AAATAATGAAAAAACTGATGCTCACCCCATTTAGAGAAAGAAATCCACCTCCCCAACCCC
ASCRP3000274	1928	1238	1043	617	1811.5	1772.5	4488	917.5	11.0075	10.8333	10.6545	10.2791	10.5339	10.5021	10.8074	11.0596	P	P	P	P	P	P	P	P	hsa_circRNA_034125	hsa_circ_0034125	circBase	chr15	+	25312558	25351441	exonic	uc001yxh.1	SNURF-SNRPN	AAATAATTCTGCCCTCCCATTCTCAAGGGCCAGGGGGAATTCAAATATTGCAGTTGTCAT
ASCRP3000275	60.5	52	57.5	54	77	76	156	50.5	5.94735	5.86001	5.77694	5.98485	5.7182	5.7182	6.16403	5.90735	P	P	P	P	P	M	P	P	hsa_circRNA_000562	hsa_circ_0000562	circBase	chr14	-	93753822	93762503	intronic	ENST00000554565	BTBD7	AAATAATTTTAGTACACAGCATGGCTCAGCAAAATGGATGAAAAGAGGCTGCTGGATCCA
ASCRP3000276	54.5	48	46	42	49	52	60	42.5	5.86001	5.76703	5.33384	5.19797	5.03701	5.06691	4.98101	5.22594	P	P	P	A	P	P	P	P	hsa_circRNA_404660		25070500	chr1	+	220934999	220943898	sense overlapping	NM_017898	MARC2	AAATACAGATGTTGGAGTAGAGACGGCAGAGTGGAGGATATTTGGCCTTGACATTAAAGG
ASCRP3000277	72	61	48.5	45	66.5	64	70	42	6.31209	6.14505	5.49046	5.4415	5.48242	5.38436	5.17569	5.0962	P	P	P	P	P	P	P	P	hsa_circRNA_103952	hsa_circ_0074079	circBase	chr5	-	137320945	137346838	exonic	NM_016603	FAM13B	AAATACCCAGCATTTACACAGATGTGGAAGACATGAAAGAGCAAGAAATAGTGAGCAGGA
ASCRP3000278	43	44	70	63	103	127	190	60	5.31584	5.44358	6.26831	6.34796	6.14696	6.40547	6.46995	6.40759	P	P	P	P	P	P	P	P	hsa_circRNA_400416		25242744	chr1	+	225190484	225284941	exonic	NM_001373	DNAH14	AAATACGAAGGTCATTTTTGTACCACCATCTTTTTTTGGCTGATGACTTGTTTCAAACCT
ASCRP3000279	647	431.5	314.5	473.5	1039.5	1001	1771.5	891	9.5209	9.34121	8.82432	9.87885	9.67312	9.61331	9.54886	11.0156	P	P	P	P	P	P	P	P	hsa_circRNA_401977		25242744	chr18	+	55833019	55919286	exonic	NM_015277	NEDD4L	AAATAGACTGGGAGAGTCCCGTATTCTCAGAGTAAAAGTTGTTTCTGGAATTGATCTCGC
ASCRP3000280	38	36	42	38	60.5	65	64.5	42	5.04796	4.79541	5.0696	4.96089	5.30676	5.35822	5.03701	4.95799	A	A	A	A	P	P	P	P	hsa_circRNA_039714	hsa_circ_0039714	circBase	chr16	-	58752099	58753159	exonic	NM_002080	GOT2	AAATAGCAACAGTGGTGAAGTTTGTCACTGTGCAGACCATTTCTGGAACTGGAGCCTTAA
ASCRP3000281	1083	643.5	758	454	1616	1601	1986	1034	10.2322	9.90701	10.1798	9.82419	10.3401	10.3576	9.69895	11.2329	P	P	P	P	P	P	P	P	hsa_circRNA_401170		25242744	chr13	+	78318417	78320990	exonic	NM_144595	SLAIN1	AAATAGGACCAATGGAGGTTACACTTCCAGGGGCTCCCCACTCAGTCCCCAGTCATCTAT
ASCRP3000282	177.5	148	96	73	249	256.5	231	58	7.69231	7.75063	6.94494	6.68326	7.48094	7.50695	6.72818	6.36008	P	P	P	P	P	P	P	P	hsa_circRNA_101603	hsa_circ_0006842	circBase	chr15	-	76566752	76585041	exonic	NM_000126	ETFA	AAATAGTAGCACCAGTGGCACAAGATCTCTGTAAAGTAGCAGGCATAGCAAAAGTTCTGG
ASCRP3000283	122	103	129	130	259	265	370	78	7.14994	7.16416	7.4069	7.76872	7.54873	7.55569	7.35497	7.03913	P	P	P	P	P	P	P	P	hsa_circRNA_006345	hsa_circ_0006345	circBase	chr9	+	4823547	4827033	exonic	NM_005772	RCL1	AAATAGTTCTACGAGGAGTGACCAATGATCAGGTTGACCCTTCAATTTTGAAGCCAGCTT
ASCRP3000284	40.5	42	45	41	57	55.5	59	42	5.22232	5.23195	5.0696	5.01208	5.29072	5.23195	4.99804	5.00928	A	A	P	A	P	P	P	P	hsa_circRNA_061975	hsa_circ_0061975	circBase	chr21	-	46225531	46229033	exonic	NM_006936	SUMO3	AAATATAGTTTGGTATTCTGTCGGCTTGTCAATGAGGCAGATCAGATTCAGGTTCGACGG
ASCRP3000285	60	58	57	66	94	102	122	46.5	6.05026	6.12581	5.91932	6.48211	6.02833	6.11349	5.86001	5.58741	M	P	P	P	P	P	P	P	hsa_circRNA_406259		25070500	chr3	+	37440967	37458215	exonic	NM_178339	C3orf35	AAATATCTTTTGGAGCTGCTGGATCAAGTATCACTTGAAGGGGAGAAAGGGATGAGGATG
ASCRP3000286	82	81	83.5	103	136	132	230.5	54	6.56062	6.66383	6.60854	7.28269	6.54815	6.49015	6.72136	6.02695	P	P	P	P	P	P	P	P	hsa_circRNA_405211		25070500	chr14	+	40111916	40125012	intergenic			AAATATGAGAGCTACAGTTCTGAGATGAAACCACAGGAGGCTTCTGAGTGGTTCTTCTGC
ASCRP3000287	35.5	38	42	39	59	57	65	41	4.71872	4.85582	4.91081	4.86203	5.30676	5.17319	5.12491	5.26516	A	A	P	A	P	P	P	P	hsa_circRNA_086348	hsa_circ_0086348	circBase	chr9	+	7128065	7165357	exonic	NM_015061	KDM4C	AAATATTTTGGATCAAATATTGCCCACATGTACCAGAAGTCCAAGGCTTGCGAGAAGGTC
ASCRP3000288	58	56.5	53	54	106	90	140	69.5	5.94735	6.04344	5.57043	5.93856	6.19882	5.94881	6.04618	6.8621	P	P	P	P	P	P	P	P	hsa_circRNA_000449	hsa_circ_0000449	circBase	chr12	-	121154725	121157906	antisense	NM_001080533	UNC119B	AAATCAAAGTCAAAGTTTTTCAGCAAGTGTTCCCGGAAATAGTGCCCTTCGATCATCTCC
ASCRP3000289	91	73	79	58.5	94	96	142	52	6.71451	6.55008	6.56062	6.07187	6.03659	6.02695	6.05705	5.80946	P	P	P	P	P	P	P	P	hsa_circRNA_102987	hsa_circ_0002619	circBase	chr20	-	3274784	3275275	exonic	NM_001009984	C20orf194	AAATCAACACTACTCACAGAATAGAAAGTGACAAGGCACTCCAGTGCACAGAAGCTCTTC
ASCRP3000290	53	51	52	48	58.5	62	100	67	5.74367	5.76703	5.7182	5.73523	5.27916	5.38436	5.59862	6.70633	P	P	P	P	P	P	P	P	hsa_circRNA_015871	hsa_circ_0015871	circBase	chr1	-	201103899	201123087	exonic	uc001gvy.3	TMEM9	AAATCAAGGAAGCCATCATTAAATTGTTTTATTTCTCTCAGTGTCCGGCTTTGCTGGCCC
ASCRP3000291	67	64.5	62	54.5	124	124	154.5	43	6.19144	6.29267	6.10238	6.00395	6.41712	6.39265	6.16026	5.26516	P	P	P	P	P	P	P	P	hsa_circRNA_100058	hsa_circ_0009986	circBase	chr1	+	12378128	12382803	exonic	NM_015378	VPS13D	AAATCAGAGAAGGGACAAGACACACCTTAGATCCTGTCTTGGATCTACCAAGGATTCCTC
ASCRP3000292	91	74.5	64	70	152	146	191	45.5	6.67975	6.58525	6.15647	6.57109	6.72392	6.62963	6.46995	5.39083	P	P	P	P	P	P	P	P	hsa_circRNA_100067	hsa_circ_0000020	circBase	chr1	+	15964801	15978390	exonic	NM_032341	DDI2	AAATCAGCAGAGGATGCAGGCAACAGAACATTGAGGAAAACATGACAATAGCTATGGAAG
ASCRP3000293	133	137	109	95	166	163	185	53	7.2365	7.62219	7.10218	7.11979	6.86829	6.82838	6.4292	6.10892	P	P	P	P	P	P	P	P	hsa_circRNA_102633	hsa_circ_0005952	circBase	chr2	-	20454623	20455931	exonic	NM_015317	PUM2	AAATCAGGGGAAAGGTTTTAGCCCTGAGTCAACACAAATTTGCCAGAGTGAAATGGTAAA
ASCRP3000295	266.5	207	221	205	590	589	868	108.5	8.3013	8.25157	8.29758	8.48792	8.79712	8.78776	8.56184	7.72848	P	P	P	P	P	P	P	P	hsa_circRNA_002822	hsa_circ_0002822	circBase	chr2	-	210993754	211019335	exonic	NM_152519	KANSL1L	AAATCCAACAACTAACAGACATTCACAGGCAAATTCGTGCCTCCAAGGTTTCCAATACTT
ASCRP3000296	46	47	47.5	47	52	55.5	67	54	5.5084	5.67296	5.4269	5.57612	5.15812	5.17319	5.14798	6.07989	P	P	P	P	P	P	P	P	hsa_circRNA_101081	hsa_circ_0000408	circBase	chr12	-	56824664	56826308	exonic	NM_003920	TIMELESS	AAATCCATTGGGGAGAGGGACCTCATCTTTCACAAAGGCCTTCACAACAAGATTGATGAT
ASCRP3000297	106	80	75.5	76.5	157.5	146.5	184	118.5	6.95224	6.72051	6.50909	6.71193	6.77092	6.65536	6.40653	7.87721	P	P	P	P	P	P	P	P	hsa_circRNA_404782		25070500	chr10	-	79064144	79065150	intronic	NM_001271518	KCNMA1	AAATCCTGGGGTTAGGGGCCCCTCTGCTATGGAGTTGAGACCCATGCCCTCAACCTCAAA
ASCRP3000298	128.5	106	72	64.5	118	118	205	74	7.19156	7.19618	6.377	6.40121	6.36228	6.33796	6.5692	6.80841	P	P	P	P	P	P	P	M	hsa_circRNA_405487		25070500	chr16	-	72318470	72342087	sense overlapping	NR_126330	LINC01572	AAATCGACTCTGACTCAATCCTTGAGGTCTGGCCTCATCAGTGAAAAGAAGGACTGACTT
ASCRP3000299	166	146	131.5	102.5	194	187	164	68	7.60701	7.7306	7.42957	7.27281	7.10742	7.01632	6.27065	6.72392	P	P	P	P	P	P	P	P	hsa_circRNA_103997	hsa_circ_0074816	circBase	chr5	-	158204420	158223483	exonic	NM_024007	EBF1	AAATCTAAGCAGTTCTGCAAAGGAACACCAGGCAGATTCATTTATACAGCTACTCCCTGT
ASCRP3000300	107.5	91	83	89	255.5	259	526	48	6.94347	6.96239	6.67446	7.05549	7.53299	7.53542	7.84502	5.77529	P	P	P	P	P	P	P	P	hsa_circRNA_057607	hsa_circ_0057607	circBase	chr2	-	197755551	197763093	exonic	NM_024989	PGAP1	AAATCTACACTCATGTCTATTGTCAGAGCACTATGCTGAGTTCAGCAGTGCCTAAGACCT
ASCRP3000301	592	467	311	1390	2821	2810	5449.5	707	9.39551	9.45678	8.82084	11.6123	11.2709	11.2709	11.0562	10.6635	P	P	P	P	P	P	P	P	hsa_circRNA_003251	hsa_circ_0003251	circBase	chr12	+	1003727	1006847	exonic	NM_014823	WNK1	AAATCTAGTCGAAGCAGTTCCTTGGGGAATAAAAGCCCCCAGCTTTCAGTTTCTCAAGTC
ASCRP3000302	123	102	120	120	360	347	584	155	7.14994	7.11524	7.2763	7.56334	8.04944	7.98577	8.00521	8.34632	P	P	P	P	P	P	P	P	hsa_circRNA_104213	hsa_circ_0078165	circBase	chr6	+	147581750	147655358	exonic	NM_139244	STXBP5	AAATCTCCAACCTCTGGGTTACATTTTGCCATCTGCCTTTCCAGAGTAAGTGGCTCTATG
ASCRP3000303	418	321	435	277	927	896.5	1657	614	8.9179	8.89951	9.35153	9.00304	9.48662	9.42905	9.45125	10.4247	P	P	P	P	P	P	P	P	hsa_circRNA_091722	hsa_circ_0091722	circBase	chrX	-	151934651	151936377	exonic	NM_005362	MAGEA3	AAATCTGAATAAATAATTCTTCCTCTTCAGTTCTGAGGGGACAGGCTGACCTGGAGGACC
ASCRP3000304	70.5	57	68	60	113	120	201	69	6.25421	6.0214	6.21348	6.11284	6.2601	6.36118	6.53168	6.72392	P	P	P	P	P	P	P	P	hsa_circRNA_405239		25070500	chr14	+	58965500	58979345	exonic	NM_014749	KIAA0586	AAATCTGATATTGCACCTTCACAGCAACAAGGACTTGGAAAACAGTGTGGGTGAACTTAG
ASCRP3000305	67	58	58	63	73.5	71	132	44.5	6.16655	6.0214	5.82385	6.30755	5.66765	5.5222	5.96622	5.34719	P	P	P	P	P	P	P	P	hsa_circRNA_406640		25070500	chr5	+	95966670	95970601	intronic	ENST00000505143	CAST	AAATCTTTGCATTCTGACTGTGCGATTTGGGAGATTCAGAAGAGCACTGGAGTCTCCACC
ASCRP3000306	80.5	71	76.5	69.5	185.5	183	272	108	6.49015	6.46995	6.39372	6.51255	7.03638	6.99315	6.9317	7.75083	P	P	P	P	P	P	P	P	hsa_circRNA_077879	hsa_circ_0077879	circBase	chr6	+	133136110	133138703	exonic	NM_001016	RPS12	AAATCTTTGGCTCACACATTGCTGCTGGAGGTGTAATGGACGTTAATACTGCTTTACAAG
ASCRP3000307	91	75.5	73	55	118	118	129	72	6.7059	6.62872	6.43807	6.07187	6.33182	6.31323	5.94735	6.88058	P	P	P	P	P	P	P	P	hsa_circRNA_006750	hsa_circ_0006750	circBase	chr10	+	96234424	96260084	exonic	NM_015188	TBC1D12	AAATGAACTAAATATCACTCCTGGAATATGAAGCACGAACGGGGAGGACCTGTAAACCAC
ASCRP3000308	45	45	55.5	50	85	97	124	57.5	5.5084	5.59862	5.82385	5.79003	5.85846	6.02695	5.89831	6.24354	P	P	P	P	P	P	P	P	hsa_circRNA_002912	hsa_circ_0002912	circBase	chr3	+	44871462	44881948	exonic	NM_020242	KIF15	AAATGAGGCAACTAGAACATGTGATGGATTCTGCTGCTGAGGATCCCCAGAAAGTTGTAG
ASCRP3000309	38	38.5	49.5	43.5	40	44	57	41	4.85582	5.03701	5.6516	5.4415	4.85582	4.82115	4.97815	4.95799	A	A	P	A	P	P	P	P	hsa_circRNA_027588	hsa_circ_0027588	circBase	chr12	-	74526955	74551664	exonic	NR_038300	LOC100507377	AAATGATCTTGAAAAGCCAAAGCAATCCTAAGCAAGGCTGGTGTCAGAGAAGGCTGAATT
ASCRP3000310	618	430	558	419.5	1320	1269	2290	559	9.44363	9.33585	9.73284	9.69895	10.0466	9.97874	9.89314	10.2759	P	P	P	P	P	P	P	P	hsa_circRNA_103730	hsa_circ_0005654	circBase	chr4	-	121675707	121732604	exonic	NM_018699	PRDM5	AAATGATGGACTGAAGATGCACATTCGTACTCACACCAGGGAGATCCTAAGAAAAAGCTT
ASCRP3000311	93	84	69	91	123	111	235.5	63.5	6.72221	6.77421	6.21348	7.03638	6.41712	6.24235	6.75598	6.56444	P	P	P	P	P	P	P	P	hsa_circRNA_003033	hsa_circ_0003033	circBase	chr4	+	99300167	99325753	exonic	NM_021159	RAP1GDS1	AAATGATTTTTGAAGTTCTTGCTCCATTGGCAGAAAATGATGAGGGCAGAAGTGCAGTTG
ASCRP3000312	185	149	109	85.5	190.5	212	276	52	7.76209	7.75939	7.087	6.91835	7.09296	7.23918	6.96095	5.90735	P	P	P	P	P	P	P	P	hsa_circRNA_000564	hsa_circ_0000564	circBase	chr14	-	95606995	95608085	exonic	NM_030621	DICER1	AAATGCAGTTCAGACAAGAGCAACACAGAGATCTCAAACATTAAAACGGTTACCTAGGGT
ASCRP3000313	159	126	107	90.5	213	209	378.5	60	7.55017	7.50224	7.11654	7.06697	7.2293	7.19125	7.38899	6.26948	P	P	P	P	P	P	P	M	hsa_circRNA_100167	hsa_circ_0011572	circBase	chr1	-	35940405	35944813	exonic	NM_024874	KIAA0319L	AAATGCATATGTTCTCCAAGAACCACCTAAAGGTCCACAAGGCGATTACAATTTCCAGTC
ASCRP3000314	520	460.5	344.5	258	642	668	993	69	9.23142	9.43147	8.99547	8.89004	8.90695	8.96286	8.74763	6.77421	P	P	P	P	P	P	P	P	hsa_circRNA_101805	hsa_circ_0039261	circBase	chr16	+	47531309	47537001	exonic	NM_000293	PHKB	AAATGCATGAGAGGAATTCTCTACTGCTATATGCGTCAGGCCGATAAGGCTCAGTTTATG
ASCRP3000315	83.5	74	74	70.5	157	156	264	57	6.50909	6.55008	6.45153	6.61775	6.73581	6.71193	6.88898	6.21833	P	P	P	P	M	P	M	P	hsa_circRNA_077745	hsa_circ_0077745	circBase	chr6	-	121491550	121563485	exonic	NR_104452	TBC1D32	AAATGCTCAAGAAGAAAATATCTTGGAGATTTCTGAGAGCCACAGTATGGCTTGGGAAGA
ASCRP3000316	134	104.5	100	84	246	235.5	330	142	7.27164	7.1423	6.95587	6.90486	7.46929	7.38926	7.20415	8.20863	P	P	P	P	P	P	P	P	hsa_circRNA_016661	hsa_circ_0016661	circBase	chr1	-	225718255	225755116	exonic	NM_018212	ENAH	AAATGGCCCATCCCAAGAAGAATTGGAAATTCAAAGAAGTGAACAGAGTATCTGTCAGGC
ASCRP3000317	106	114	120	126	261	246	357.5	134	6.90486	7.30024	7.29019	7.67035	7.56119	7.45188	7.32491	8.10895	P	P	P	P	P	P	P	P	hsa_circRNA_083127	hsa_circ_0083127	circBase	chr7	-	156619298	156626486	exonic	NM_022458	LMBR1	AAATGGCTCCCTGATTCATGATGAACAAGAAGATGAAGATGCCATCGTCAACAGGATTTC
ASCRP3000318	50	45	45.5	46	62	63	77	55	5.55326	5.4111	5.24628	5.47026	5.39083	5.38436	5.31584	6.05705	P	P	P	P	P	P	P	P	hsa_circRNA_036127	hsa_circ_0036127	circBase	chr15	+	71433787	72057538	exonic	NM_024817	THSD4	AAATGGTTTAGCACCGAATGGAGCATGGACTTGAACGCAACTCCCAATTGCAGAAAATTG
ASCRP3000319	121	109	80	106	135	136	157.5	71	7.09329	7.24336	6.52288	7.32716	6.54236	6.52092	6.1902	6.7906	P	P	P	P	P	P	P	P	hsa_circRNA_404401		25242744	chrX	+	117676687	117680079	exonic	NM_144658	DOCK11	AAATGTAAATAGTACCATCACAGTAACCATGAAGGAAAAGGCCAAAGTTGTTGAGCCCCT
ASCRP3000320	447.5	339	433.5	447.5	1800.5	1920	5712	791.5	9.03003	8.99838	9.34142	9.79292	10.523	10.6469	11.1149	10.8017	P	P	P	P	P	P	P	P	hsa_circRNA_031210	hsa_circ_0031210	circBase	chr14	-	23033806	23044133	exonic	NM_001344	DAD1	AAATGTAACCTTTTGCCTTCCAAATTAAAGAACTCCATGCCACTCCTCTTTGCCTGAGAA
ASCRP3000322	239	209	191	136	439	432	530	79	8.13083	8.27767	8.06485	7.7921	8.34715	8.31891	7.86198	7.12464	P	P	P	P	P	P	P	P	hsa_circRNA_100594	hsa_circ_0006820	circBase	chr10	+	51381438	51387763	exonic	NR_110767	TIMM23B	AAATGTACAGGATACAGATGAGTTTATTTTACCTACCGGAGCTAATAAAACCCGGGGCAG
ASCRP3000323	251	210	180	156	407	404.5	613.5	150	8.2013	8.28433	7.99021	8.04655	8.22183	8.2132	8.07056	8.30287	P	P	P	P	P	P	P	P	hsa_circRNA_100356	hsa_circ_0014624	circBase	chr1	-	155734790	155736500	exonic	NM_001282856	GON4L	AAATGTCATCAGCTTCTGAGGAATCTGTGCTTTCTGTCCCAGAACTCCAGGCCAGTCTGC
ASCRP3000324	62	57	53.5	46.5	73	76	100	56	6.05026	6.12581	5.77694	5.69576	5.59116	5.61343	5.59489	6.21833	P	P	P	P	P	P	P	P	hsa_circRNA_407231		25070500	chr9	-	116091160	116094330	exonic	NM_145241	WDR31	AAATGTGGTGAAAAGGTTCAAAGGACATGAACATGAGATCACCAAGGGAACACAACTTCC
ASCRP3000325	166	136.5	118	131	258	268	437.5	105	7.60701	7.64038	7.28327	7.7479	7.53299	7.57284	7.58393	7.66858	P	P	P	P	P	P	P	P	hsa_circRNA_004145	hsa_circ_0004145	circBase	chr5	-	133493397	133509713	sense overlapping	NM_006930	SKP1	AAATGTTGTGCCTGACACTGTAACACTATGCCTTCAATTAAGTTGCAGAGTTCTGATGGA
ASCRP3000326	39	41	39	38	49	49	56	45	5.18811	5.14289	4.98101	5.06691	5.09092	4.98101	4.92572	5.43318	A	P	A	A	P	P	P	P	hsa_circRNA_406172		25070500	chr22	-	21154082	21156260	intronic	ENST00000255882	PI4KA	AAATTAAAAAACAAAAAACCTATCTTGGTTTGATGCCTCAGTGGGAAGCTGGGCAAGTGG
ASCRP3000327	238	209	199.5	189	381.5	390	515.5	123	8.12487	8.26717	8.14061	8.35722	8.12616	8.15238	7.8215	7.97093	P	P	P	P	P	P	P	P	hsa_circRNA_103495	hsa_circ_0001349	circBase	chr3	+	152132729	152150709	exonic	NM_021038	MBNL1	AAATTAATGCGAACAGACAGACTTGAGGGCCGTTGCTCCAGGGAGAACTGCAAATATCTT
ASCRP3000328	196	173	119	104	181.5	176	235	70.5	7.85849	7.99305	7.25166	7.3051	6.98535	6.94127	6.73877	6.88058	P	P	P	P	P	P	P	P	hsa_circRNA_402418		25242744	chr2	+	179455865	179465394	exonic	NR_038272	TTN-AS1	AAATTACAGACATCATCTCCTTTGAACAGGGAAAAGGTAACAGGTGGCTGCCATGAGATA
ASCRP3000329	240	209	231	230.5	521	523.5	776	260.5	8.14444	8.27111	8.36941	8.7044	8.60856	8.60022	8.38783	9.16354	P	P	P	P	P	P	P	P	hsa_circRNA_103308	hsa_circ_0064584	circBase	chr3	+	25622036	25622213	exonic	NM_000965	RARB	AAATTACCCTGCTGAAGGCCGCCTGCCTGGACATCCTGAATTCCAGTGCTGACCATCGAG
ASCRP3000330	216	197	148	106	311	316	500	69	7.98061	8.19115	7.66436	7.37194	7.81711	7.8183	7.77285	6.72392	P	P	P	P	P	P	P	P	hsa_circRNA_054547	hsa_circ_0054547	circBase	chr2	-	54119944	54120936	exonic	NM_014614	PSME4	AAATTATAGCTGGTTTAATCAGAGGTTCTAAGCACTGGACATTTGAAAAGGCAGAACAGA
ASCRP3000331	1281	1055	895	842.5	2295	2378.5	3503.5	220	10.4805	10.6215	10.4366	10.7676	10.91	10.9756	10.4796	8.871	M	P	P	P	P	P	P	M	hsa_circRNA_103492	hsa_circ_0001346	circBase	chr3	+	149563797	149639014	exonic	NM_007282	RNF13	AAATTCAAGAAAGGTGATTTTACAACGAGATGCTGCTCTCCATAGGGATGCTCATGCTGT
ASCRP3000332	55	47	57.5	49	97	95	111.5	54	5.84283	5.62627	5.97485	5.79003	6.02833	5.99761	5.7182	6.10892	P	P	P	P	P	P	P	P	hsa_circRNA_405568		25070500	chr17	-	33805093	33807214	exonic	NM_001195790	SLFN12L	AAATTCAGCCACTGAGATATCACCTTCCAGAAAAGAATTTCTGCGTGGAAATGGCTTAGC
ASCRP3000333	54	54	77	65	151.5	161	293	49	5.77694	5.97772	6.49616	6.41712	6.72051	6.80921	7.03088	5.7403	P	P	P	P	P	P	P	P	hsa_circRNA_006861	hsa_circ_0006861	circBase	chr6	+	64356431	64390062	exonic	NM_001290259	PHF3	AAATTCAGTGAGATCTCCAAGAAAATCACCTCGTTTAATGGCACAAGGGCTGAAAGACAC
ASCRP3000334	67	60	104.5	79	150	157	413	82.5	6.16655	6.14505	7.06831	6.78815	6.68589	6.77092	7.51979	7.21207	P	P	P	P	P	P	P	P	hsa_circRNA_403874		25242744	chr7	-	98643320	98645505	exonic	NM_020429	SMURF1	AAATTCCGTGGGGAAGAAGGTTTGGATTACGGTGGTGTGGCCAGTCACCAGTGCCAACTC
ASCRP3000335	45.5	44	50.5	57.5	101.5	93	188	55	5.53003	5.57043	5.59862	6.13418	6.0958	5.93267	6.4443	6.1678	P	P	P	P	P	P	P	P	hsa_circRNA_104323	hsa_circ_0079534	circBase	chr7	-	20193815	20201493	exonic	NM_182762	MACC1	AAATTCCTCATCGAGGAAACACTGGAGATGTTGCTGTTGAGGTGGAAAAATGCTAATCAC
ASCRP3000336	246	197.5	190	130	380	375	614.5	119.5	8.17892	8.18	8.08325	7.75689	8.12098	8.08109	8.06754	7.91637	P	P	P	P	P	P	P	P	hsa_circRNA_406724		25070500	chr5	+	179976936	179977117	intronic	ENST00000504343	CNOT6	AAATTCGTAGCTTACCCGCAGAACTCGGAAACATGGTATCACTCAGTAAGAAGCTTAAGC
ASCRP3000337	449	364	350.5	376	588	582	829	149	9.03348	9.0994	9.02692	9.48599	8.79397	8.77093	8.49243	8.29255	P	P	P	P	P	P	P	P	hsa_circRNA_100517	hsa_circ_0017348	circBase	chr1	-	247322307	247323115	exonic	NM_003431	ZNF124	AAATTCTTCAAGAAATCTAAGAACTCGGTTGCCTTTGAGGATGTGGCTGTGAACTTCACC
ASCRP3000338	58	53	48	53	88	90	99	51.5	5.91932	5.93561	5.45595	5.98485	5.91035	5.93267	5.57233	5.93561	P	P	P	P	P	P	P	P	hsa_circRNA_406082		25070500	chr20	+	9417648	9424890	exonic	NM_000933	PLCB4	AAATTCTTTAAAGAAGAAACATGCAAAGAGTGACATAGCCGACGTGCCCAGTGACACTTC
ASCRP3000339	36	37	37	46	61	65.5	57.5	41	4.95508	4.85582	4.83069	5.54555	5.39083	5.4206	4.97815	5.00928	A	A	A	P	P	P	P	P	hsa_circRNA_007019	hsa_circ_0007019	circBase	chr1	+	240421244	240555862	exonic	NM_020066	FMN2	AAATTGACCAAGAGGCAGAGGAAAATTCACTGACAGAGACTCATAAATGGTTGTCAAGTT
ASCRP3000340	53	48	62	59.5	113	111	132	60	5.79491	5.67296	6.02695	6.13418	6.3007	6.19759	5.97772	6.40759	P	P	P	P	P	P	P	P	hsa_circRNA_087581	hsa_circ_0087581	circBase	chr9	+	97207245	97213809	exonic	NM_032558	HIATL1	AAATTGCAGCATTCATAGCTATGGTAGGAATTCTGTCTATTGTGGCTCAGGTCTCAGCCA
ASCRP3000341	153.5	142	414	325	262	285	460	156.5	7.49551	7.68444	9.26507	9.23269	7.54245	7.67256	7.64715	8.36463	P	P	P	P	P	P	P	P	hsa_circRNA_104882	hsa_circ_0003597	circBase	chr9	+	115166274	115181238	exonic	NM_032303	HSDL2	AAATTGCAGTCAATGCATTATGGCCTAAAACAGGAGGCTGGCAGGATGTACAGTTTTTAT
ASCRP3000342	125	101	86.5	114	172	155.5	281.5	56	7.13911	7.08899	6.70762	7.49125	6.91984	6.75598	6.99351	6.24354	M	P	P	P	P	P	P	P	hsa_circRNA_002481	hsa_circ_0002481	circBase	chr18	+	43702432	43704859	exonic	NM_138443	HAUS1	AAATTGGAGTCCTATTTAGACTTAATGCCGGGATGTCAAGAAAGCAGAGTTGCATCTGTC
ASCRP3000343	149.5	119.5	117.5	114	205.5	213	393	81	7.42957	7.38171	7.26931	7.47386	7.20109	7.22358	7.44569	7.17948	P	P	P	P	P	P	P	P	hsa_circRNA_100872	hsa_circ_0000337	circBase	chr11	+	70200406	70202360	exonic	NM_003626	PPFIA1	AAATTGGGGGGACAGGCTGAAAAAAATCGTAAACTTCAAAAAAATTGCCACCTTCCAGAG
ASCRP3000344	71	68	70.5	114	94	91.5	124.5	51.5	6.26597	6.3905	6.25421	7.49125	6.02833	5.959	5.89225	5.96622	P	P	P	P	P	P	P	P	hsa_circRNA_004650	hsa_circ_0004650	circBase	chr12	+	47497895	47501947	sense overlapping	NM_138371	PCED1B	AAATTGTTGACTTGCAAGATGATGAGGATTTCCAGATAGACACAGGTAATGAGAGGCCCT
ASCRP3000345	39	39	45	40	44	44	48	37.5	5.04796	4.91679	5.21263	4.96089	4.94926	4.89271	4.78563	4.95799	A	A	P	A	P	P	P	A	hsa_circRNA_007091	hsa_circ_0007091	circBase	chr1	-	241094016	241100006	exonic	NM_002924	RGS7	AAATTGTTGGGAGCCGGAAAACACAGATTATGTGGAGGCGCTCCATTTGGGAACATTAAT
ASCRP3000346	594	466	815	673	2672	2634	20998	201	9.40345	9.45125	10.2942	10.4141	11.1737	11.1878	12.939	8.75495	P	P	P	P	P	P	P	P	hsa_circRNA_104803	hsa_circ_0087354	circBase	chr9	-	86292641	86292876	exonic	NM_013438	UBQLN1	AAATTTGGTGCCTGGAGTAGGAGTTTGGTGGTAATCCATTTGCTTCCTTGGTGAGCAATA
ASCRP3000347	80	86	235	145	219.5	226	521	118	6.49915	6.79629	8.39025	7.90211	7.29824	7.32379	7.83024	7.8919	P	P	P	P	P	P	P	P	hsa_circRNA_005185	hsa_circ_0005185	circBase	chr14	-	30093357	30105700	exonic	NM_002742	PRKD1	AACAAAACAAGAAAGCCAGCTTCGTAATGAGGTTGCAATTCTACAGATTTGCTTAGCCCT
ASCRP3000348	9233.5	6286	2745	2351	7064	6956	11275	2392	13.1707	13.1019	12.0476	12.3946	12.6162	12.6326	12.0777	12.5044	P	P	P	P	P	P	P	P	hsa_circRNA_049637	hsa_circ_0049637	circBase	chr19	+	13049413	13055304	exonic	NM_004343	CALR	AACAAAATTTCTATTAAATTAAATTTTGTGTCTCCGCGGCGTCCGTCCGTACTGCAGAGC
ASCRP3000349	39	39	39	43	69	71	100	41	5.12491	5.14289	4.83069	5.19797	5.55133	5.55133	5.59862	5.18439	A	A	A	A	P	P	P	P	hsa_circRNA_101577	hsa_circ_0003166	circBase	chr15	+	69728476	69729061	exonic	NM_004856	KIF23	AACAAACAATCAAGTCATGAGATTTGCGGAAGTGACTCAAGAAGTTGAAGTAGCAAGACC
ASCRP3000350	267.5	187	193.5	181	451	454.5	658	275	8.30885	8.09418	8.10175	8.308	8.3819	8.38433	8.16076	9.22322	P	P	P	P	P	P	P	P	hsa_circRNA_003657	hsa_circ_0003657	circBase	chr17	+	41576229	41577471	exonic	NM_004941	DHX8	AACAAACACTGGGTTGACCCTCTGCCTGATGATGAGGACCTTGAGATTGAATTGGTTGAG
ASCRP3000351	160	128	158	126.5	267.5	263	439.5	68.5	7.55017	7.51042	7.77532	7.64737	7.60238	7.55569	7.59307	6.75723	P	P	P	P	P	P	P	P	hsa_circRNA_100093	hsa_circ_0004808	circBase	chr1	-	22047528	22048257	exonic	NM_032236	USP48	AACAAAGCAACGGAAAGATGAACGGTAGCACCTTAAATAAAGTGAAAGCCCTGTGTAAGG
ASCRP3000352	137	117	109	56	77	90	137	43	7.29996	7.37249	7.11654	6.07187	5.69576	5.93267	6.02279	5.18439	P	P	P	P	P	P	P	P	hsa_circRNA_061687	hsa_circ_0061687	circBase	chr21	-	38610760	38612940	exonic	NM_006052	DSCR3	AACAAAGTTCTGTATGAGACGTATCATGGCGTGTTTGTCAACATTCAGGAAGTGCTCTCT
ASCRP3000353	76	70	68.5	67	106	111	162	45.5	6.36884	6.45974	6.27996	6.48211	6.19882	6.22798	6.22798	5.55133	P	P	P	P	P	P	P	P	hsa_circRNA_402268		25242744	chr2	+	61406115	61413632	exonic	uc002sbb.2	AHSA2	AACAAATAAGAAGATCATCATGAAATGGAGATGTGGGAACTGGCCAGAAGGACAGAGCGG
ASCRP3000354	58.5	52	60	61.5	77	81	94	39	5.91932	5.91932	6.0665	6.2548	5.72589	5.73523	5.5222	5.14289	P	P	P	P	P	P	P	A	hsa_circRNA_104054	hsa_circ_0075533	circBase	chr6	+	5404774	5431405	exonic	NM_006567	FARS2	AACAACAACTGGTCAATTCAGTTATTTGCTGGTATAAAGGATGGAGAAAGCCTGCAGCTC
ASCRP3000355	98	118	176	139	283	302	655	178	6.78488	7.35387	7.94208	7.81551	7.69144	7.76417	8.15507	8.55778	P	P	P	P	P	P	P	P	hsa_circRNA_400980		25242744	chr12	+	58339410	58347472	exonic	NM_033276	XRCC6BP1	AACAACACCACCAGATCCATATGTCAAACTTCTGCTTGATGCTATGAAACACTCAGGTTG
ASCRP3000356	38	41	42	41	48	48	60.5	42.5	5.04796	5.23195	5.14289	5.24628	4.94926	4.95217	4.99804	5.31131	A	A	P	A	P	P	P	P	hsa_circRNA_402050		25242744	chr19	-	12157182	12157575	exonic	NM_001080404	ZNF878	AACAACCAGTACATTGAAGATGAGCACCAAAATCCTAGGAGAAACCTAAGGATTCGGTGG
ASCRP3000357	44	46	50	47	52	57	79.5	55	5.25575	5.57043	5.45595	5.54555	5.19551	5.24628	5.33384	6.21833	P	P	P	P	P	P	P	P	hsa_circRNA_404803		25070500	chr10	-	103862116	103865001	intergenic			AACAACTGAGGCTGCCTGGAGGATGAGATCTGGCCAGCCTGAAGGACATTTACCAGCCAA
ASCRP3000358	9544	6148.5	3076	1725	5725	5565	7658	2427	13.2033	13.0818	12.1999	11.9588	12.2933	12.2818	11.5328	12.5263	P	P	P	P	P	P	P	P	hsa_circRNA_028826	hsa_circ_0028826	circBase	chr12	-	120600873	120622046	exonic	NM_006836	GCN1L1	AACAACTGGCCCAGGAAATGCTGATCATCTCCCACCACCCATCCTTAGAGATGCAGCCTC
ASCRP3000359	87	78	73	77	157.5	155.5	436.5	50	6.56062	6.64233	6.33796	6.71193	6.79304	6.74509	7.5804	5.87852	P	P	P	P	P	P	P	P	hsa_circRNA_100613	hsa_circ_0018611	circBase	chr10	+	70958127	70962799	exonic	NM_003171	SUPV3L1	AACAAGAAGCAGCCTTTTGTGTGTTCTTCACTGTTACAGGTTCGAGACTATAAGAGGCTT
ASCRP3000360	111	96	102	81	135	141.5	222	64	6.97248	6.99739	7.02673	6.80921	6.51994	6.58384	6.6567	6.58525	P	P	P	P	P	P	P	P	hsa_circRNA_008945	hsa_circ_0008945	circBase	chr14	-	51208299	51211083	exonic	NM_016350	NIN	AACAAGAAGTGATGTCTTTACATAAGCAACTTCAGAATGCTGGTGGCAAGCTGCACAGAT
ASCRP3000361	55	55	48	43	59	63.5	66	37	5.80946	5.93561	5.5163	5.24628	5.34275	5.34275	5.09884	5.0534	P	P	P	A	P	P	P	A	hsa_circRNA_005995	hsa_circ_0005995	circBase	chr1	+	150933038	150934634	exonic	NM_012432	SETDB1	AACAAGATGTCAGTGCAAAATCCTGACAGATGACTTTGCAGACAAGGAGGGTCTGGAAAT
ASCRP3000362	630	439	319	222	672.5	650	860	360	9.46904	9.36527	8.86289	8.60022	8.99069	8.92709	8.54721	9.60378	P	P	P	P	P	P	P	P	hsa_circRNA_404177		25242744	chr9	+	71668055	71679951	exonic	NM_000144	FXN	AACAAGCAAATCTGGCTATCTTCTCCATCCAGCTCTCTAGATGAGACCACCTATGAAAGA
ASCRP3000363	319	246	215	149	367	372	679	97	8.53389	8.51208	8.25276	7.97022	8.06686	8.08607	8.197	7.47817	P	P	P	P	P	P	P	P	hsa_circRNA_100080	hsa_circ_0005782	circBase	chr1	-	21097422	21100103	exonic	NM_016287	HP1BP3	AACAAGCACTGAAAAGAGAATTAAATAGAGGAGTCATCAAACAGTGAGAAAGATCAGTCT
ASCRP3000364	135	105	96	103	191	200	317	62.5	7.29996	7.1801	6.91835	7.3051	7.07435	7.14039	7.15153	6.56444	P	P	P	P	P	P	P	P	hsa_circRNA_006238	hsa_circ_0006238	circBase	chr12	+	49888523	49893988	exonic	NM_023071	SPATS2	AACAAGCCTTTGCTGAATTGGAGAGCTGAACAAAAAGAAGAAAAACAAACCGAAACCTGC
ASCRP3000365	100	94.5	61	43	59	65.5	74.5	40	6.86287	7.05955	5.99337	5.32712	5.29072	5.39297	5.25575	5.18439	P	P	P	P	P	P	P	A	hsa_circRNA_017648	hsa_circ_0017648	circBase	chr10	-	7409610	7423911	exonic	NM_001018039	SFMBT2	AACAAGGTGTTGATGCCGCCGGACGGTAATTTTTTCTGCAGGATGAATTAAGAGAAGAGA
ASCRP3000366	33	38	38	39	68	70	77	48.5	4.47292	4.91679	4.56722	5.06691	5.52612	5.50642	5.27916	5.70097	A	A	A	A	P	P	P	P	hsa_circRNA_407083		25070500	chr8	+	67786287	67796229	exonic	NM_173518	MCMDC2	AACAAGTGATACTCTACTCATAGACAGGTTTTCACATCCTTTCTATGAGTTTCGCCATCT
ASCRP3000367	588	470	701	361	672	659	1301	189	9.38833	9.47438	10.0796	9.43584	8.99335	8.93835	9.10235	8.6654	P	P	P	P	P	P	P	P	hsa_circRNA_404643		25070500	chr1	-	204396775	204397348	exonic	NM_002646	PIK3C2B	AACAATAAACTCTTCATCATGGTGATGCATATTCGGGGCTTGTGTGATTTGGTGTACACC
ASCRP3000368	69	61	52.5	51	88	88.5	117.5	65	6.2159	6.21226	5.7182	5.86311	5.96622	5.88921	5.80462	6.66649	P	P	P	P	M	P	P	P	hsa_circRNA_002971	hsa_circ_0002971	circBase	chr6	+	158288578	158296208	exonic	NM_016224	SNX9	AACAATCACCAGGCTCGGGTTATGTATGATTTTGCTGCTGAACCTGGAAATAATGAACTG
ASCRP3000369	154	131	156	115	452	435	682.5	51	7.4905	7.54318	7.76624	7.52003	8.38621	8.32736	8.2132	5.80946	P	P	P	P	P	P	P	P	hsa_circRNA_004350	hsa_circ_0004350	circBase	chr10	-	120832401	120833449	exonic	NM_003750	EIF3A	AACAATTCTAGAGTAGAGCGCCTGTACCATGATATTGCCCAGCAAGAATTTCTTGAGGTT
ASCRP3000370	82	80	77	64	164	164	198.5	48	6.48412	6.67446	6.49616	6.41712	6.86249	6.82281	6.54622	5.6641	P	P	P	P	P	P	M	P	hsa_circRNA_103663	hsa_circ_0070022	circBase	chr4	-	76885287	76903190	exonic	NM_018115	SDAD1	AACAATTTTGTTACCGACAAGAACTCTGGAGAAGTCATGACAGTAGGTTTCTACAGCAGT
ASCRP3000371	111.5	101	71	59	118.5	117	142	52.5	7.00022	7.11524	6.3234	6.29267	6.32452	6.29267	6.05705	6.02695	P	P	P	P	P	P	P	P	hsa_circRNA_008134	hsa_circ_0008134	circBase	chr10	+	26994214	27009288	exonic	NM_014317	PDSS1	AACACACAGTTAATAAGATCTGGGGTGAAAAGAAGGTTTCATCACACAACCCCAGACAGT
ASCRP3000372	1088.5	823	756	548	919	956	1611	624	10.243	10.2445	10.1823	10.1145	9.47311	9.54512	9.42105	10.4517	P	P	P	P	P	P	P	P	hsa_circRNA_044014	hsa_circ_0044014	circBase	chr17	-	42155867	42161222	exonic	NM_005474	HDAC5	AACACAGCCCCAGGCCCCATCAGCCAGAAGATGTATGCTGTGCTGCCTTGTGGGGGCATC
ASCRP3000373	85.5	73	83.5	62	161	172	240	79	6.57866	6.56349	6.63418	6.23757	6.8076	6.88249	6.77421	7.12464	P	P	P	P	P	P	P	P	hsa_circRNA_102491	hsa_circ_0008135	circBase	chr19	-	19049161	19049858	exonic	NM_004838	HOMER3	AACACAGTCTACGGCCTGGGCTTTGCCTCTGAACAGCATCTGACACAGGGGCCAAACCAG
ASCRP3000374	247	223.5	124	98	227	238	307.5	123	8.18776	8.38217	7.37276	7.20415	7.32716	7.37629	7.09955	7.93896	P	P	P	P	P	P	P	P	hsa_circRNA_040831	hsa_circ_0040831	circBase	chr16	+	88694029	88695262	exonic	NM_144604	ZC3H18	AACACATCCCCAGACCGAGGTCCCTGAGCGTGAGCAGCGTCTCCTCAGTGTCCAGTGCTA
ASCRP3000375	50	45	41	40	45.5	49	79	43	5.63718	5.34275	5.0696	5.15559	4.98101	4.98101	5.34275	5.14289	P	P	P	A	P	P	P	P	hsa_circRNA_007239	hsa_circ_0007239	circBase	chr7	-	130737183	130738224	intronic	uc011kpk.2	FLJ43663	AACACCCTGTAACAGCTGAAAGAAAATACCAATGAATCAATATTAGGAGACAGAAGCTGT
ASCRP3000376	71.5	62	83	62	122	121	161.5	70	6.32452	6.29267	6.62233	6.34796	6.39907	6.36118	6.20739	6.74004	P	P	P	P	P	P	P	P	hsa_circRNA_044904	hsa_circ_0044904	circBase	chr17	+	58008982	58022879	exonic	NM_003161	RPS6KB1	AACACCTGTCAGCTTTTACTTGGCAGAAATCTCCATGGCTTTGGGGCATTTACATCAAAA
ASCRP3000377	121	103	94.5	89	224	221	267	93.5	7.13911	7.14994	6.8418	7.01388	7.31956	7.29996	6.91536	7.491	P	P	P	P	P	P	P	P	hsa_circRNA_104839	hsa_circ_0087643	circBase	chr9	-	99301359	99304174	exonic	NM_003671	CDC14B	AACACTATGAAAGATGCTGCCTATGGAAGTTGCAATTTCTACATTACACTTCTTGACTGT
ASCRP3000378	153	127	132	68	194	189	242	43	7.4905	7.50224	7.47437	6.52778	7.10742	7.03776	6.77092	5.26516	P	P	P	P	P	P	P	P	hsa_circRNA_103462	hsa_circ_0007841	circBase	chr3	+	127778944	127779504	exonic	NM_013336	SEC61A1	AACACTGGCCGAGTATTTGGCATGATCATTACTATCGGCCAGTCTATCGTGTATGTGATG
ASCRP3000379	58	51	54	54	98.5	105.5	95	39.5	5.90585	5.76703	5.67296	5.96478	6.0665	6.15077	5.5163	4.86203	M	P	P	P	P	P	P	A	hsa_circRNA_005208	hsa_circ_0005208	circBase	chr7	+	92932771	92963509	exonic	NM_017667	CCDC132	AACAGAATACAAGAAAGCCTTATTGATCTAAACACGGCTCGATGAACTGAGAATGTTCTT
ASCRP3000380	67	69	79	62	133	126	141	61	6.19144	6.40653	6.52288	6.23757	6.48513	6.42868	6.04618	6.45153	P	P	P	P	P	P	P	P	hsa_circRNA_401601		25242744	chr16	+	47703125	47723086	exonic	NM_000293	PHKB	AACAGAATGGAAGGTAACTCTGGGTGCCTTTGGGCATGAAGAAGAAGTTATCTCTAATCC
ASCRP3000381	49	50	51.5	41	48	52	68.5	38	5.63718	5.67296	5.54555	4.96089	5.00928	5.0962	5.14798	4.9138	P	P	P	A	P	P	P	A	hsa_circRNA_104081	hsa_circ_0075825	circBase	chr6	+	21909700	22020771	exonic	NR_015410	CASC15	AACAGACAGAAGAAGGAAGTGGCTAATGGTGTGAATCATGGCAATACAGTGAAAGACAGT
ASCRP3000382	97.5	71	69	73	149	149	179	94	6.79345	6.52631	6.3234	6.65491	6.6981	6.66916	6.38187	7.43531	P	P	P	P	P	P	P	P	hsa_circRNA_052254	hsa_circ_0052254	circBase	chr19	+	56111729	56114504	exonic	uc002qlk.1	ZNF524	AACAGACCCTTGGAGGCAGGGGCTGTGGAAATAAATCTCTGCCTGCTGGCCCCGCGCGCG
ASCRP3000383	130	104	269	136	297	305	629	191.5	7.2365	7.1801	8.60323	7.7921	7.75668	7.7921	8.09863	8.68471	P	P	P	P	P	P	P	P	hsa_circRNA_405143		25070500	chr13	-	45910670	45911523	sense overlapping	NM_003295	TPT1	AACAGACTAGAGCCTGCAAGTTTGCCAGCCCCTGATTTAAAAGATGAAGTAACAAATGTG
ASCRP3000384	4274	3617.5	5191	2649	7992.5	8092.5	8919	3976	12.1479	12.3787	12.874	12.5467	12.859	12.939	11.7069	13.3414	P	P	P	P	P	P	P	P	hsa_circRNA_000166	hsa_circ_0000512	circBase	chr14	-	20811282	20811436	sense overlapping	NR_002312	RPPH1	AACAGACTCACGGCCAGCGAAGTGAGTTCAATGGCTGAGGTGAGGTGAGTTCCCAGAGAA
ASCRP3000385	34	38.5	41	41.5	42	44	47	46.5	4.37204	4.97958	4.7889	5.19797	4.85582	4.82115	4.71186	5.70097	A	A	A	A	P	P	P	P	hsa_circRNA_073630	hsa_circ_0073630	circBase	chr5	+	113740134	113829169	exonic	NM_021614	KCNN2	AACAGAGGAAACTGAATGACCAAGCAAACACTTTGGTGGACTTGGCAAAGTTGTTCATGG
ASCRP3000386	47	45	41	45	84	87.5	91	38	5.5084	5.62627	5.11584	5.47026	5.85846	5.90885	5.50642	4.95799	P	P	A	P	P	P	P	P	hsa_circRNA_400659		25242744	chr10	-	119078382	119100613	exonic	NM_173791	PDZD8	AACAGAGGAGTTCTATTAAGACGGTTTAAGCCGTTTTTTCCATACCAGACCTTGCAAGGA
ASCRP3000387	46	46	55	55	50	54	68.5	47	5.45595	5.5084	5.76206	5.40153	5.12491	5.17319	5.17069	5.6641	P	P	P	M	P	P	P	P	hsa_circRNA_080052	hsa_circ_0080052	circBase	chr7	-	44620691	44621422	exonic	NM_182547	TMED4	AACAGATTCAGAAGGAGCAGGATTACCAAAGGGCAACTATCGTACCCAGATGTGGGATAA
ASCRP3000388	92	80	129	92	158	153	305	91	6.7059	6.70935	7.43635	7.09889	6.8076	6.68589	7.08899	7.35442	P	P	P	P	P	P	P	P	hsa_circRNA_104450	hsa_circ_0002747	circBase	chr7	+	102994367	102996240	exonic	NM_002803	PSMC2	AACAGCCTTTACAGGTTGCCAGCTCTGGATGAGGGGGATATTGCCTTGTTGAAAACTTAT
ASCRP3000389	757	623	434	401	789	759	1041.5	145	9.73241	9.86364	9.33655	9.60459	9.24054	9.1756	8.83157	8.24535	P	P	P	P	P	P	P	P	hsa_circRNA_102517	hsa_circ_0005325	circBase	chr19	+	34921480	34925873	exonic	NM_005499	UBA2	AACAGCTGGGTATCTTGGACAAGTAACTACTATCAAAAAGATTGATCTGGATACTATTGA
ASCRP3000390	145.5	115	134	84	201.5	201	344	60	7.40584	7.32604	7.47437	6.88135	7.15975	7.14039	7.25757	6.36008	P	P	P	P	P	P	P	P	hsa_circRNA_062439	hsa_circ_0062439	circBase	chr22	-	22142545	22162135	exonic	NM_002745	MAPK1	AACAGGCTGTTCCCAAATGCTGACTCCAAAGCTCTGCTTATGATAATGTCAACAAAGTTC
ASCRP3000391	210	196.5	236.5	204	706	714.5	1762.5	65	7.92195	8.15571	8.3932	8.48087	9.08004	9.08801	9.54004	6.51994	P	P	P	P	P	P	P	P	hsa_circRNA_079614	hsa_circ_0079614	circBase	chr7	+	24613084	24708279	exonic	uc003swx.3	MPP6	AACAGGTTCATAGTATTGAATCCCACTAGATTTGGAACTACGGTGCCATCAACTACGAGC
ASCRP3000392	209.5	162	173	121	215.5	233	321	157	7.93491	7.88543	7.91263	7.57521	7.26169	7.36758	7.16384	8.35626	P	P	P	P	P	P	P	P	hsa_circRNA_002084	hsa_circ_0002084	circBase	chr19	+	49416267	49416821	exonic	NM_006184	NUCB1	AACAGGTTTAACCCCAAGACCTTCTTCATACTGCATGGCCACCCGGGACCTTGCCCAGTA
ASCRP3000393	79	66	65	49	55	62	68	39	6.41817	6.34796	6.10238	5.54555	5.21991	5.35822	5.18811	5.00928	P	P	P	P	P	P	P	P	hsa_circRNA_405399		25070500	chr15	-	77576224	77578846	exonic	ENST00000567337	PEAK1	AACAGTAACAAAGAGGAAAAGAATACTTGAGATCCATTTGTAAGGAAAGAAAAGGAAGCA
ASCRP3000394	50	49	52	71	66	71	96	46	5.63718	5.5084	5.62353	6.48211	5.48242	5.55133	5.54555	5.58741	P	M	P	P	P	P	P	P	hsa_circRNA_407276		25070500	chrX	-	19983161	19988416	exonic	ENST00000379682	CXorf23	AACAGTAGATACATTCAGTGTAAAAAGTGGATAGTGGCTCACGTGTCAAAGGATGGCACG
ASCRP3000395	40	39	43.5	46	65	71	76.5	47	5.12491	5.14289	5.24628	5.61159	5.4415	5.5222	5.30676	5.6641	P	A	P	P	P	P	P	P	hsa_circRNA_002509	hsa_circ_0002509	circBase	chr14	+	68582535	68582829	intronic	ENST00000390683	RAD51B	AACAGTGAGGAAGTGGAAGCAAGAAAAATGATTCACAAGACTAGCTCTGTGCATCACAGA
ASCRP3000396	313	245	189	181.5	396	366.5	772	67	8.50241	8.50663	8.06485	8.297	8.1859	8.06046	8.38864	6.77421	P	P	P	P	P	P	P	P	hsa_circRNA_100224	hsa_circ_0012421	circBase	chr1	-	51860052	51866625	exonic	NM_001981	EPS15	AACAGTTGTTGCAGCAAGCGATTCAGGTGATCCTTTCAAGGATGATCCTTTTGGAAAAAT
ASCRP3000397	87	83	124	153.5	150	240	269	122	6.63327	6.78488	7.36649	8.01413	6.67446	7.40902	6.91536	7.93896	P	P	P	P	P	P	P	P	hsa_circRNA_100837	hsa_circ_0022537	circBase	chr11	-	62594626	62595103	exonic	NM_003164	STX5	AACATATATCATCAAACAGAATGGAATCCAGACAAATAAGCCAGCTTTGCGTGCTGTCCG
ASCRP3000398	515	418	462	291.5	664	665	1145	188	9.21778	9.31023	9.43727	9.08353	8.95607	8.95598	8.95043	8.67249	P	P	P	P	P	P	P	P	hsa_circRNA_103339	hsa_circ_0005870	circBase	chr3	-	47079155	47088111	exonic	NM_014159	SETD2	AACATATGATGAAAACCCCATGAAGAGTTATGCCCAGCCAAGTCTTCAGTATATCCAGGG
ASCRP3000399	46	44.5	52	44	67	68.5	75	45	5.43631	5.4111	5.67296	5.32712	5.55133	5.49046	5.28842	5.43318	P	P	P	P	P	P	P	P	hsa_circRNA_405983		25070500	chr2	-	165378489	165383645	exonic	NM_004490	GRB14	AACATCAAAGAAAGAACAATAGAAGACCACGAACTGGTGATTGAAGTGCTATCCAACTGG
ASCRP3000400	83.5	73	76	87	143	149	151	74	6.53751	6.55008	6.46486	7.01388	6.65938	6.64953	6.11153	6.91237	P	P	P	P	P	P	P	P	hsa_circRNA_406603		25070500	chr5	-	54562965	54566534	exonic	NM_019030	DHX29	AACATCACTGTTAACCCTAGAGGTACCATGAAAGCAGTCAGATGAGTTCTTTGGTGGAGA
ASCRP3000401	45	48.5	59	40	45	48	58	39	5.5084	5.69576	5.93856	5.19797	4.94926	5.01208	4.96666	5.0962	P	P	P	A	P	P	P	A	hsa_circRNA_101204	hsa_circ_0029346	circBase	chr12	-	125296415	125302253	exonic	NM_005505	SCARB1	AACATCAGCAGGATCCACCTCGTGGACAAGTGGAACGGGCTGAGCAAGAACGTGCGCATC
ASCRP3000402	48.5	46	42	46	56.5	59	81	48	5.65876	5.57043	4.91081	5.40153	5.25575	5.24628	5.38652	5.7403	P	P	A	P	P	P	P	P	hsa_circRNA_101526	hsa_circ_0035403	circBase	chr15	-	56434975	56471501	exonic	NM_022841	RFX7	AACATCCGGAGACTTCACTGCCCAAACAGGAAGTCTATGATGAGTACAACAAAACTGTAC
ASCRP3000403	117	94	108	92	273	258	381	189.5	7.07969	6.99739	7.11654	7.11979	7.62562	7.52518	7.41379	8.67448	P	P	P	P	P	P	P	P	hsa_circRNA_000010	hsa_circ_0000263	circBase	chr10	+	125120834	125121663	exonic	ENST00000448347	RP11-282I1.1	AACATCCTTTTGGCCTCACCCAATGACCTGGCTGAAGAAGAGCCCAAGGACCGTAGCAAG
ASCRP3000404	41	40	52	43	93	101	129	39	5.28842	5.23195	5.76206	5.32712	5.99902	6.08654	5.93119	4.9138	P	A	P	A	P	P	P	P	hsa_circRNA_102821	hsa_circ_0056472	circBase	chr2	+	131796425	131799517	exonic	NM_015320	ARHGEF4	AACATCGACAAGATTGCTCAGTGGCAGAGCTCCATAGAGGACTGGGAGCTCATCAGCGAT
ASCRP3000405	50	49.5	49.5	43	51	47	52	45.5	5.61711	5.69576	5.4269	5.24628	5.12491	4.96666	4.84645	5.58741	P	P	P	A	P	P	P	P	hsa_circRNA_023305	hsa_circ_0023305	circBase	chr11	+	69457798	69469242	exonic	NM_053056	CCND1	AACATGAAAGTCTAGAAATAAAACTGGTAAAACCCCAGTCTGCGAGGAACAGAAGTGCGA
ASCRP3000406	144.5	110	2094	766.5	3433.5	5281	13374	579.5	7.39355	7.27222	11.5963	10.6202	11.5523	12.2072	12.3349	10.3304	P	P	P	P	P	P	P	P	hsa_circRNA_092392	hsa_circ_0000368	circBase	chr11	+	128628009	128638167	exonic	NM_002017	FLI1	AACATGACCACCAACGAGAGGAGAGTCATCGTCCCCGCAGGAGGCTCTGTCGGTGGTGAG
ASCRP3000407	50.5	46	64.5	55	81.5	84	147	72.5	5.61711	5.5084	6.19759	6.02556	5.76206	5.80785	6.10631	6.84338	P	P	P	P	P	P	P	P	hsa_circRNA_062160	hsa_circ_0062160	circBase	chr22	+	17976434	17984048	exonic	NM_001290046	CECR2	AACATGATCGCCCAGAAGGCCTCAGACATTCCACAGCTACCTAGAGGACATCATCAACTA
ASCRP3000408	53	51	53	52	78	69.5	123	50	5.77694	5.76703	5.73861	5.88921	5.73523	5.53295	5.85223	5.80946	P	P	P	P	P	P	P	P	hsa_circRNA_102245	hsa_circ_0046448	circBase	chr17	+	80714040	80755678	exonic	NM_005993	TBCD	AACATGGAAAACGTGAAGACTGTTTGCCCTATGTAATAATGGACAAATACCAGGAGCAGC
ASCRP3000409	99.5	90.5	88	146	281	275	432	82	6.80357	6.95296	6.76264	7.93325	7.66813	7.62836	7.56858	7.21207	P	P	P	P	P	P	P	P	hsa_circRNA_405979		25070500	chr2	-	160824049	160843869	exonic	NM_007366	PLA2R1	AACATGGAACGTGTCCCAAAGGATGGCTATATTTTAACTATAAGGCTACAGTGGTGGCTG
ASCRP3000410	52	51	45.5	44	68	67	69.5	55.5	5.72674	5.76703	5.33384	5.40153	5.52612	5.41004	5.18811	6.19513	P	P	P	P	P	P	P	P	hsa_circRNA_405119		25070500	chr13	-	21729831	21732264	exonic	NM_145061	SKA3	AACATGGACAGAACATCCGAGATGTCAGCAACAAAGAAAACTGGTATCCACAAATTACCC
ASCRP3000411	96.5	84	131	119	492.5	486	792	176	6.76014	6.77421	7.42223	7.54801	8.51824	8.48666	8.41886	8.57218	P	P	P	P	P	P	P	P	hsa_circRNA_002953	hsa_circ_0002953	circBase	chr21	-	11011437	11029717	exonic	uc002yis.1	TPTE	AACATTCAAGGGATGGTGATATGGATGATAGTCGAGGAGGCTTGGAGTACCCATAATACA
ASCRP3000412	54	53	52	47.5	100	99	141.5	47	5.77694	5.86001	5.62353	5.63899	6.11544	6.0584	6.06111	5.58741	P	P	P	P	P	P	P	P	hsa_circRNA_016458	hsa_circ_0016458	circBase	chr1	+	215259710	215260021	exonic	NM_014217	KCNK2	AACATTCCTGTGTCAATTCGACGGAGCTGGATGAACTCATTCAGTGGCGGCACCTGACTT
ASCRP3000413	72.5	71	67.5	51	118	120	140	45	6.26597	6.46995	6.19759	5.79003	6.38727	6.35238	6.02833	5.39083	P	P	P	P	P	P	P	P	hsa_circRNA_038480	hsa_circ_0038480	circBase	chr16	+	21985216	21994668	exonic	NM_003366	UQCRC2	AACATTCTGTTTAAGTTTCTGCATTTAATGCCAGTTACTCAGATTCTGGACTCTTTGGGA
ASCRP3000414	131.5	109	76	78	134	135	202.5	38	7.229	7.24989	6.46486	6.75013	6.5307	6.54333	6.54333	4.9138	P	P	P	P	P	P	P	A	hsa_circRNA_406905		25070500	chr7	+	6175471	6180615	exonic	NM_032172	USP42	AACATTGGAGATAAAGGTCATGCAGAAGGCTTTTGTATGATGTGTACAATGCAAGCACAT
ASCRP3000415	217	161	147	178	426	429.5	679	97	7.98061	7.87241	7.66436	8.26336	8.29729	8.30586	8.20558	7.54656	P	P	P	P	P	P	P	P	hsa_circRNA_103029	hsa_circ_0059955	circBase	chr20	+	33057852	33059320	exonic	NM_031483	ITCH	AACATTGTTTGAGGATTCCTTTCAACAGAGACAATGGACCTCAGATAGCCTATGTTCGGG
ASCRP3000416	119	106	122	111	174	169	251.5	73	7.09955	7.19618	7.32604	7.43635	6.92578	6.87291	6.83787	6.84338	P	P	P	P	P	P	P	P	hsa_circRNA_031830	hsa_circ_0031830	circBase	chr14	-	50647289	50667802	exonic	NM_006939	SOS2	AACATTTCAATAAATTGATGGCCAGACCTGCAGTTGCTCTACACTTTCAGGAGCGAGTTC
ASCRP3000417	123	114	122	104	179	179	247	75	7.13911	7.31249	7.31249	7.26404	6.96745	6.94786	6.80921	6.97678	P	P	P	P	P	P	P	P	hsa_circRNA_031831	hsa_circ_0031831	circBase	chr14	-	50647289	50671127	exonic	NM_006939	SOS2	AACATTTCAATAAATTGATGGCCAGACCTGCAGTTGCTCTACACTTTCAGGTTCAGGAAC
ASCRP3000418	282	247	371.5	368	1508	1538	4616	552.5	8.36832	8.52853	9.11729	9.46139	10.2475	10.2741	10.8369	10.2547	P	P	P	P	P	P	P	P	hsa_circRNA_101089	hsa_circ_0027261	circBase	chr12	+	57891939	57892406	exonic	NM_004990	MARS	AACATTTCGTTTGATATTTTTGGTCGCACCACCACTCCACAGCAGACCAAGTTGCCTGTG
ASCRP3000419	2308	1884.5	2232	1341	3544	3635	6256	366	11.2734	11.4251	11.6872	11.5633	11.619	11.6601	11.2462	9.6489	P	P	P	P	P	P	P	P	hsa_circRNA_009181	hsa_circ_0009181	circBase	chr1	-	667396	678730	exonic	uc002khh.3	LOC100133331	AACATTTGGAATTTTCGTATACGTGGATTCTAGAGGGGTGACAGCGAAACCTGGATCTAC
ASCRP3000421	1057	809	579	468	626.5	826	1968.5	540	10.2025	10.214	9.7863	9.84758	8.87619	9.30097	9.68949	10.219	P	P	P	P	P	P	P	P	hsa_circRNA_103845	hsa_circ_0072568	circBase	chr5	-	58476420	58511794	exonic	NM_006203	PDE4D	AACCAACCATCCATCAACAAAGCCACCATAACAGTTTTGATGTGGACAATGGCACATCTG
ASCRP3000422	7351	5622	6144.5	4315	13382	12624	29087	4696	12.8392	12.9416	13.0918	13.348	13.5877	13.5771	13.3974	13.6238	P	P	P	P	P	P	M	P	hsa_circRNA_102984	hsa_circ_0006117	circBase	chr20	+	2944917	2945848	exonic	NM_002836	PTPRA	AACCACTCCAGAAACTTTCCCTCCTTCAGATAAGCATGGATTCCTGGTTCATTCTTGTTC
ASCRP3000423	4552	3288	3730	2616	8522	8603.5	21130.5	3042	12.2135	12.2364	12.4601	12.5296	13.0209	13.0269	12.9477	12.9477	P	P	P	P	P	P	P	P	hsa_circRNA_001126	hsa_circ_0001126	circBase	chr20	+	2903852	2945848	exonic	NM_002836	PTPRA	AACCACTCCAGAAACTTTCCCTCCTTCAGGTGACACAACTAAAAAAAAACAAAGGTATTT
ASCRP3000424	307	259	1727.5	1136.5	732	720	2128	525.5	8.48188	8.58151	11.2974	11.3269	9.13006	9.10792	9.79374	10.1823	P	P	P	P	P	P	P	P	hsa_circRNA_100499	hsa_circ_0004039	circBase	chr1	+	236969443	236979843	exonic	NM_000254	MTR	AACCACTCTGGAATACTTGCTGGCTGGGGCAGATATCATTGAAACAAATACTTTTAGCAG
ASCRP3000425	46.5	46	46.5	52.5	79	87	111.5	55	5.57233	5.54169	5.39297	6.00395	5.7182	5.82544	5.72503	5.93561	P	P	P	P	P	P	P	P	hsa_circRNA_404704		25070500	chr10	-	355970	415573	exonic	NM_014974	DIP2C	AACCACTGTCTACGTGGACATGAGAGCCCTGAGACACGACAGGCCCACGGATGACAGTAA
ASCRP3000426	65.5	70	72	83	135	141	157.5	63	6.15267	6.40653	6.29382	6.88135	6.54236	6.59927	6.21226	6.66649	P	P	P	P	P	P	P	P	hsa_circRNA_404337		25242744	chrX	-	20211604	20213263	exonic	NM_004586	RPS6KA3	AACCAGAAAATTCGAGACCGAGTTCGGACAAAAATGGAACGTGATATCTTGGTAGAGGTT
ASCRP3000427	40	41	45.5	42.5	57	54.5	78	42	5.18811	5.23195	5.3648	5.28842	5.29072	5.15812	5.31584	5.22594	P	A	P	A	P	P	P	P	hsa_circRNA_088749	hsa_circ_0088749	circBase	chr9	+	131001723	131002058	exonic	uc022bnx.1	DNM1	AACCAGATGAACAAGAAGAAGACTTCAGGGAACCAGGTCATGCTTCTCATCGATATCGAG
ASCRP3000428	77	69	73	61	125	124	157	54	6.3996	6.4443	6.42133	6.27648	6.44015	6.39265	6.18525	6.1678	P	P	P	P	P	P	P	P	hsa_circRNA_005432	hsa_circ_0005432	circBase	chr9	+	91943574	91943801	exonic	NM_024077	SECISBP2	AACCAGCTGCAGTGTTATCAAAGATGGTTACCATAAGCGAACAGACAGGAAATCCAGAAT
ASCRP3000429	155	140	191.5	70.5	142	143	262	35.5	7.4905	7.65567	8.04944	6.61775	6.64413	6.59927	6.88517	4.66997	P	P	P	P	P	P	P	A	hsa_circRNA_100735	hsa_circ_0020749	circBase	chr11	+	1000431	1003804	exonic	NM_012305	AP2A2	AACCAGCTGCTTCAAATTGGACTTAAGTCTGAATTTCGGCAGAATTTAGTCTACGCCTTC
ASCRP3000430	159	135	88.5	81.5	175	178.5	242	89	7.51807	7.59796	6.72988	6.82042	6.94786	6.97248	6.791	7.37493	P	P	P	P	P	P	P	P	hsa_circRNA_104191	hsa_circ_0077913	circBase	chr6	-	135679269	135716034	exonic	NM_017651	AHI1	AACCATCAGGTAGATACAGCACCAACGGTCAACAAAAATCTCTCATTTACTTCACCACCA
ASCRP3000431	43	43	53.5	44	66	71	75	51	5.41216	5.38004	5.80139	5.47026	5.50642	5.57233	5.26516	5.90735	P	P	P	P	P	P	P	P	hsa_circRNA_406216		25070500	chr3	-	4344838	4346286	intronic	ENST00000448413	SUMF1	AACCATGTAAGATGAAGAAACTCAGGCTCTGGGAAGTAGCTAAGATGTCTAAGCTCCGAA
ASCRP3000432	47	47.5	49	51	70	72	89	54.5	5.59489	5.6516	5.5163	5.84126	5.50642	5.57233	5.49246	6.07989	P	P	P	P	P	P	P	P	hsa_circRNA_404878		25070500	chr11	-	34904879	34916657	sense overlapping	NM_015957	APIP	AACCATGTGAGACAAGGAGCATCCAAGATACCTGATCCCAGAACTTTGCAAACAGTTTTA
ASCRP3000433	1938	1168	678	633	2122	2006.5	2956	980	11.0143	10.7513	10.0209	10.327	10.8203	10.7136	10.2498	11.1414	P	P	P	P	P	P	P	P	hsa_circRNA_401976		25242744	chr18	+	55398645	55399255	exonic	uc002lgv.1	LOC100505549	AACCATTCAGTACTGATTAAATGCTTGGAACTTGTCAGATATGCTCTCCCAGCCCTTCTT
ASCRP3000434	741	552	724	141	555	524.5	1628	75	9.7089	9.68105	10.1176	7.8701	8.71023	8.61086	9.4318	7.03913	P	P	P	P	P	P	P	P	hsa_circRNA_022382	hsa_circ_0022382	circBase	chr11	+	61605249	61608197	exonic	NM_004265	FADS2	AACCCAAGTGGAACCACCTTGTCCACAAATTCGTCATTGGCCACTTAAAGGATGCCTTCC
ASCRP3000435	128	106	115	112	250	251	440	63	7.21207	7.19618	7.21207	7.45702	7.50348	7.48699	7.59447	6.58525	P	P	P	P	P	P	P	P	hsa_circRNA_102618	hsa_circ_0052612	circBase	chr2	-	10784445	10794673	exonic	NM_024894	NOL10	AACCCCCAAGATGGGCATCTATTACATTCCAGGAAAAATATTTACTTCCTTGGAGCCAGA
ASCRP3000436	151	130.5	187.5	134.5	215	243.5	407	103	7.42406	7.53591	8.03851	7.7868	7.23889	7.42249	7.4817	7.63359	M	P	P	P	M	P	P	P	hsa_circRNA_100576	hsa_circ_0018037	circBase	chr10	+	27458872	27460012	exonic	NM_032844	MASTL	AACCCCTACTCAAAAAAGAAGATCCTGTATGCCACATCAGGAAAGTGATGAAGCATTGGG
ASCRP3000437	114	100	217	195	228	254	311	222	7.04118	7.12303	8.28303	8.40389	7.31956	7.50348	7.11524	8.90695	P	P	P	P	P	P	P	P	hsa_circRNA_005303	hsa_circ_0005303	circBase	chr1	-	41651792	41660071	sense overlapping	NM_012236	SCMH1	AACCCCTAGACCGGTTTTTAGTCCATTGACTATGCAGCCTAATGATTTCTACATCGTACT
ASCRP3000438	22753	15971	11063	7340	16379	16107	21716	8414.5	14.2918	14.2816	13.959	14.0409	13.8468	13.8644	12.9746	14.4846	P	P	P	P	P	P	P	P	hsa_circRNA_043650	hsa_circ_0043650	circBase	chr17	+	39845126	39847898	exonic	NM_005801	EIF1	AACCCTTATTTAAATAAAACTTGTTTTCAGAAATACCGCCCCTCTGCCCCAGTCACTGAG
ASCRP3000439	10375	7381.5	6272	3425	10740.5	10550.5	22253.5	4351.5	13.3127	13.3127	13.1248	13.0022	13.3199	13.3127	13.0022	13.5265	P	P	P	P	P	P	P	P	hsa_circRNA_007011	hsa_circ_0007011	circBase	chr2	+	181846744	181848820	exonic	NM_006357	UBE2E3	AACCCTTGATCCTCCTCCTAATTGCAGTTTTCCAAGAGATAACTTCACCAAGATGTCCAG
ASCRP3000440	127	90	89.5	92.5	235.5	218	293	157	7.18537	6.92578	6.79263	7.1097	7.38225	7.27164	7.03088	8.34632	P	P	P	P	P	P	P	P	hsa_circRNA_100808	hsa_circ_0003110	circBase	chr11	-	46529740	46534363	exonic	NM_017749	AMBRA1	AACCGACTTGGAATTTGAGGACTTTGAGAGGCTGCTGGAATCTTCCCTCATTTCATTATC
ASCRP3000441	227	183.5	143	148	312	311	437	120	8.06046	8.06871	7.6345	7.9186	7.81711	7.80345	7.57899	7.90926	P	P	P	P	P	P	P	P	hsa_circRNA_101904	hsa_circ_0040827	circBase	chr16	+	88066714	88071617	exonic	NM_017869	BANP	AACCTCCAGATCCATCACGTGGGGCAGGACGGTCAGAGCCGATGATGAGCACCCCACCTC
ASCRP3000442	44.5	48.5	41	36	46	43.5	64	38	5.43631	5.6516	4.98101	4.48101	4.99239	4.84017	5.08562	4.9138	P	P	A	A	P	P	P	A	hsa_circRNA_002197	hsa_circ_0002197	circBase	chr21	-	34906884	34911662	exonic	NM_000819	GART	AACCTGAAGAAGCCTGCAGCTTCATTTTGAGGTTTCATTTTCCTTTGGAATTTCTGCTTT
ASCRP3000443	265	178	227	198	609	583.5	755.5	344	8.27984	8.00959	8.33548	8.41714	8.84133	8.77227	8.3524	9.53422	P	P	P	P	P	P	P	P	hsa_circRNA_101661	hsa_circ_0037078	circBase	chr15	+	101550654	101551042	exonic	NM_024652	LRRK1	AACCTGAAGGTGTTTCCAGATCCCTGGGCCTGCCCTTTGGCTACTTGAAATTGACATTTC
ASCRP3000444	619.5	545	426	402	932	938	1572	84	9.44602	9.66548	9.30952	9.60262	9.49951	9.51352	9.38671	7.24336	P	P	P	P	P	P	P	P	hsa_circRNA_092498	hsa_circ_0001104	circBase	chr2	+	227729319	227729842	exonic	NM_032276	RHBDD1	AACCTGACTTCAAAAGGAGCTGTGCTGTAGGTTTCTCAGGTTCAGCCGTCTGTATATCTC
ASCRP3000445	211	169.5	138.5	127	274.5	276	334	143	7.93822	7.94409	7.50249	7.69797	7.64512	7.62311	7.22358	8.22002	P	P	P	P	P	P	P	P	hsa_circRNA_039400	hsa_circ_0039400	circBase	chr16	+	53907697	53968021	exonic	NM_001080432	FTO	AACCTGAGGAGAGAATGGCATGCCAGATGATCTCAATGCCACCCACCAACACTGTGTTTT
ASCRP3000446	100.5	82	110.5	95.5	148	147	253	140	6.84259	6.75222	7.12238	7.12819	6.69114	6.64953	6.84495	8.17455	P	P	P	P	P	P	P	P	hsa_circRNA_100757	hsa_circ_0021110	circBase	chr11	-	8832793	8860897	exonic	NM_005418	ST5	AACCTGGACAGGCAGCAAGATTTCACACCCTTTGGAGAGTTTCTTTCTTGGATAATTCAG
ASCRP3000447	313	275	348	228	644	656	989	141	8.52082	8.67867	9.00524	8.66718	8.9136	8.93633	8.74962	8.18776	P	P	P	P	P	P	P	P	hsa_circRNA_009068	hsa_circ_0009068	circBase	chr17	+	45668082	45682918	exonic	NM_006310	NPEPPS	AACCTGGAGAAGGAATGGTGGACTCATCTTTGGTTAAATGAAGGTTTTGCATCCTGGATT
ASCRP3000448	38	37.5	49	40.5	49	52	78.5	45	5.12491	4.91679	5.5163	4.91081	5.00928	5.0962	5.32036	5.5084	A	A	P	A	P	P	P	P	hsa_circRNA_405110		25070500	chr12	-	133242062	133244088	intronic	ENST00000320574	POLE	AACCTGGGCTATTGACTTTGTAGAATGTGAAATGGAAGAATCTGTGAGGTGAGCTCTGAG
ASCRP3000449	99	81	83	77.5	194	190.5	208	96	6.80357	6.68589	6.60854	6.72307	7.12173	7.06158	6.59927	7.47817	P	P	P	P	P	P	P	P	hsa_circRNA_003673	hsa_circ_0003673	circBase	chr4	-	107216250	107230146	exonic	NM_033115	TBCK	AACCTGTGAGATTATCTTAGAAGACCTAGGACTCCAAAAATGTTTCCCCTGAAGGACGCT
ASCRP3000450	42	42	42	41	45	50.5	59	42	5.31584	5.38004	5.0696	5.15559	4.98101	5.02875	4.96666	5.14289	P	P	P	A	P	P	P	P	hsa_circRNA_100076	hsa_circ_0010430	circBase	chr1	-	21024871	21031392	exonic	NM_020816	KIF17	AACCTGTGATCCAGCATGACGTGGAGGCCGAGAAGCAGCTGATCCGGGAGATGAGCGGGG
ASCRP3000451	127	102.5	102	96	248.5	247.5	469	119	7.1974	7.17293	7.05955	7.17324	7.46521	7.46215	7.67433	7.90926	P	P	P	P	P	P	P	P	hsa_circRNA_102951	hsa_circ_0058805	circBase	chr2	+	236706402	236708166	exonic	NM_014914	AGAP1	AACCTGTTCACCTTGCCCAGAAGATTGTTGCCACAAGGAAGAAGCAGCAGCTGTCCATAG
ASCRP3000452	50	51.5	53	46.5	69	78	89	43	5.65876	5.84126	5.7182	5.4415	5.52612	5.69576	5.4804	5.43318	P	P	P	P	P	P	P	P	hsa_circRNA_011898	hsa_circ_0011898	circBase	chr1	+	40872407	40882768	exonic	NM_022733	SMAP2	AACCTTACTCAGGGCCGCGATGGGCCTCTTGGAACATTGGTGTGTTCATCTGCATTCGAT
ASCRP3000453	135.5	104	89	93	198	194.5	181.5	53	7.29365	7.14994	6.78325	7.03638	7.14102	7.08568	6.40653	6.1678	P	P	P	P	P	P	P	P	hsa_circRNA_043285	hsa_circ_0043285	circBase	chr17	+	35804797	35822225	exonic	NM_001488	TADA2A	AACCTTAGAAAGTTTCAATGAATTTGACAATTATGCAGAATGGGACTTGAGAGACATTGA
ASCRP3000454	412	303	472	361.5	1365	1285	2672	554	8.88556	8.80389	9.48599	9.43903	10.1077	9.99994	10.0916	10.2584	P	P	P	P	P	P	P	P	hsa_circRNA_104924	hsa_circ_0008240	circBase	chr9	+	129102786	129157976	exonic	NM_033446	MVB12B	AACCTTCCCAGGACCAGTCCACCATGCCTGAAGTCAAAGACCTCTCAGAAGCCTTGCCAG
ASCRP3000455	243	200.5	203	204	351	350	578	59	8.16123	8.20863	8.17455	8.47454	7.9994	7.99764	7.98613	6.36008	P	P	P	P	P	P	P	P	hsa_circRNA_104531	hsa_circ_0001771	circBase	chr7	+	155457868	155473602	exonic	NM_053043	RBM33	AACCTTTAGATGAATTTACAATGATGACTTTGACCAGTTTGATAAGCCTGGCGCGGAACG
ASCRP3000456	40	41.5	45	42	56	64	68	45	5.18811	5.19551	5.33384	5.32712	5.24628	5.35822	5.11714	5.5084	P	P	P	A	P	P	P	P	hsa_circRNA_091725	hsa_circ_0091725	circBase	chrX	-	151995870	151998304	exonic	NM_004344	CETN2	AACCTTTCTCAGTTTGAAGCCTCCAACTTTAAGAAGGCAAACATGGCATCAAGTTCTCAG
ASCRP3000457	88.5	82.5	65	63.5	102	104	127	41	6.60761	6.75222	6.10238	6.32902	6.10369	6.12968	5.88921	5.00928	M	P	P	P	M	P	P	P	hsa_circRNA_002416	hsa_circ_0002416	circBase	chr2	-	53977919	53992722	exonic	NM_016115	ASB3	AACGACACCATTGTTTTTAGACTGGTCAAACAAATGGATTTTACAGAGGCTTACGCGGAC
ASCRP3000459	562.5	472.5	454	158	512.5	515.5	811	50	9.33278	9.47438	9.41684	8.02386	8.57821	8.57962	8.459	5.87852	P	P	P	P	P	P	P	P	hsa_circRNA_075671	hsa_circ_0075671	circBase	chr6	+	15374347	15410596	exonic	NM_004973	JARID2	AACGATGTTAGTTCTTCAGATTTTGAAGAAGGGCCGTCGAGGAAAAGGATGACAGTGATG
ASCRP3000460	181.5	161.5	116	86	73.5	68	92	134.5	7.74202	7.87874	7.25166	6.99174	5.63899	5.47635	5.50642	8.10175	P	P	P	P	P	P	P	P	hsa_circRNA_101914	hsa_circ_0041019	circBase	chr16	-	89824984	89833645	exonic	NM_000135	FANCA	AACGCACTGATGGATTTCCACCAAAGATTTTGTACAGCAGCAATTTCTTACTCTCTCTGC
ASCRP3000461	205	162.5	101	88	203	200	417	100	7.90042	7.90023	7.04324	6.99174	7.17761	7.11654	7.52567	7.58933	P	P	P	P	P	P	P	P	hsa_circRNA_100568	hsa_circ_0017979	circBase	chr10	-	24880815	24883968	exonic	NM_020824	ARHGAP21	AACGCTCATCCAGCACATTCACGATTTGCCTGAACATCATTATGAAACACTTAAGTTCCT
ASCRP3000462	125	122.5	132	55	59	68.5	74	46.5	7.18537	7.4069	7.46215	6.02556	5.34275	5.49046	5.26516	5.77529	P	P	P	P	P	P	P	P	hsa_circRNA_100258	hsa_circ_0008433	circBase	chr1	+	66378927	66384518	exonic	NM_002600	PDE4B	AACGCTTCCAAGCATTGCTATTACAACTGTAAGCCAGGAGTGGTATTAAAAAGTGTCAGC
ASCRP3000463	191	163	164	140	316.5	301	430	71	7.82468	7.90023	7.86971	7.8701	7.83499	7.7571	7.56334	6.84338	P	P	P	P	P	P	P	P	hsa_circRNA_104403	hsa_circ_0080628	circBase	chr7	-	74239461	74251505	exonic	NM_173537	GTF2IRD2	AACGGAAATACTCAGGAAGGCAGTGGAGGACTATTTCTGCTTTTGTTATGGGATCATGGC
ASCRP3000464	173	145	108	97	81	84	104	52	7.66968	7.7306	7.12819	7.17324	5.79329	5.80785	5.66054	5.96622	P	P	P	P	P	P	P	P	hsa_circRNA_004087	hsa_circ_0004087	circBase	chr16	-	80718434	80719026	exonic	NM_152342	CDYL2	AACGGGCTCGGTTGAAAGGATTGTAGACAAGAGGAAGAACAAGAAAGGAAAATGGGAGTA
ASCRP3000465	44	46.5	49.5	42	80	83	95	46	5.36917	5.59862	5.49046	5.32712	5.75205	5.77199	5.5163	5.5084	P	P	P	A	P	P	P	P	hsa_circRNA_406311		25070500	chr3	+	99742117	99744402	intronic	ENST00000421999	CMSS1	AACGGGGAAAGATGTTATACTCGAATCCCTGAGTGCTTGTCAAAATGCTATGACAACTGA
ASCRP3000466	367	294.5	205	175	316	314	382	59	8.72245	8.76224	8.18605	8.21365	7.846	7.82389	7.41379	6.36008	P	P	P	P	P	P	P	P	hsa_circRNA_100662	hsa_circ_0006654	circBase	chr10	+	102683731	102685776	exonic	NM_018121	FAM178A	AACGTCTAGTGAAGGAAATGGAAGACACACAAAGCAGGCTCTAAGCAGAATAAATTCCCT
ASCRP3000467	117	105	203	104.5	120	117	255	76	7.06831	7.1801	8.17969	7.29365	6.37483	6.29267	6.84495	7.00443	P	P	P	P	P	P	P	P	hsa_circRNA_001062	hsa_circ_0001062	circBase	chr2	+	113057425	113057606	exonic	NM_198581	ZC3H6	AACGTGAGAAACATAAGAGAAGATGGCGAATTAGAAGATGGTGAAATAGACGATGCAGGA
ASCRP3000468	58	53	61	51	59	63	87	38	5.90585	5.89831	5.99337	5.73523	5.39083	5.38436	5.47026	5.0962	P	P	P	P	P	P	P	A	hsa_circRNA_100343	hsa_circ_0014295	circBase	chr1	+	153724754	153730239	exonic	NM_023015	INTS3	AACGTGCACGTTCATGGAATGTCTGATGATTGGTCGGGATCTCGTAAGACTACTTCAGAA
ASCRP3000469	112	75	100	98	204	210	265	153	6.97893	6.58525	6.93465	7.15406	7.18041	7.2356	6.90562	8.33993	P	P	P	P	P	M	P	P	hsa_circRNA_035861	hsa_circ_0035861	circBase	chr15	+	65223019	65226434	exonic	NM_182703	ANKDD1A	AACGTGGTTGATCATGAGGGGAACACTGCCCTTCATCTGGCTGCTGGTCGGGGCCATATG
ASCRP3000470	458.5	316.5	255	255	729	695.5	1238	232	9.0621	8.88041	8.53401	8.8627	9.11591	9.03373	9.03554	8.96503	P	P	P	P	P	P	P	P	hsa_circRNA_103990	hsa_circ_0003967	circBase	chr5	+	151169883	151170623	exonic	NM_005754	G3BP1	AACGTTTGTCCTTGCTCCTGAGATTTTATGGAAAGAACTCTTCTTATGTCCATGGGGGAT
ASCRP3000472	41.5	37.5	42	41	53	50	67	41	5.22232	5.08827	5.14289	4.86203	5.14544	5.06691	5.08562	5.18439	A	A	P	A	P	P	P	P	hsa_circRNA_059847	hsa_circ_0059847	circBase	chr20	-	31946646	31962018	exonic	uc002wzc.2	CDK5RAP1	AACTAAGGTTGTTCTGCAGCTGATTCATGAGAGAGATAACATCTGTAAACAGATCCACCT
ASCRP3000473	88.5	75.5	89	64.5	159.5	176.5	204	100	6.57015	6.58525	6.73835	6.34796	6.82202	6.9442	6.5611	7.55809	P	P	P	P	P	P	P	P	hsa_circRNA_005593	hsa_circ_0005593	circBase	chr5	+	52899281	52900725	exonic	ENST00000502423	NDUFS4	AACTAATCCTGAGGACTTCATCCGGTCACCATCTACCTATTCTTCAAATGGTCGTTGAGG
ASCRP3000474	3669	2897	1952	1350	3429	3361	5181.5	782	11.9286	12.058	11.4805	11.5807	11.5471	11.5445	11.006	10.7908	P	P	P	P	P	P	P	P	hsa_circRNA_061343	hsa_circ_0061343	circBase	chr21	-	27347382	27369731	exonic	NM_000484	APP	AACTACATCACCGCTCTGCAGGCTGTTCCTCCTCGGTGTCCCAAAGTTTACTCAAGACTA
ASCRP3000475	50.5	44	51	46.5	73	76	141	57	5.65876	5.44358	5.62353	5.57612	5.65518	5.65518	6.05705	6.26948	P	P	P	P	P	P	P	P	hsa_circRNA_061900	hsa_circ_0061900	circBase	chr21	+	45165959	45172510	exonic	NM_003681	PDXK	AACTACCTGATTGTGCTGGGGAGTCAGAGGAGGATGTGTGATCCAGTCTTGGGTGACAAG
ASCRP3000476	5759	3770	2309	1498.5	7215	6951	6907	261	12.5636	12.454	11.7502	11.7349	12.6691	12.6198	11.4019	9.15202	P	P	P	P	P	P	P	P	hsa_circRNA_087856	hsa_circ_0087856	circBase	chr9	+	110062421	110084399	exonic	NM_002874	RAD23B	AACTACGACAGCAACAACTACAACAACAAGTTCTGGAGGTGAAAGCACTGAAAGAGAAGA
ASCRP3000477	531	448	281	224.5	502	492.5	708	120	9.25153	9.39343	8.66807	8.63873	8.54673	8.51195	8.25276	7.90926	P	P	P	P	P	P	P	P	hsa_circRNA_406327		25070500	chr3	-	114069116	114070725	intronic	ENST00000479879	ZBTB20	AACTACGTCAAGCACATGTTCGTACACACAGGTGAGTGACATCAGTTGCAAGGGGATGAC
ASCRP3000478	901.5	751	944	744	772	782	1484	937	10.0117	10.1138	10.5118	10.5787	9.21239	9.22148	9.30611	11.0903	P	P	P	P	P	P	P	P	hsa_circRNA_100780	hsa_circ_0021569	circBase	chr11	+	32948702	32949669	exonic	NM_001076786	QSER1	AACTACTCTCTTACCACAATTCAGGGCTCCATCCTGGCAGACAGTTTAAGCTATGAAGAA
ASCRP3000479	403.5	314	185.5	274	611	600	543	119	8.85083	8.86173	8.00608	8.9577	8.84418	8.81284	7.89891	7.93896	P	P	P	M	P	P	P	P	hsa_circRNA_105023	hsa_circ_0002153	circBase	chrX	+	107083899	107097934	exonic	NM_012216	MID2	AACTAGAAAATCAAATGGCCAAACTAATACAGATCTGCCAGCAGGTTGAGGTGAAAGCCC
ASCRP3000480	40	38.5	43	41	58	59.5	96.5	51	5.25575	5.19551	5.2675	5.40153	5.31584	5.27916	5.53392	5.77529	A	A	P	A	P	P	P	P	hsa_circRNA_405402		25070500	chr15	+	78885433	78893729	sense overlapping	NM_000745	CHRNA5	AACTAGAGCTTCTCGTGAGGTTGTTGAAGATTGGAAATTCATAGCCCAGGTTCTTGATCG
ASCRP3000481	240.5	192.5	228	186.5	632	608.5	907	224	8.14061	8.14889	8.35378	8.308	8.88766	8.8274	8.62612	8.93172	P	P	P	P	P	P	P	P	hsa_circRNA_103563	hsa_circ_0008583	circBase	chr3	-	196817782	196846401	exonic	NM_004087	DLG1	AACTAGCCAGAAGCGATCCCTCTATGTCAGCTTCTTCTCAGCCTGTTGATAACCATGTTA
ASCRP3000482	67	63	74	71	104.5	117	170.5	58	6.16655	6.30698	6.377	6.51255	6.17904	6.30755	6.31776	6.31323	P	P	P	P	P	P	P	P	hsa_circRNA_068465	hsa_circ_0068465	circBase	chr3	+	186504915	186505671	exonic	NM_001967	EIF4A2	AACTATATTCACAGGAATGGAAGTTGGATACACTTTGTGACTTGTACGAGACACTGACCA
ASCRP3000483	68	58.5	82	65	100	94.5	140	52	6.19144	6.10631	6.64773	6.41712	6.0958	6.00465	6.04208	5.90735	P	P	P	P	P	P	P	P	hsa_circRNA_066556	hsa_circ_0066556	circBase	chr3	+	77147164	77147491	exonic	NM_002942	ROBO2	AACTATCTTGGTGAAGCAGTGAGTCGAAATGCGTCTCTGGAAGTGGCATGATCGCGTCTT
ASCRP3000484	56	49	53.5	52	98	96.5	118	68	5.96478	5.71991	5.8444	5.96478	6.06111	6.00465	5.80785	6.70633	P	P	P	P	P	P	P	P	hsa_circRNA_406886		25070500	chr6	+	157469757	157471987	sense overlapping	NM_017519	ARID1B	AACTATGGCAACTCTCAGGCTCCCATGGTGCACCAGCCTGACCAGTACGGGTAACTACTC
ASCRP3000485	85	70	70	63	119.5	128	146.5	75	6.57866	6.49915	6.3234	6.2548	6.35459	6.42868	6.09843	6.94384	P	P	P	P	P	P	P	P	hsa_circRNA_002837	hsa_circ_0002837	circBase	chr19	-	41847787	41848152	exonic	NM_000660	TGFB1	AACTATTGCTTCAGGGGAAATTGAGGGCTTTCGCCTTAGCGCCCACTGCTCCTGTGACAG
ASCRP3000486	84	73	90	71	166.5	171	336	89	6.56062	6.52631	6.78325	6.55871	6.88058	6.89088	7.2362	7.39677	P	P	P	P	P	P	P	P	hsa_circRNA_058060	hsa_circ_0058060	circBase	chr2	+	216177220	216200847	exonic	NM_004044	ATIC	AACTATTGTGTCCTTCAGCCTTATTTAGTGTCTCTGACAAAACCGGCCTTGTGGAATTTG
ASCRP3000487	169	153	118	92.5	293	299.5	260.5	73.5	7.63744	7.79738	7.28327	7.06697	7.73336	7.7571	6.88364	6.96022	P	P	P	P	P	P	P	P	hsa_circRNA_101608	hsa_circ_0036408	circBase	chr15	-	76580186	76588078	exonic	NM_000126	ETFA	AACTATTTATGCAGGCCTCATTGCTACGATTTCAGAGTACCCTGGTAATAGCTGAGCATG
ASCRP3000488	90	74	65	70	143.5	137	166.5	59.5	6.65133	6.52631	6.19759	6.58619	6.6369	6.55296	6.26831	6.29267	P	P	P	P	P	P	P	P	hsa_circRNA_018758	hsa_circ_0018758	circBase	chr10	+	74474868	74644140	exonic	NR_073062	MCU	AACTCAAGGATGCAATTGCTCAGGTCTTTCACTACCATTCCTACAGTGATTGGCAAGATA
ASCRP3000489	110	94	94	74	182	189.5	243.5	49	6.93502	6.99739	6.90185	6.65491	7.01528	7.04938	6.78488	5.9962	P	P	P	P	P	P	P	P	hsa_circRNA_101754	hsa_circ_0038465	circBase	chr16	+	21973780	21983443	exonic	NM_003366	UQCRC2	AACTCAGCAGCCATTTGATTGTGACCGCAACAAGGGAAAACATGGCTTATACTGTGGAAT
ASCRP3000490	53	48	53	57	110	113.5	143	91	5.84283	5.71991	5.76206	6.15647	6.23518	6.26363	6.06784	7.38791	P	P	P	P	P	P	P	P	hsa_circRNA_022149	hsa_circ_0022149	circBase	chr11	-	57258696	57268516	exonic	NM_003627	SLC43A1	AACTCAGGGCACTGTCCTCGGAGATGCCAGTGCCTGCTTCACTGCGTCCTGCACCCTCAT
ASCRP3000491	941	722.5	681	515	761	732.5	1651.5	864	10.0579	10.07	10.0387	10.0243	9.1945	9.12796	9.44557	10.9563	P	P	P	P	P	P	P	P	hsa_circRNA_009044	hsa_circ_0009044	circBase	chr1	-	227213755	227223308	exonic	NM_003607	CDC42BPA	AACTCCATGGAATGGATTCAGACTCTTCCTCTCAAAAAGTGTGTGGATTCTCATGCCATA
ASCRP3000492	206	167	153	142.5	324	323	501	96	7.91319	7.92826	7.71094	7.8701	7.87606	7.85985	7.77285	7.50224	P	P	P	P	P	P	P	P	hsa_circRNA_403834		25242744	chr7	-	72863871	72865324	exonic	NM_032408	BAZ1B	AACTCCCGTGGCAGGTTGCATCTGCACTGGAGAAATGGAAGACAGCAATCCGGGAAGCTC
ASCRP3000493	59	53	50	42.5	57	63.5	83	44	5.86001	5.87852	5.45595	5.28842	5.29072	5.39297	5.40153	5.34719	P	P	P	A	P	P	P	P	hsa_circRNA_105005	hsa_circ_0090879	circBase	chrX	-	64743439	64752510	exonic	NM_031206	LAS1L	AACTCCTTCGGATGTTTGTGAATCTTATCTCAGAGAGGAAGACAAAGTTTGCCAAGGTCC
ASCRP3000494	120	92	105.5	84	206	206	283	135	7.10545	6.94347	7.06831	6.93096	7.20598	7.19125	6.98535	8.13324	P	P	P	P	P	P	P	P	hsa_circRNA_100740	hsa_circ_0006430	circBase	chr11	-	3712576	3716836	exonic	NM_016320	NUP98	AACTCTACAGTGACAGGGGATCATCGTCTTGCTCTTCTTTTATCTCAGTTTGTGGGTAGC
ASCRP3000495	1011.5	759	617	470	1644	1577	2004.5	239	10.1559	10.1278	9.87309	9.85995	10.3689	10.3181	9.7089	9.04103	P	P	P	P	P	P	P	P	hsa_circRNA_102027	hsa_circ_0042961	circBase	chr17	+	30267304	30267505	exonic	NM_015355	SUZ12	AACTCTTACTTACATGTCTCATCGAAACTCCAGAACAAACATCAAAAGAGCCAACACAGA
ASCRP3000496	49.5	43.5	48.5	46	68	75	88	45	5.69576	5.4111	5.49046	5.57612	5.55133	5.59303	5.45595	5.6641	P	P	P	A	P	P	P	P	hsa_circRNA_404035		25242744	chr8	-	54682177	54684727	exonic	NM_015941	ATP6V1H	AACTCTTGAAAACTTTTTAGAAAAATCAACTGAAAGAGAAACTCGCCAAGAATATGCCCT
ASCRP3000497	3522	2697	1909	823.5	2891.5	2894	5156	244	11.8881	11.9495	11.4338	10.7301	11.3067	11.3163	11.0015	9.05872	P	P	P	P	P	P	P	P	hsa_circRNA_103740	hsa_circ_0001439	circBase	chr4	-	129913321	129925031	exonic	NM_144643	SCLT1	AACTGAACAAAGTGTGATAATCGAACAACTCCGAAAAAAACTTAGGTTGCACAGTGAATT
ASCRP3000498	123	105	103	100	184	180	394	58.5	7.16132	7.1801	7.04324	7.22449	7.02327	6.97678	7.44569	6.33796	P	P	P	P	P	P	P	P	hsa_circRNA_102672	hsa_circ_0003195	circBase	chr2	+	32858942	32865477	exonic	NM_017735	TTC27	AACTGACAGCTATTCAGACAACAGTTGATATTTCTACTTGGTGTGAGCAGTTTGCAACTT
ASCRP3000499	54	53	59	52	81	84.5	106	40.5	5.77694	5.86001	5.91932	5.81427	5.80946	5.83258	5.67296	5.14289	P	P	P	P	P	P	P	P	hsa_circRNA_007468	hsa_circ_0007468	circBase	chr12	-	108136973	108140201	exonic	NM_012406	PRDM4	AACTGATGAAAATGAATGTAATTGGATGATGTTTGTGCGCAAAGCCAGGGTGTACTCTGT
ASCRP3000500	104	80	94.5	89	260	260	501	93.5	6.88364	6.70935	6.90937	6.99174	7.55569	7.53299	7.76872	7.42433	P	P	P	P	P	P	P	P	hsa_circRNA_103424	hsa_circ_0066642	circBase	chr3	+	100013930	100018175	exonic	NM_018309	TBC1D23	AACTGCTTTCCACTTAGATTCAGACCTGCTTGGAAGTCTTTTTGCATGTTACTGTTCCAC
ASCRP3000501	51.5	49	44	45.5	59	64	77.5	47.5	5.61711	5.67296	5.14289	5.50642	5.29072	5.38436	5.32036	5.55133	P	P	P	P	P	P	P	P	hsa_circRNA_003200	hsa_circ_0003200	circBase	chr14	+	74358729	74364965	exonic	NM_021188	ZNF410	AACTGGCAAAGAATGCAAAAACCAGCAGCAATGGTTACATTGATTACCCACCTAGTACAA
ASCRP3000503	65.5	57	65	54	88	83	89	46	6.12193	5.93561	6.15647	5.88921	5.93856	5.79247	5.45595	5.62809	P	P	P	P	P	P	P	P	hsa_circRNA_101406	hsa_circ_0000557	circBase	chr14	-	75576387	75577074	exonic	NM_033116	NEK9	AACTGTACACTTGGGTGAGAGATGGAGGAAAAAGTCACTCTGCTTAATGCACCTACAAAG
ASCRP3000504	98	81	96	79	169	173	348.5	69.5	6.78488	6.73412	6.90937	6.83234	6.87368	6.90185	7.27222	6.7906	P	P	P	P	P	P	P	P	hsa_circRNA_407149		25070500	chr9	-	5954015	5988545	exonic	NM_001017969	KIAA2026	AACTGTCATAAAGTCACCTACTGTACCAGAGTTTCAGGCACTTGAGAGAAAAGACAACGA
ASCRP3000505	39.5	40	39	38	51	52	64	39.5	5.28842	5.03701	4.83069	5.06691	5.07763	5.06691	5.05068	5.0534	A	A	A	A	P	P	P	P	hsa_circRNA_101619	hsa_circ_0036516	circBase	chr15	+	80743220	80767564	exonic	NM_014862	ARNT2	AACTGTGCACCTCAGAAAACTCAATGACAGAAATGGCTTCAGACATACCTGGATCTGTGA
ASCRP3000506	38.5	37.5	37	40.5	56.5	59	61	50	5.15559	5.08827	4.74922	5.19797	5.24628	5.21991	5.01487	5.87852	A	A	A	A	P	P	P	P	hsa_circRNA_406565		25070500	chr4	+	177069283	177073118	exonic	NM_170710	WDR17	AACTTATGGTTGAACTTGGAGAGTACCGTTCGAATCTGGGATTATACTCAGGATGCTTGC
ASCRP3000507	6368	3511.5	108	112	363	359	467.5	63	12.6992	12.3306	7.09527	7.47386	8.05437	8.04022	7.67234	6.54139	P	P	P	P	P	P	P	P	hsa_circRNA_000224	hsa_circ_0000224	circBase	chr10	+	20436712	20466338	exonic	NM_032812	PLXDC2	AACTTCAAAGGCACAGCACTTGTGGTCCAGTGGGACCATGTACATCTCCAGGATAATTAT
ASCRP3000508	65	62	79	73.5	145	142	194.5	45	6.10631	6.27648	6.57441	6.66916	6.64413	6.59927	6.49015	5.5084	P	P	P	P	P	P	P	P	hsa_circRNA_021526	hsa_circ_0021526	circBase	chr11	-	27395097	27395593	exonic	NM_018490	LGR4	AACTTCAAGCTGAAAGAAGCCTTAGCAGCAAAAGACTTTGTTAACCTCAGAGATCTGAGT
ASCRP3000509	416	383.5	338	222	408	413	663	98	8.90413	9.1731	8.96277	8.62166	8.22665	8.24029	8.16217	7.52371	P	P	P	P	P	P	P	P	hsa_circRNA_083423	hsa_circ_0083423	circBase	chr8	+	17137883	17143936	exonic	NM_152415	VPS37A	AACTTCAGCAGGCGATAGCAATGCACAGCCAATTTCATGCTCCACTATAGTATGAATTAC
ASCRP3000510	224	187	174	136.5	323	326	398	54	8.03318	8.09418	7.91263	7.79819	7.87606	7.87202	7.46521	6.05705	P	P	P	P	P	P	P	P	hsa_circRNA_101335	hsa_circ_0031482	circBase	chr14	-	31596990	31641328	exonic	NM_015382	HECTD1	AACTTCCAGTGAGAGTGACACAGGTCAGGAAGCAGAATATTCCTTATATGCCTTTGAAGT
ASCRP3000511	72	60	59	48	99	93	109	53	6.33573	6.21226	6.0665	5.61159	6.10369	5.94881	5.7182	6.07989	P	P	P	P	P	P	P	P	hsa_circRNA_000859	hsa_circ_0000859	circBase	chr18	+	77208781	77211816	exonic	NM_006162	NFATC1	AACTTCCTGCAGGACTCCAAGGTCATTTTCGTGGAGAAAGCCCCAGCTGCATGGCTACTT
ASCRP3000512	56	54	52	57.5	65	70	80	47.5	5.90585	5.93561	5.7182	6.13418	5.45184	5.50642	5.34275	5.70097	P	P	P	P	P	P	P	P	hsa_circRNA_070829	hsa_circ_0070829	circBase	chr4	-	122754385	122756438	exonic	NM_018190	BBS7	AACTTGAAAGTACCTACAGATTCGCTCAATTGAAGGCCAGTATGGCACACTACAAGCATA
ASCRP3000513	884	714.5	383	340	4589	4572.5	42066.5	1050.5	9.98222	10.0592	9.14558	9.30796	11.9495	11.937	14.0981	11.254	P	P	P	P	P	P	P	P	hsa_circRNA_103361	hsa_circ_0001296	circBase	chr3	-	47719687	47727660	exonic	NM_003074	SMARCC1	AACTTGACTGGAGATGTGTGTGCTGTGATGAGGAAGATGAAGATCCTGCCAAAGGTGATC
ASCRP3000514	127	113	120	140	217	222	369	75	7.18537	7.27222	7.28327	7.8701	7.26609	7.28095	7.35497	7.02223	P	P	P	P	P	P	P	P	hsa_circRNA_405928		25070500	chr2	-	95814629	95819004	sense overlapping	NM_032788	ZNF514	AACTTGTACTGGAGAGAAATCCTACAAGTGTGGACCTGATGACATTTGAAGATGTGGCTG
ASCRP3000515	833	583.5	450	493.5	1510	1426	2215.5	454	9.89485	9.77271	9.40152	9.94976	10.2526	10.1616	9.84454	9.97256	P	P	P	P	P	P	P	P	hsa_circRNA_102927	hsa_circ_0058493	circBase	chr2	+	227729319	227732034	exonic	NM_032276	RHBDD1	AACTTGTGGCTATTCATTTATTCTCACCAGGGTTCAGCCGTCTGTATATCTCCCCAGATA
ASCRP3000516	60.5	57.5	60	58.5	126	130	128	68	5.98343	6.12581	5.99337	6.17531	6.42868	6.45153	5.90735	6.70633	P	P	P	P	P	P	P	P	hsa_circRNA_406694		25070500	chr5	-	145083537	145083858	intronic	ENST00000510259	PRELID2	AACTTTAACCACAAAACCTGCTTCTGAACCAACTGAGGAAGACACCTCAGGTTGCAGCTG
ASCRP3000517	161.5	119	133.5	112.5	309	291	432	169	7.55521	7.38872	7.50249	7.48372	7.80425	7.71566	7.57024	8.50067	P	P	P	P	P	P	P	P	hsa_circRNA_001526	hsa_circ_0001526	circBase	chr5	-	131822730	131823714	sense overlapping	NM_002198	IRF1	AACTTTCGCTGTGCCATGAACTCCCTGCCAGATATCGAGGAGGAGATGATCTTCCAGATC
ASCRP3000518	39	46	42	40	60	64	66	45	5.04796	5.54169	5.14289	4.86203	5.36917	5.35822	5.16064	5.5084	A	P	A	A	P	P	P	P	hsa_circRNA_104975	hsa_circ_0089823	circBase	chrX	-	2871183	2873578	exonic	NM_000047	ARSE	AACTTTTGCAAAAATACTGAAAGAGAAAGGCTATGCCACTGGACTCATTGGACTCCGAAT
ASCRP3000519	35	37	44.5	43	47	46	78	45	4.66997	4.48101	5.11584	5.32712	5.00928	4.95217	5.33384	5.58741	A	A	P	A	P	P	P	P	hsa_circRNA_048410	hsa_circ_0048410	circBase	chr19	-	2428163	2431900	exonic	ENST00000325327	LMNB2	AACTTTTTTGTACAACACTCCAATAAACATTTTGATTTTAGTGTGGGCAGCTGGTGCGGG
ASCRP3000520	612	506	471	336	888.5	901	1408	77	9.42781	9.56299	9.49158	9.31576	9.4173	9.44143	9.21725	7.07301	P	P	P	P	P	P	P	P	hsa_circRNA_018634	hsa_circ_0018634	circBase	chr10	-	71913593	71921687	exonic	NM_020150	SAR1A	AAGAAAAACTCCGTGAGATATTTGGGCTTTATGGACAGACCACAGGAAAGGTAGTAAGCA
ASCRP3000521	192	136	148	134	434	421	544.5	257	7.8199	7.60978	7.64512	7.76872	8.32932	8.27068	7.8972	9.13431	P	P	P	P	P	P	P	P	hsa_circRNA_406730		25070500	chr6	-	1099947	1101761	sense overlapping	NR_027115	LOC285768	AAGAAAAATGAAAGGGTCCTGCCTACCCATCTGAGGACATGTCTGCTCATCACCCATGTG
ASCRP3000522	815.5	561	280	217	346	338	437	222	9.85879	9.71621	8.6654	8.57656	7.98879	7.92974	7.57899	8.89828	P	P	P	P	P	P	P	P	hsa_circRNA_405841		25070500	chr2	+	28210859	28218323	sense overlapping	NM_004899	BRE	AAGAAAAATGTTTACAGGGTCTGGCCCCCGCTTCATAAACAGGGGGATATCATTTTCAAT
ASCRP3000523	125	114	100	83	224	226	271.5	82	7.16132	7.30024	6.99245	6.85511	7.32379	7.33333	6.93907	7.17948	P	P	P	P	P	P	P	P	hsa_circRNA_005585	hsa_circ_0005585	circBase	chr5	+	43675612	43704502	sense overlapping	NM_012343	NNT	AAGAAAACATGTGACGCGCTCCAGGCGAAAGTTAGAGAATCCTATCAGAAGCAATGAATC
ASCRP3000524	120	99	94	86	183	183	231	60.5	7.11784	7.09889	6.88326	6.96239	7.00864	6.99315	6.70935	6.38295	P	P	P	P	P	P	P	P	hsa_circRNA_004580	hsa_circ_0004580	circBase	chr20	-	13539654	13568017	exonic	NM_017714	TASP1	AAGAAAAGAAGACAATCAAGTGAGAAGGATTCTCCTTTTACAAATGCAGGAATGGGATCT
ASCRP3000525	375.5	265.5	189	137	322	312	545	98	8.75432	8.62897	8.07759	7.81551	7.87202	7.81711	7.9006	7.58933	P	P	P	P	P	P	P	P	hsa_circRNA_001985	hsa_circ_0001985	circBase	chr3	-	33450727	33467233	exonic	NM_014517	UBP1	AAGAAAAGTATCAGCCGTCCTATGATACCACAATCCTCACAGAGTGATGTCTTGGCATTG
ASCRP3000526	69	57	57	71	116.5	127.5	195	46.5	6.2159	6.10631	5.8444	6.57109	6.32452	6.44222	6.48312	5.55133	P	P	P	P	P	P	P	P	hsa_circRNA_092566	hsa_circ_0001678	circBase	chr7	+	8043537	8099878	exonic	NM_138426	GLCCI1	AAGAAAATAATGGGAAGGAAGAAGTATCCAAGCGGACAAGGCAAAATCTCAGCAAGTTCG
ASCRP3000527	112.5	88	82	83	241	244	389	52	7.01702	6.88288	6.54815	6.88135	7.43739	7.43895	7.4259	5.93561	P	P	P	P	P	P	P	P	hsa_circRNA_104672	hsa_circ_0003304	circBase	chr8	-	103850971	103855975	exonic	NM_015878	AZIN1	AAGAAAATTGCACGTAATCACCCAAATGCCAATTTGTTGCATATTCTAAGGACCCAGACA
ASCRP3000528	191	154	127	83.5	220	219	430.5	72	7.8137	7.80425	7.39221	6.88135	7.29451	7.28731	7.56525	6.84338	P	P	P	P	P	P	P	P	hsa_circRNA_015524	hsa_circ_0015524	circBase	chr1	-	180953812	180957481	exonic	NM_005819	STX6	AAGAAACTTGCAAAAGTATCTCATATGACCAGTGTTGATCGTGGAACAGCAGGATGAGCA
ASCRP3000529	63	56	53	47	74	78	120	54	6.10631	5.97772	5.7182	5.54555	5.69576	5.70443	5.83337	6.05705	P	P	P	P	P	P	P	P	hsa_circRNA_092436	hsa_circ_0000709	circBase	chr16	+	67660457	67663436	exonic	NM_006565	CTCF	AAGAAAGAAGATTCCTCTGACAGTGGTGTCCACTTGCGAAAGCAGCATTCCTATATTGAG
ASCRP3000530	106	96	207	116	143.5	155	379.5	95	6.90486	7.05244	8.21593	7.53323	6.59834	6.71193	7.39194	7.491	P	P	P	P	M	P	P	P	hsa_circRNA_407079		25070500	chr8	+	61653817	61693989	exonic	NM_017780	CHD7	AAGAAAGCAAAAACTGCCACGCCAAAACCCAAATCCAGCAAAAAGTCAAGGACCTATATC
ASCRP3000531	77	61	73	74.5	206	194	265.5	61	6.40971	6.17904	6.35128	6.73666	7.19679	7.09164	6.90336	6.49616	P	P	P	P	P	P	P	P	hsa_circRNA_104210	hsa_circ_0007828	circBase	chr6	+	147581750	147588303	exonic	NM_139244	STXBP5	AAGAAAGCCGACTACAGATACACATATGATGAGGGTTACATTTTGCCATCTGCCTTTCCA
ASCRP3000532	48	45	50	44	77.5	81	102	52	5.5084	5.54169	5.57043	5.28842	5.7182	5.73523	5.56473	5.87852	P	P	P	P	P	P	M	P	hsa_circRNA_104782	hsa_circ_0087071	circBase	chr9	+	37495165	37495983	exonic	NM_022490	POLR1E	AAGAAATACTGAAGATGATTGAGGAGAACAGCTCTGGTCAGCGATGCTATCCACAATGAC
ASCRP3000533	43.5	44	48	46	54	61	75	48	5.48242	5.44358	5.45595	5.47026	5.13521	5.26516	5.26516	5.58741	P	P	P	P	P	P	P	P	hsa_circRNA_406798		25070500	chr6	-	74345104	74351647	exonic	NM_012434	SLC17A5	AAGAAATCAGGGTAAGAAGTACCAATGGGATGCAGAAACTCAAGGATGGATTCTCGGTTC
ASCRP3000534	116.5	94	87.5	82.5	194	201	274.5	51	7.07435	6.99739	6.79263	6.94347	7.10742	7.14931	6.95442	5.80946	P	P	P	P	P	P	P	P	hsa_circRNA_400584		25242744	chr10	+	72604229	72610967	exonic	NM_003901	SGPL1	AAGAAATGTTTTAAGCTCACCAGGAAGATGCCCATTATTGGTCGTAAGAAGGCCTTTGAG
ASCRP3000535	45	41	43	41	48	77	83	39	5.43631	5.44358	5.24628	5.15559	5.02598	5.67473	5.38652	5.00928	P	A	P	A	P	P	P	A	hsa_circRNA_034693	hsa_circ_0034693	circBase	chr15	+	41648236	41650456	exonic	NM_016359	NUSAP1	AAGAACACAATTCCATGAATGAACTGAAGGTAACAGAGATTCAAAGGTACCTTCAGAAGG
ASCRP3000536	545	483	463	361	713	694.5	1045	185	9.28292	9.49677	9.44408	9.44324	9.09792	9.0412	8.83315	8.65806	P	P	P	P	P	P	P	P	hsa_circRNA_102032	hsa_circ_0008604	circBase	chr17	+	30498061	30503232	exonic	NM_018307	RHOT1	AAGAACAGACAAAGACAGCAGCTAGAGTTGGGAAGACATCACTGATTATGTCTCTGGTCA
ASCRP3000537	186.5	124	125	114	231	243.5	270	107	7.7782	7.4769	7.38144	7.4995	7.37792	7.43635	6.9317	7.70533	P	P	P	P	P	P	P	P	hsa_circRNA_001937	hsa_circ_0000700	circBase	chr16	+	53155459	53155541	intronic	ENST00000447540	CHD9	AAGAACAGCTCTCTGGCTGAACATATCCCTTGGATACTCTAAGACCTGACCCTGATTAAG
ASCRP3000538	52241	38322.5	51673.5	46946.5	79793	80509.5	144128	2412	15.3186	15.2273	16.0568	16.1845	16.1144	16.13	16.3171	12.5124	P	P	M	M	P	P	P	P	hsa_circRNA_030431	hsa_circ_0030431	circBase	chr13	-	75936161	75936743	exonic	NM_014832	TBC1D4	AAGAACAGGACCATGCTCTTCCAGGTTCCTGATGTTATTAGCAGCATAAGGCAATTATCT
ASCRP3000539	275	243	369	177	299	314	561	201	8.33575	8.48339	9.10137	8.25349	7.75668	7.8183	7.93675	8.75495	P	P	P	P	P	P	P	P	hsa_circRNA_092519	hsa_circ_0001233	circBase	chr22	-	40825609	40859290	exonic	NM_020831	MKL1	AAGAACATCCTTCCTGTTGAGTCCAGCCTGAAGGAAGCCATCATTGTGCTACAGTTGAAA
ASCRP3000540	119	94.5	75	59	118.5	113.5	148	56	7.10545	7.01598	6.45153	6.27648	6.35459	6.24592	6.11414	6.21833	P	P	P	P	P	P	P	P	hsa_circRNA_405113		25070500	chr13	-	20315704	20333558	exonic	NR_003272	PSPC1	AAGAACTCAGAAACCAAGAGTTGCAAAAACGGAAGCAAATACAACTAAGGACCCCTCGTC
ASCRP3000541	107	91	76	58	109	114	140	53	6.92132	6.96239	6.43807	6.23757	6.22798	6.24592	6.03659	5.9962	P	P	P	P	P	P	P	P	hsa_circRNA_000464	hsa_circ_0000464	circBase	chr13	-	20315704	20356931	exonic	NM_001042414	PSPC1	AAGAACTCAGAAACCAAGAGTTGCAAAAACGGAAGCAAATACAACTAAGGCCTGTATCCG
ASCRP3000542	79	69	88	64	105	105	135	63	6.4443	6.41923	6.76264	6.2548	6.19882	6.1425	5.98343	6.58525	P	P	P	P	P	P	P	P	hsa_circRNA_063453	hsa_circ_0063453	circBase	chr22	-	40859224	40948371	exonic	NM_020831	MKL1	AAGAACTGGTGAGCCAAGGGATCATGCCGCATTGCCATCACGAAAGCCAAAGTGGATTTC
ASCRP3000543	878	855	955	573	372.5	355	521.5	832.5	9.96955	10.3193	10.5389	10.1728	8.09319	8.01622	7.84011	10.9132	P	P	P	P	P	P	P	P	hsa_circRNA_042079	hsa_circ_0042079	circBase	chr17	-	9843442	9850300	exonic	NM_003644	GAS7	AAGAACTTAGCTAAGCTCTCTCAGAACTCCTTGGCTTCACAGGAGGAAGGATAAACTGTG
ASCRP3000544	494.5	392.5	416	369	932.5	919	1542	268	9.17185	9.20897	9.27631	9.46745	9.50169	9.48417	9.36144	9.19388	P	P	P	P	P	P	P	P	hsa_circRNA_101034	hsa_circ_0007723	circBase	chr12	+	28458581	28460682	exonic	NM_018318	CCDC91	AAGAACTTCAGTATCTGGAGTCCATCTTTCACCATCTTCTCCTGAGATTGTACTGGACCG
ASCRP3000545	61	58	59	49	79	83	98	64	6.02695	6.10631	5.88311	5.86311	5.75205	5.77199	5.57612	6.51994	P	P	P	P	P	P	P	P	hsa_circRNA_006192	hsa_circ_0006192	circBase	chr20	-	39896102	39897723	exonic	uc002xjt.1	ZHX3	AAGAACTTTATCCCCAGGATCTAAACCAGTGCTGGACAATAGATGCTCAGACTGAAATGC
ASCRP3000546	44	41	45	39	41	43	48	41	5.36917	5.31131	5.21263	4.96089	4.7725	4.78563	4.76919	5.0962	P	A	P	A	P	A	P	A	hsa_circRNA_079279	hsa_circ_0079279	circBase	chr7	+	5643126	5643248	exonic	NM_003088	FSCN1	AAGAAGAATGGGCAGCTGGCCGCCTCGGTGGAGACAGCAGGAATGCCAGCTGCTACTTTG
ASCRP3000547	47.5	49	51	49	71	74	87	47	5.57233	5.71991	5.67296	5.54555	5.61343	5.61343	5.44358	5.6641	P	P	P	P	P	P	P	P	hsa_circRNA_047448	hsa_circ_0047448	circBase	chr18	+	33783075	33840138	exonic	NM_017947	MOCOS	AAGAAGAGAAATGGGATGAGATTTCAATTGGCTCTTTGCGTTTCCAGGTTTGAAGATGGC
ASCRP3000548	114	110.5	465	159	248	248	1124.5	165	7.00022	7.235	9.44777	8.05063	7.48094	7.46521	8.92857	8.4482	P	P	P	P	P	P	P	P	hsa_circRNA_104084	hsa_circ_0075829	circBase	chr6	+	22020567	22056919	exonic	NR_015410	CASC15	AAGAAGAGAGCCAGCCAGGATCTGCATTTACTGCTCAACCACATCTAATTTGATGTCCTC
ASCRP3000549	35	40	40	37	49	47.5	71.5	44	4.85582	5.23195	4.98101	4.71529	5.03701	4.91081	5.17069	5.43318	A	A	P	A	P	P	P	P	hsa_circRNA_070692	hsa_circ_0070692	circBase	chr4	-	113530534	113541346	exonic	NM_018392	ZGRF1	AAGAAGATGAAGTTGAACTAAGTGAACCACTTCAGTCTGTGCAGGTGAAACCTGGAGATG
ASCRP3000550	9971	8770	5837.5	5771	10603.5	10034.5	16956	1489	13.2771	13.5443	12.9826	13.7739	13.293	13.2565	12.6691	11.7742	P	P	P	P	P	P	P	P	hsa_circRNA_103514	hsa_circ_0006156	circBase	chr3	+	171965322	171969331	exonic	NM_022763	FNDC3B	AAGAAGCAGCCCAAAGTCGAATGATTCAGACTTGCAAGGTGATTGAAGATAGTACTGGAG
ASCRP3000551	218.5	51	67.5	68	100	107	198	72	7.9994	5.81747	6.25421	6.51255	6.11544	6.17281	6.52435	6.84338	P	P	P	P	P	P	P	P	hsa_circRNA_101992	hsa_circ_0002896	circBase	chr17	+	18607931	18608477	exonic	uc002guf.2	TRIM16L	AAGAAGCAGCTGTACACAACCCCATGCAGGTGTTTCAGGGCTTTACGTCATTCAAGGATG
ASCRP3000552	359	279	247	242	613	608	925	160.5	8.68919	8.68919	8.46794	8.78327	8.84653	8.82978	8.65045	8.40376	P	P	P	P	P	P	P	P	hsa_circRNA_092416	hsa_circ_0000593	circBase	chr15	+	41988272	42005694	exonic	NM_001080541	MGA	AAGAAGCTAGAATACATCTTATTGCCAGCAGTTTTGAAGATGACTCCCGTGTAGCCTCAC
ASCRP3000553	92	81.5	66.5	64.5	147	150	166	61.5	6.71451	6.72051	6.19759	6.29267	6.68063	6.68063	6.26597	6.42973	P	P	P	P	P	P	P	P	hsa_circRNA_090797	hsa_circ_0090797	circBase	chrX	-	53654360	53674517	exonic	NM_031407	HUWE1	AAGAAGGAGAGGAAATGGAAACTGATATGGATGTGCGAGTTATATCACTGGGTGGACCTG
ASCRP3000554	2259	1644	1338	720	1920.5	1903.5	2818	1033	11.2381	11.2224	11.0217	10.5118	10.6327	10.6248	10.1756	11.2267	P	P	P	P	P	P	P	P	hsa_circRNA_406091		25070500	chr20	-	25000645	25004277	exonic	NM_032501	ACSS1	AAGAAGTATGATCGCTCCTCCCTGCGGACCCTGGGGTCAGCCAAGTGCAAGGTGGTTATC
ASCRP3000555	38	43	50	44	93	85	139.5	51	4.95508	5.2675	5.57043	5.11193	5.99902	5.86156	6.05026	5.84597	A	P	P	A	P	P	P	P	hsa_circRNA_102346	hsa_circ_0047398	circBase	chr18	-	33058245	33060527	exonic	NM_194281	INO80C	AAGAAGTATTCTGATGTTTCAGGTCTGCTTGGTATCAGCATGGAAGCCATGAGTGAGAAT
ASCRP3000556	147	121.5	144	84	134.5	143.5	264	64	7.41379	7.42328	7.63812	6.93096	6.52533	6.62599	6.90336	6.47402	P	P	P	P	P	P	P	P	hsa_circRNA_101825	hsa_circ_0008242	circBase	chr16	-	66759730	66763002	exonic	NM_006141	DYNC1LI2	AAGAAGTCAGCTGGTCCACGACAAAGAGTTGGCAGCAGAAGATGAGCAGGTGTTCCTAAT
ASCRP3000557	50	47	57	48.5	74	75	124	56	5.71477	5.59862	5.82385	5.69576	5.63173	5.62444	5.88921	6.21833	P	P	P	P	P	P	P	P	hsa_circRNA_002567	hsa_circ_0002567	circBase	chr18	-	66364462	66369027	exonic	NM_019022	TMX3	AAGAAGTGGTTCCTGAGGCATTGCTTCAGAGTTTGGAGTTCGAGGTTATCCAACAATTAA
ASCRP3000558	124.5	109	184	129	179	188	369	111	7.19156	7.24989	8.00292	7.70533	6.96239	7.01632	7.35964	7.77635	P	P	P	P	P	P	P	P	hsa_circRNA_101630	hsa_circ_0036627	circBase	chr15	+	85656607	85669605	exonic	NM_002605	PDE8A	AAGAATATTTTTCTCAGTTTCCAGCCAGAGACGACACTCTTCCATGGCCCGGATACATTC
ASCRP3000559	48.5	47	96	82	69	68.5	119	63	5.57233	5.6516	6.91835	6.88135	5.57801	5.49046	5.80785	6.58525	P	P	P	P	P	P	P	P	hsa_circRNA_007258	hsa_circ_0007258	circBase	chr16	+	29847024	29848279	exonic	NM_005115	MVP	AAGAATCAGCTGGGGCAGAAGCGCGTGGTCAAGGGGAAGAATGGCTGGTCACCACAGTAG
ASCRP3000560	58	49	97	67	86	89	193	66	5.91932	5.74367	6.91835	6.49716	5.91035	5.89831	6.48513	6.54139	P	P	P	P	P	P	P	P	hsa_circRNA_406699		25070500	chr5	+	151326199	151327356	intergenic			AAGAATCTCATCTTGTATAAAGACAGACCAAGCTCCGTTCCTGTGAGGGAAGGGAGAGAA
ASCRP3000561	43	48	93.5	55	66	67	130	55	5.31584	5.67296	6.89126	5.84126	5.52612	5.45595	5.94735	6.1678	P	P	P	P	P	P	P	P	hsa_circRNA_001830	hsa_circ_0001370	circBase	chr3	-	183448510	183448699	antisense	NM_018023	YEATS2	AAGAATGACAGCAAGAGTTATGGTAGAGAGAAAATCAGTAAACCAGCCATCACTGCTCTT
ASCRP3000562	91	84	83	79	144	148	214	69	6.72221	6.79629	6.59834	6.78815	6.64413	6.62963	6.62599	6.77421	P	P	P	P	P	P	P	P	hsa_circRNA_407136		25070500	chr8	+	142170730	142173528	exonic	NM_014957	DENND3	AAGAATTTCTCAAAACCAGGGCTCCAGGGGACCATCAGTTTTATAAGCAGGGTGCAGAGC
ASCRP3000563	82	75.5	63	66.5	166	162	170	54	6.49915	6.61867	6.12968	6.51255	6.85355	6.80921	6.27065	5.9962	P	P	P	P	P	P	M	P	hsa_circRNA_101890	hsa_circ_0040708	circBase	chr16	+	84806146	84808831	exonic	NM_005153	USP10	AAGAATTTTAAATGCCACCGAACCTATCGGCTCTTTGCAGGTTGAGATAAGTCGAAGAGT
ASCRP3000564	126.5	98.5	75.5	61	82	80	97	59	7.20415	7.07435	6.377	6.27648	5.75205	5.73523	5.56473	6.31323	P	P	P	P	P	P	P	P	hsa_circRNA_101355	hsa_circ_0031933	circBase	chr14	-	52520296	52527074	exonic	NM_007361	NID2	AAGACAACATAGGTTCCAACACCGAGGCTGAACACTTTCCAGGCAGTTTTGGCATCTGAT
ASCRP3000565	110	94.5	102.5	97	210	212	214.5	46	6.97893	7.00654	7.02673	7.20415	7.235	7.232	6.62233	5.55133	P	P	P	P	P	P	P	P	hsa_circRNA_101129	hsa_circ_0007007	circBase	chr12	-	109052513	109055934	exonic	NM_014325	CORO1C	AAGACAAGAAAGTGAGAGTCATTGATCCCAGGAAACAAGAGATTGTTGCTGTATGGCAGA
ASCRP3000566	284	185.5	169	155	540	498	558	151	8.38689	8.08192	7.87913	7.9934	8.66073	8.53072	7.93675	8.32032	P	P	P	P	P	P	P	P	hsa_circRNA_062557	hsa_circ_0062557	circBase	chr22	-	24108020	24109780	exonic	NM_213720	CHCHD10	AAGACACAAATGTGCAATTAAAAGTTTATTTTAGACCACACCGCCCAGCCGCGCCCTCTG
ASCRP3000567	93	85	92.5	81.5	152	154	199	104	6.71451	6.77421	6.85199	6.8679	6.71451	6.73243	6.52435	7.65119	P	P	P	P	P	P	P	P	hsa_circRNA_102750	hsa_circ_0055004	circBase	chr2	+	66739280	66775151	exonic	NM_002398	MEIS1	AAGACACGGGACTCACCATCCTTCAAGTGAACAATTGGTGATGGCTTGGACAACAGTGTA
ASCRP3000568	40	43	40.5	45	49	55	60	39	5.22232	5.31131	4.94634	5.40153	5.00928	5.17319	4.98101	4.86203	A	P	P	P	P	P	P	P	hsa_circRNA_405401		25070500	chr15	+	78805425	78807449	exonic	NM_001013619	HYKK	AAGACACTGCAGACATAATGTCAAGTGGAAACTATCAGCAGTCAGAGGCTCTTAGCAAAC
ASCRP3000569	63	61	109	97	175.5	187	316	59	6.10631	6.24354	7.1423	7.20415	6.93576	7.01632	7.13719	6.31323	P	P	P	P	P	P	P	P	hsa_circRNA_401988		25242744	chr18	+	60497267	60497464	exonic	NM_194449	PHLPP1	AAGACAGCTTGACCGGAAAGATGCATGTTCTGCCACTAATTGGTGGAAAAGAAAACCTCA
ASCRP3000570	55	53	64	68	111	112	156.5	49	5.84283	5.81747	6.12968	6.48211	6.23996	6.25421	6.1902	5.80946	P	P	P	P	P	P	P	P	hsa_circRNA_104424	hsa_circ_0008751	circBase	chr7	+	90585011	90613556	exonic	NM_012395	CDK14	AAGACATTCAGGATCAACTTGAACGAATATTTCTGGTCTTGCAAGAGCAAAATCCGTCCC
ASCRP3000572	202	189	244.5	113	174	191	642	136	7.89	8.11286	8.45605	7.47386	6.94786	7.05278	8.12325	8.13324	P	P	P	P	P	P	P	P	hsa_circRNA_103179	hsa_circ_0062593	circBase	chr22	+	24509532	24530382	exonic	NM_012295	CABIN1	AAGACCAATTTCTTCAACACCGAAGCCAGGACAGCACAGCCGTAGCACTCTCAGACTCTA
ASCRP3000573	131	110	117	95	316	298.5	637	51	7.24841	7.26404	7.28327	7.17324	7.83301	7.73695	8.11644	5.90735	P	P	P	P	M	P	P	P	hsa_circRNA_102674	hsa_circ_0053932	circBase	chr2	+	33525517	33525640	exonic	NM_000627	LTBP1	AAGACCAGTGTGAAGATATTGATGAATGTCAGCAAGGGAATCTATGTGTAAACGGGCAGT
ASCRP3000574	62.5	68	113	79	98.5	107	273.5	71	6.01445	6.41923	7.1974	6.7643	6.12581	6.17281	6.95442	6.88058	P	P	P	P	P	P	P	P	hsa_circRNA_405736		25070500	chr19	-	13064495	13065340	sense overlapping	NM_052850	GADD45GIP1	AAGACCCAGACAGGGAGCAGCACATCGCAGAGTGCATGGCCAAGATGCCACAGATGATTG
ASCRP3000575	628	384.5	268	302	926	1085	1294	892	9.46663	9.1731	8.59708	9.13311	9.47995	9.7271	9.09347	11.0185	P	P	P	P	P	P	P	P	hsa_circRNA_100445	hsa_circ_0016404	circBase	chr1	+	212977661	212977993	exonic	NM_001042552	TATDN3	AAGACCTACCATCAACCTTTTACAAGAGCAAGGTTGGACTAGATTTCTCCCCCAGATTTG
ASCRP3000576	151	137	103	99	69	72	77	134	7.4601	7.65567	7.05955	7.22449	5.53781	5.55133	5.29532	8.09319	P	P	P	P	P	P	P	P	hsa_circRNA_102459	hsa_circ_0049613	circBase	chr19	+	12962747	12963209	exonic	NM_014975	MAST1	AAGACGATCTCTCTGAGGCCTATGAACGCTCTGAGAGCTTGGAGGTGGCCTTCGTTACTC
ASCRP3000577	113	79.5	86	91	194	177.5	293.5	124.5	7.00864	6.66383	6.71622	7.09889	7.09889	6.9376	7.03398	7.96373	P	P	P	P	P	P	P	P	hsa_circRNA_405953		25070500	chr2	+	122797766	122800683	intergenic			AAGACTAATTACCCAACTGCCTCCGACTGACAAGATTGAGCATTTACAGAAGCAGGAATC
ASCRP3000578	37	38	49	47	45	47	62	43	4.85582	4.79541	5.39297	5.47026	4.98101	4.98101	5.02598	5.43318	A	A	P	P	P	P	P	P	hsa_circRNA_407076		25070500	chr8	+	54852135	54866870	exonic	NM_003702	RGS20	AAGACTACATTTCTATACTTTCTCCTAAGGAGCAGATGGGATCAGAGCGGATGGAGATGC
ASCRP3000579	9426	7724.5	8300.5	6637	8636.5	7760	14880.5	182.5	13.1868	13.3609	13.569	13.959	13.0325	12.874	12.4758	8.62897	P	P	P	P	P	P	M	P	hsa_circRNA_100213	hsa_circ_0000069	circBase	chr1	-	47745912	47748131	exonic	NM_003035	STIL	AAGACTACTTCAGGCACAGGTCTTCCCAAAAGTTATCTTCTGGGAAGATGCCAATACATG
ASCRP3000580	35	39	45.5	42	46	44.5	58	45.5	4.66997	4.79541	5.2675	5.15559	5.00928	4.79541	4.98101	5.62809	A	A	P	A	P	P	P	P	hsa_circRNA_400270		25242744	chr1	+	76269415	76282231	exonic	NM_002440	MSH4	AAGACTATAGGTTCATACTTTGGAAACAAAAGAGCTTATGCAGAAAACACAGTTGCATCA
ASCRP3000582	1079.5	887.5	809	418.5	1181.5	1164	1678	209.5	10.2239	10.3576	10.2851	9.69385	9.86436	9.83854	9.4651	8.81704	P	P	P	P	P	P	P	P	hsa_circRNA_017215	hsa_circ_0017215	circBase	chr1	-	243242289	243265046	exonic	NR_029401	LINC01347	AAGACTTCTGAATCCAGGAAGAGAAACTGACTGGGCAACATGTTATTCAGGCGACGTCAG
ASCRP3000583	56.5	52.5	54.5	56.5	71.5	73	86	55.5	5.88921	5.87852	5.76206	6.13418	5.62261	5.61343	5.45184	6.29267	P	P	P	P	P	P	P	P	hsa_circRNA_092470	hsa_circ_0000941	circBase	chr19	+	45781180	45781873	exonic	NM_031417	MARK4	AAGAGAATTGGAGCTGCGGGAGCGAGTACTCAGAGGGAAGTACCGGGTCCCTTTCTACAT
ASCRP3000584	1698	1197	1203.5	895	2630	2673.5	4041	1334	10.8494	10.7876	10.8472	10.8656	11.1304	11.2162	10.6469	11.6601	P	P	P	P	P	P	P	P	hsa_circRNA_000931	hsa_circ_0001045	circBase	chr2	-	95756566	95756769	intronic	ENST00000272418	MRPS5	AAGAGACGTGTCCCTCCATCCTTAGTTAAATGAGTCTGGGGGGAGACCCCCCAAGATTTA
ASCRP3000585	246.5	199	177	200	470	469	666.5	105	8.17892	8.19823	7.97345	8.46819	8.43913	8.42844	8.17112	7.68838	P	P	P	P	P	P	P	P	hsa_circRNA_102726	hsa_circ_0001009	circBase	chr2	-	58449076	58459247	exonic	NM_018062	FANCL	AAGAGATAGGAACTCTTGGTTGGGATAAGGAAGAGACTTCCACCTTAGGATAGTGTTGCC
ASCRP3000586	41.5	42	45	45	66	67	76	49	5.34275	5.38004	5.33384	5.54555	5.50642	5.43109	5.31584	5.87852	P	P	P	P	P	P	P	P	hsa_circRNA_074018	hsa_circ_0074018	circBase	chr5	+	134153185	134153404	exonic	NM_014829	DDX46	AAGAGATATGAAGAAGAATTAGAGATCAATGACTTCCCACAGGATGTGATGCAGCAGGCC
ASCRP3000587	279	223.5	306	347	1032	1012	3691.5	229	8.35709	8.36258	8.79549	9.35526	9.67025	9.62254	10.5499	8.93559	P	P	P	P	P	P	P	P	hsa_circRNA_007672	hsa_circ_0007672	circBase	chr7	+	65705311	65706257	exonic	NM_003596	TPST1	AAGAGATGATTGGGAAAGCTGGGGGAGTGTCTCTGTCAAAATGTTGGTTATCTTTCTGAA
ASCRP3000588	62	62	70	70	81	89.5	150.5	62	6.05026	6.21226	6.29382	6.52778	5.79329	5.92971	6.1425	6.45153	P	P	P	P	P	P	P	P	hsa_circRNA_407261		25070500	chrX	-	2828699	2856298	sense overlapping	NM_000047	ARSE	AAGAGATGGACACAGCCAGTTAGGGGGATGGAACGGAATTTACAAAGGTGGGAAGGGCAT
ASCRP3000589	88.5	74	73	75.5	154	161	235	59	6.63327	6.59741	6.35128	6.6981	6.73581	6.80357	6.73158	6.42973	P	P	P	P	P	P	P	P	hsa_circRNA_101343	hsa_circ_0031632	circBase	chr14	-	35261980	35331528	exonic	NM_013448	BAZ1A	AAGAGCAACTAACTGATGCTGACACCAAAGTGACTTTTTTGAACGAACCATTCTGTGCAA
ASCRP3000590	52.5	50	62	58	75	82	119	53	5.76372	5.86001	6.0665	6.11284	5.69576	5.77199	5.83337	5.9962	P	P	P	P	P	P	P	P	hsa_circRNA_101382	hsa_circ_0008682	circBase	chr14	+	71428942	71445365	exonic	NM_014982	PCNX	AAGAGCAAGATGCAGTCAGTGGAGTGATCCTGGTGGAGGGATTGAAATGTCTGAGTTCAT
ASCRP3000591	140	111.5	87	87	211	210	245	53	7.36047	7.26404	6.64773	6.97248	7.24722	7.21541	6.78161	6.05705	P	P	P	P	P	P	M	P	hsa_circRNA_102823	hsa_circ_0002291	circBase	chr2	+	135848567	135851263	exonic	NM_012233	RAB3GAP1	AAGAGCACATTGCCTGGTAAGATGGGTATATTTACTTCTGGCACATGGGAAGAGAAATCA
ASCRP3000592	63.5	57	83	68	213	213	432	95	6.06381	5.97772	6.60854	6.51255	7.25845	7.25757	7.57284	7.47817	P	P	P	P	P	P	P	P	hsa_circRNA_103676	hsa_circ_0070133	circBase	chr4	+	79229219	79258971	exonic	NM_025074	FRAS1	AAGAGCAGTTCCTCAACCTCGTGGGATACTGTGCTGTCTGCCATGAGTCCTGTGCAGGTT
ASCRP3000593	198.5	153.5	177	140.5	320	306	438	260.5	7.85849	7.7921	7.93067	7.82309	7.86256	7.78189	7.58511	9.16354	P	P	P	P	P	P	P	P	hsa_circRNA_058188	hsa_circ_0058188	circBase	chr2	+	217329319	217332769	exonic	NM_014140	SMARCAL1	AAGAGCTTGAGAGAAAGAAACAGCAGCAGAAAGATGCCCTCATTCTCTTCTTCAACAGAA
ASCRP3000594	351	255	228.5	202	556	566.5	751	87.5	8.66006	8.57206	8.37268	8.48087	8.70419	8.72607	8.34313	7.30167	P	P	P	P	P	P	P	P	hsa_circRNA_039934	hsa_circ_0039934	circBase	chr16	+	68215377	68217269	exonic	NM_004555	NFATC3	AAGAGGAAAAAAAGCCAGTCTCAACGTTTTACTTATACACCAGATGGACGACCTCAGTGG
ASCRP3000595	115	105	85	82.5	215.5	211	181	85	7.05549	7.2293	6.73835	6.93096	7.26609	7.21541	6.38835	7.25432	P	P	P	P	P	P	P	P	hsa_circRNA_404729		25070500	chr10	+	26789747	26802589	exonic	NM_019043	APBB1IP	AAGAGGAGAAATATGCTGTATTTAAAAACCCCCAGAGTCCTTAAATGCACTGGAAGACCA
ASCRP3000596	63	60	86.5	75	90	90.5	164	58.5	6.07589	6.22798	6.70762	6.65491	5.96622	5.90885	6.26597	6.36008	P	P	P	P	P	P	P	P	hsa_circRNA_002115	hsa_circ_0001676	circBase	chr7	+	7826418	7841374	sense overlapping	NM_001302348	UMAD1	AAGAGGCAAAACTTCGGACATAGAGGCCAACCAACCTTTGGAGAGTGAAGAGAGAACCTG
ASCRP3000597	108.5	96.5	81	85	137	145	165.5	65	6.97248	7.04324	6.58619	6.90486	6.56539	6.589	6.25421	6.68502	P	P	P	P	P	P	P	P	hsa_circRNA_002004	hsa_circ_0002004	circBase	chr3	+	180665652	180667131	exonic	NM_005087	FXR1	AAGAGGCCACTAAGCATTTAGAAGTATATTCAAGAGCAAATGACCAAGAGCCATGTGGGT
ASCRP3000598	42	46	49	45.5	54	57	68	43	5.31584	5.54169	5.5163	5.57612	5.21991	5.24628	5.19551	5.18439	P	P	P	P	P	P	P	P	hsa_circRNA_104371	hsa_circ_0001708	circBase	chr7	+	50358643	50367353	exonic	NM_006060	IKZF1	AAGAGTGACAGAGTCGTGGATAACCTGAGGACCATGGATGCTGATGAGGGTCAAGACATG
ASCRP3000599	270	212	170	150.5	378	383.5	402	80	8.31524	8.3124	7.89645	7.97739	8.10895	8.12938	7.47538	7.09889	P	P	P	P	P	P	P	P	hsa_circRNA_100363	hsa_circ_0014717	circBase	chr1	-	156290629	156304709	exonic	NM_005998	CCT3	AAGAGTGGAAAAGACTATTGCAGATATCATCCGAACATGTTTGGGACCCAAGTCCATGAT
ASCRP3000600	85	75	82	86.5	126	134	212	82	6.59927	6.60669	6.64773	6.96239	6.47402	6.49616	6.60576	7.16698	P	P	P	P	P	P	P	P	hsa_circRNA_102332	hsa_circ_0047288	circBase	chr18	-	21757976	21759799	exonic	NM_018030	OSBPL1A	AAGAGTGTAGAAGCAGAACCCAAAGGAACCATCACCTTGGAGCTCCTTGATGTGTAGCTG
ASCRP3000601	35	35	36	33	52	53	48	45	4.29169	4.48101	4.30087	4.35017	5.12491	5.0962	4.68757	5.39083	A	A	A	A	P	P	M	P	hsa_circRNA_406863		25070500	chr6	-	140290904	140290999	intergenic			AAGATAAGGATACTGTCTATTTTATGTGGTTCAGACTTGGAACCGTCACGGGACTGAGGT
ASCRP3000602	222	172	125	86	161	163.5	287	52	8.02525	7.98524	7.35992	6.93096	6.82202	6.82838	7.01563	5.80946	P	P	P	P	P	P	P	P	hsa_circRNA_063147	hsa_circ_0063147	circBase	chr22	-	36723505	36737571	exonic	NM_002473	MYH9	AAGATCAATCCATCTTGTGCACACCTATTCAGGCCTGTTCTGTGTGGTCATCAATCCTTA
ASCRP3000603	147.5	106	100.5	88	185	182	567	61	7.43427	7.15628	7.00092	7.00127	7.03638	6.98535	7.9514	6.31323	P	P	P	P	P	P	P	P	hsa_circRNA_102631	hsa_circ_0005556	circBase	chr2	-	15693549	15698758	exonic	NM_015909	NBAS	AAGATCAGTGTGTGGAAATCAGCCTAGAGGCAACCAAAAACATGGTGCATCCTTTATCAT
ASCRP3000604	58	51	53	53	89	83	128.5	58	5.90585	5.86001	5.7182	5.88921	5.93119	5.79247	5.90133	6.1678	P	P	P	P	P	P	M	P	hsa_circRNA_406336		25070500	chr3	+	122808014	122825688	exonic	NM_006810	PDIA5	AAGATCCTGGAGCCAAAGATGTTGTCCACCTTGACAGTGAAAAGGTGGTCCTGCCATCAT
ASCRP3000605	42423	32909.5	28093	16099	38700	36527	57161	15767.5	15.0074	15.0821	15.2624	15.0911	15.0821	15.0631	14.7366	15.4343	P	P	P	P	P	M	M	P	hsa_circRNA_406757		25070500	chr6	+	33653604	33653803	intronic	ENST00000374316	ITPR3	AAGATCGTGCTTCCCAGGCCAGCCTCCCTCTCCGTGCTGTAGCTGTGCTGTGAGTGCCTC
ASCRP3000606	97.5	86	67	53.5	86	91	97	40	6.81082	6.84023	6.22798	5.96478	5.85846	5.94881	5.58366	5.0962	P	P	P	P	P	P	P	A	hsa_circRNA_101797	hsa_circ_0000690	circBase	chr16	+	30495147	30495584	exonic	NM_002209	ITGAL	AAGATCTATTCACTGAGCTGCAGAAGAAGATCTATGTCATTGAGGGACAGAGGTGTTCCG
ASCRP3000607	1158	706	417	278	933.5	916	1371	343	10.3576	10.0437	9.26507	9.01407	9.49677	9.47044	9.18384	9.54609	P	P	P	P	P	P	P	P	hsa_circRNA_401965		25242744	chr18	+	42529845	42533305	exonic	NM_015559	SETBP1	AAGATGAACCGCAAGGAGAGAAGTTCTTATGACTCCTCCATGTCTCCAGGCTTACGAGAG
ASCRP3000608	822	680.5	682.5	490	855	855	1074	816.5	9.87635	9.99235	10.0254	9.92275	9.35526	9.35257	8.8711	10.8861	P	P	P	P	P	M	P	P	hsa_circRNA_402819		25242744	chr3	-	33114035	33118729	exonic	uc011axk.1	GLB1	AAGATGAAGATGGCTGGGCTGAACGCCATCCAGACTCTCGATTCCTTCCTTGGGCTTTTC
ASCRP3000609	135.5	110	106	110.5	243.5	235	286.5	54	7.30424	7.21207	7.05955	7.428	7.42957	7.37629	7.00584	6.1678	P	P	P	P	P	P	P	P	hsa_circRNA_009074	hsa_circ_0009074	circBase	chr6	-	149833290	149838586	exonic	NM_139126	PPIL4	AAGATGAGGACTACATGCCAATCAAAAATACTAATCAGGTGGGAAATACACCAAGAGTGA
ASCRP3000610	51	48	52	47	64	66	105.5	49	5.63718	5.6516	5.7182	5.61159	5.39083	5.45595	5.66765	5.77529	P	P	P	P	P	P	P	P	hsa_circRNA_404077		25242744	chr8	+	100108539	100123507	exonic	NM_015243	VPS13B	AAGATGCCATCTGTTATTAAAGATGACCATGAAAGCTGTGGTTCTAATTCTACCAACCGT
ASCRP3000611	491.5	384.5	210	169	392	412.5	524	91	9.1585	9.18229	8.23581	8.19439	8.17408	8.25083	7.84855	7.43531	P	P	P	P	P	P	P	P	hsa_circRNA_006515	hsa_circ_0006515	circBase	chr9	-	36351111	36353328	exonic	NM_022781	RNF38	AAGATGGAGAAGTAGAAAATTACGAGCCTCTGCAAAGGATAGAAAATGAAGTGGAACTCT
ASCRP3000612	45	48	50	44	46	54	50	39	5.41216	5.67296	5.57043	5.40153	5.00928	5.11973	4.82115	5.00928	P	P	P	A	P	P	P	A	hsa_circRNA_037192	hsa_circ_0037192	circBase	chr16	+	553003	560800	exonic	NM_014700	RAB11FIP3	AAGATGGAGAGGGAGAAGAGCATTGAGATCGAGAACCTGCAGACCAGGTACCTGCACCAG
ASCRP3000613	92	83	94	77.5	124	122	207	56	6.66116	6.75222	6.8621	6.68326	6.41236	6.3732	6.58619	6.21833	P	P	P	P	P	P	P	P	hsa_circRNA_003998	hsa_circ_0003998	circBase	chr20	+	47570092	47580435	exonic	NM_006420	ARFGEF2	AAGATGTAGTCACATCTGCCATTAAAGTTGCAGGAGGCCAGAGAACTGGAAAAACCAATC
ASCRP3000614	851	555	537.5	333	1042	1016.5	1298	252	9.93003	9.69199	9.68226	9.30032	9.67522	9.62694	9.09792	9.09182	P	P	P	P	P	P	P	P	hsa_circRNA_066970	hsa_circ_0066970	circBase	chr3	+	121563299	121576003	exonic	NM_018456	EAF2	AAGATGTCCCCAGCATCTCCAATAGATGATATCGAAAGAGATGACTTCAAACCTGCTTCT
ASCRP3000615	339	279.5	213	199	503	495.5	495	94	8.60207	8.69246	8.22861	8.46819	8.55082	8.52633	7.75083	7.41485	P	P	P	P	P	P	P	P	hsa_circRNA_102711	hsa_circ_0054406	circBase	chr2	+	44436348	44436466	exonic	NM_002706	PPM1B	AAGATTCAGAGTTGGATAAGCACTTGGAATCACGGGTTGAAGGGAAGTCGAGATAACATG
ASCRP3000616	109	88	125	121	229	214.5	395	148.5	6.96673	6.87291	7.36649	7.62356	7.35552	7.25757	7.45548	8.30743	P	P	P	P	P	P	P	P	hsa_circRNA_401876		25242744	chr17	+	72285732	72287272	exonic	NM_023036	DNAI2	AAGATTCCCACGTACTCCTGGGTGGCTGCTACAATGGACAGATAGGGACCCCCAGGAAAT
ASCRP3000617	137.5	94.5	72	100	172	171	223	127	7.31928	7.01598	6.3234	7.19001	6.91984	6.90185	6.68063	8.03301	P	P	P	P	P	P	P	P	hsa_circRNA_404026		25242744	chr8	+	42401611	42403923	exonic	NM_138436	SMIM19	AAGATTCGTTTAAGACAACAACTGGAAATGTATTCCATTTCCCCATGGCTGGGGGTTATG
ASCRP3000619	141	131	141	137	304	303	488	70	7.35221	7.5719	7.57	7.80284	7.7866	7.76126	7.71909	6.826	P	P	P	P	P	P	P	P	hsa_circRNA_003131	hsa_circ_0003131	circBase	chr6	-	36492117	36507984	exonic	NM_007271	STK38	AAGATTTTGAGTCCTTAAAAGTAATAGGCAGAGGAGCATTTGGTGAGCAGCCATGGCAAT
ASCRP3000620	42	46	46	47	55	52	81	49	5.25575	5.62627	5.33384	5.54555	5.21991	5.06691	5.38652	5.70097	P	P	P	P	P	P	P	P	hsa_circRNA_404529		25070500	chr1	-	68656995	68659910	intronic	ENST00000370976	WLS	AAGCAAAGGAGAATAAGGACAACAAGAAGAGCCATGGGAGGATGAGATAGCTCCAGGGCC
ASCRP3000621	98	80	76	73	223	224	350	58	6.80357	6.70935	6.46486	6.60113	7.30624	7.30681	7.28269	6.31323	P	P	P	P	P	P	P	P	hsa_circRNA_402608		25242744	chr20	+	47591302	47592736	exonic	NM_006420	ARFGEF2	AAGCAACAAAAAGAAATCATTGAACACGGCATCGAGCTGAGCTCAGCCTGAGGAAGAAAG
ASCRP3000622	51	42.5	43	49	67	69	106	53	5.67473	5.4111	5.21263	5.73523	5.50642	5.47635	5.6765	5.9962	P	P	P	P	P	P	P	P	hsa_circRNA_400298		25242744	chr1	+	112954815	112958886	exonic	NM_018704	CTTNBP2NL	AAGCAAGGGACCTTGTTATAGAAGCCTTAAAGCATTGGACACATTTCCACCATGCTAATG
ASCRP3000623	137	124	147.5	79	255	258	415.5	89	7.29996	7.489	7.65567	6.80921	7.51486	7.51437	7.50894	7.35442	P	P	P	P	P	P	P	P	hsa_circRNA_101467	hsa_circ_0034293	circBase	chr15	-	30053341	30065560	exonic	NM_003257	TJP1	AAGCAATGGCAGGCTCCTGGATTTGGATTTGGAATTGCAATATCTGGTGGACGAGATAAT
ASCRP3000624	73.5	66	61.5	54.5	78	82.5	110	49	6.34796	6.33238	6.04618	5.93856	5.73523	5.81747	5.73861	5.84597	P	P	P	P	P	P	P	P	hsa_circRNA_007136	hsa_circ_0007136	circBase	chr2	-	45704131	45715470	exonic	NM_018079	SRBD1	AAGCACATTGGAGTTGGAATGTATCAGTATCGTCAGTGAAGCAGGAGCATCAATCTACAG
ASCRP3000625	104	89	73	59	69.5	75.5	95.5	60	6.86287	6.89353	6.40759	6.19759	5.53781	5.65518	5.55709	6.36008	P	P	P	P	P	P	P	P	hsa_circRNA_101418	hsa_circ_0032825	circBase	chr14	-	81297486	81307112	exonic	NM_152446	CEP128	AAGCACATTTGGCATCACAAGTAGAGGCACTAAAGAAACAAGAAGCTAAAGCAGATGAGC
ASCRP3000626	65	51	68.5	61	111	115	142	65.5	6.12193	5.89831	6.29382	6.27648	6.23996	6.25421	6.03659	6.58525	P	P	P	P	P	P	P	P	hsa_circRNA_030340	hsa_circ_0030340	circBase	chr13	-	52992126	53000201	exonic	NM_016075	VPS36	AAGCACTGAAATTACCTCTCAGACCATCAGGTTTAAATCCTACTTGCTGAGCATGGGAAT
ASCRP3000627	276.5	222	504	716	1897	1810.5	2228	328	8.33868	8.3513	9.57947	10.4959	10.6123	10.5265	9.85655	9.48536	P	P	P	P	P	P	P	P	hsa_circRNA_011588	hsa_circ_0011588	circBase	chr1	-	36211051	36212593	exonic	NM_022111	CLSPN	AAGCACTTGCTCTTTGCTCAGGCTCTTTTCCCACAGACAAGTTCTTAAATGTTAGAAACC
ASCRP3000628	84	64	57.5	69	91	93.5	133	80.5	6.56062	6.30698	5.86621	6.45153	5.96622	5.98414	5.97772	7.16698	P	P	P	P	P	P	P	P	hsa_circRNA_000104	hsa_circ_0000266	circBase	chr10	-	126336614	126337010	intronic	ENST00000337318	FAM53B	AAGCAGATTTTCAGCATCCTAGGAAGAACCAAGAATGCAGAAGTCTGGGGGTGGTGGAGA
ASCRP3000629	472	399	395	314	662	669.5	1396	96	9.11347	9.23964	9.20263	9.18384	8.95607	8.9716	9.21148	7.43531	P	P	P	P	P	P	P	P	hsa_circRNA_101490	hsa_circ_0000592	circBase	chr15	+	41988272	41991357	exonic	NM_001080541	MGA	AAGCAGGTGATACATCCTGGTCTTCAAGAAGTCTTATTGCCAGCAGTTTTGAAGATGACT
ASCRP3000630	81	76	83	60	129.5	141	182	79	6.46281	6.60669	6.64773	6.23757	6.49366	6.589	6.40653	7.09889	P	P	P	P	P	P	P	P	hsa_circRNA_102560	hsa_circ_0051245	circBase	chr19	+	42373100	42375484	exonic	NM_001022	RPS19	AAGCATTAGAACAAACCATGCTGGGTTAATAAATTGCCTCATTCGTAACTTCCACAGCGC
ASCRP3000631	43	41	51	66	85	89.5	81	48	5.31584	5.34275	5.67296	6.46281	5.84283	5.85066	5.34275	5.55133	P	A	P	P	P	P	P	P	hsa_circRNA_403194		25242744	chr4	-	106317405	106359193	exonic	NM_176869	PPA2	AAGCATTGCTTATGAAGAAGTGTAATGGAGGAGCTATAAATTGACTTGGGAAGATCCCCA
ASCRP3000632	38	39	41.5	40	45	50	54	44	4.95508	5.23195	5.17569	5.15559	4.91679	5.03976	4.84645	5.43318	A	A	P	A	P	P	P	P	hsa_circRNA_401140		25242744	chr13	-	38225401	38248504	exonic	NM_016179	TRPC4	AAGCCAGAAAGTTTTGGAACAATAGGGGCTTCATATGGGGAGAAATTAAACAGATGTGGG
ASCRP3000633	60	54	72.5	62.5	125.5	124	176	64	5.9962	5.93561	6.33796	6.29267	6.4339	6.39907	6.36118	6.54139	P	P	P	P	P	P	P	P	hsa_circRNA_405832		25070500	chr2	-	24098698	24111269	exonic	NM_017552	ATAD2B	AAGCCATATTAGGTTAACTTCTCAGCCTGGTGCTACATTACCAAATGGACATAGTGGCTT
ASCRP3000634	440.5	368.5	725	622	2013	1998	3275.5	294	8.99706	9.11257	10.1247	10.2878	10.715	10.7051	10.373	9.32275	P	P	P	P	P	P	P	P	hsa_circRNA_021714	hsa_circ_0021714	circBase	chr11	+	35160416	35222742	exonic	NM_000610	CD44	AAGCCATTCAAATCCGGAAGTGCTACTTCAGACAACCACAAGGATGACTGGAGAAGAAAG
ASCRP3000635	1250	814	487	271	712	746	1145.5	386	10.4457	10.2267	9.52935	8.96205	9.09594	9.15889	8.95425	9.7222	P	P	P	P	P	P	P	P	hsa_circRNA_000624	hsa_circ_0000751	circBase	chr17	-	27620262	27620746	intronic	ENST00000225388	NUFIP2	AAGCCCACCTGTGGCCTTGGGGCTCCCCGTCTCGATGGGGGTGGGGCTGGATCCGAAAAG
ASCRP3000636	89	80	90	89	163	177	166	46	6.67975	6.70935	6.8418	7.03638	6.8418	6.93428	6.26597	5.34719	P	P	P	P	P	P	P	P	hsa_circRNA_402767		25242744	chr22	+	46739158	46742441	exonic	NM_018006	TRMU	AAGCCCGAAGGGCTTTTCAGAAATCGGTTTGAAGTTAGAAATGTGACTTTTTGAATGAGT
ASCRP3000637	292	244	228	218	403	409.5	594	67	8.41714	8.4903	8.35378	8.57656	8.21061	8.22861	8.02594	6.74004	P	P	P	P	P	P	P	P	hsa_circRNA_102347	hsa_circ_0000842	circBase	chr18	-	33606862	33613800	exonic	NM_018170	RPRD1A	AAGCCCTTGCAGAGAAAGAGCATAAATTGGAACCAAACCAAACAGGAAGCTTACTTTTCT
ASCRP3000638	162	136.5	123	99	191	195.5	301.5	53	7.57521	7.62219	7.31249	7.24573	7.08235	7.11784	7.08235	5.9962	P	P	P	P	P	P	P	P	hsa_circRNA_001152	hsa_circ_0001152	circBase	chr20	-	35539620	35540955	exonic	NM_015474	SAMHD1	AAGCCTATACTAAGCTGACAGGAAGTTGGAAATCTGTATGACATGTTCCACACTCGCAAC
ASCRP3000639	87.5	73	81	73.5	158.5	152	206	100	6.60761	6.52631	6.49616	6.60113	6.81242	6.6981	6.5692	7.60978	P	P	P	P	P	P	P	P	hsa_circRNA_005135	hsa_circ_0005135	circBase	chr19	-	50347572	50347855	exonic	ENST00000600742	PTOV1-AS1	AAGCCTGGATTCTTGACCCCCAGCAACGAGAAGCTGGATGCCACATTGCAACTGCAAGGT
ASCRP3000640	67346	53095.5	68153	77590.5	117238	111174	193444	16295.5	15.6633	15.6633	16.3565	16.5568	16.6885	16.6465	17.0987	15.5066	M	P	M	P	M	M	M	M	hsa_circRNA_044097	hsa_circ_0044097	circBase	chr17	-	42929776	42932372	exonic	NM_004247	EFTUD2	AAGCCTTTTCTCTGTCTGTCTTCCACCACTGGCAGGAACAAGATCACCATGATTGCTGAG
ASCRP3000641	79	71.5	58.5	66.5	102.5	108.5	232	41	6.4443	6.48412	6.01305	6.52778	6.14186	6.18029	6.73497	5.0962	P	P	P	P	P	P	P	P	hsa_circRNA_105033	hsa_circ_0002372	circBase	chrX	-	138897036	138908982	exonic	NM_173694	ATP11C	AAGCGAGTGAGAAAAGAAAGTGAAAAAATCAAGTGTGCTGGAGAAGAGAAACGAGTTGGC
ASCRP3000642	188	128.5	110	107	336	308	366	198	7.79149	7.52322	7.1423	7.38872	7.92937	7.7921	7.3453	8.72756	P	P	P	P	P	P	P	P	hsa_circRNA_049851	hsa_circ_0049851	circBase	chr19	+	15939756	15946230	exonic	TCONS_00026750	XLOC_012981	AAGCTAATATGCCTGATTGACATTCTTCTGGACAATGAGTCCCATCATCTCTCCACCATG
ASCRP3000643	193	144	139	112	183	238.5	337	153.5	7.8137	7.69493	7.56382	7.41959	6.98535	7.38657	7.22358	8.3158	P	P	P	P	M	P	P	P	hsa_circRNA_103700	hsa_circ_0070421	circBase	chr4	+	89396991	89400658	exonic	NM_016323	HERC5	AAGCTCTCCTAGAAATGTTGAAGAAGCTGCACAGGATAACCACCTGCCTCAAAGATAATC
ASCRP3000644	52	53	66	52	118	157	205	68	5.72674	5.86001	6.15647	5.88921	6.36228	6.75013	6.5611	6.70633	P	P	P	P	P	P	P	P	hsa_circRNA_103773	hsa_circ_0003437	circBase	chr4	+	184114751	184130178	exonic	NM_024949	WWC2	AAGCTGAGATCTCCACTACAAGATTAAGGGTTAACGAAGCCCTTGTCATTTGCTGATTGT
ASCRP3000645	277.5	225	115	95	242	241	250	45	8.34715	8.38783	7.23679	7.13623	7.41933	7.40902	6.81563	5.43318	P	P	P	P	P	P	P	P	hsa_circRNA_031607	hsa_circ_0031607	circBase	chr14	-	35044961	35078948	exonic	NM_021249	SNX6	AAGCTGCTAAGCTTAAAGCAATAAATGTAGATCTTCAAAGTGATGCTGCTCTGCAGGTGG
ASCRP3000646	557.5	452	519	434.5	900	938.5	1238	397	9.31731	9.40744	9.62254	9.73453	9.44557	9.51801	9.03666	9.75429	P	P	P	P	P	P	P	P	hsa_circRNA_103515	hsa_circ_0067991	circBase	chr3	+	171969049	172025291	exonic	NM_022763	FNDC3B	AAGCTGGCACATAGGAGCAAAAGTTCACTAACCCTGCAGTGGAAGAAATTATACCATTTT
ASCRP3000647	283	190.5	229	184	518	498	747	253	8.37431	8.13917	8.3623	8.31863	8.59042	8.5175	8.33562	9.1035	P	P	P	P	P	P	P	P	hsa_circRNA_104396	hsa_circ_0002690	circBase	chr7	+	73510951	73511519	exonic	NM_002314	LIMK1	AAGCTGTACTGGTGTTGTGACTGCAGTGCCTCCCTGTCGCACCAGTACTATGAGAAGGAT
ASCRP3000648	92	70	106	77.5	398	397	764.5	87	6.68677	6.41923	7.07435	6.72307	8.19823	8.17393	8.36941	7.35442	P	P	P	P	P	P	P	P	hsa_circRNA_026129	hsa_circ_0026129	circBase	chr12	-	49578582	49579773	sense overlapping	NM_006009	TUBA1A	AAGCTGTCCATTTCTGTGATGGGTTTTGAATAAAGTATTCCCTGTCTTAAGCCGACCAGT
ASCRP3000649	337.5	245	221	211	518	489.5	775	86	8.58925	8.49443	8.30344	8.52033	8.58715	8.49256	8.38864	7.27979	P	P	P	P	P	P	P	P	hsa_circRNA_104527	hsa_circ_0083054	circBase	chr7	-	152007050	152009031	exonic	NM_170606	KMT2C	AAGCTGTTGTCTCAGGGAGCACAGAAAGAACGATCTCCTCAGCAGAATATAGTATCTTGT
ASCRP3000650	39	38	42	39	51	51	53.5	39	5.22232	4.79541	4.91081	5.06691	5.06691	5.0962	4.88967	5.00928	A	A	P	A	P	P	P	A	hsa_circRNA_060078	hsa_circ_0060078	circBase	chr20	+	34082350	34086545	exonic	NM_007186	CEP250	AAGCTTCATCAAGACCTGTGGAAGACTCAACAGACCCGGGTGGAGGACTTGAAGTCTCAG
ASCRP3000651	116	96.5	78	71	152	149.5	207	81.5	7.05549	7.02604	6.46486	6.62781	6.71451	6.67623	6.57583	7.14039	P	P	P	P	P	P	P	P	hsa_circRNA_100800	hsa_circ_0021773	circBase	chr11	+	43421437	43429127	exonic	NM_018259	TTC17	AAGCTTTGGCCATCAATAGCTCTGAGATCTCTCCAGCGAACACTGAATGAGTTAAAAGAG
ASCRP3000652	56	51	52	43.5	102	96.5	108	43	5.84283	5.86001	5.62353	5.24628	6.13353	6.03453	5.69576	5.26516	P	P	P	A	P	P	P	P	hsa_circRNA_036389	hsa_circ_0036389	circBase	chr15	-	76508628	76588078	exonic	NM_000126	ETFA	AAGCTTTTCCACAGCTTTAAAACTATCAGAAGCCTCATTGCTACGATTTCAGAGTACCCT
ASCRP3000653	38	44	42	41.5	48	57	61	39.5	4.91081	5.31131	4.83069	5.19797	5.06691	5.24628	4.99804	5.14289	P	P	A	A	P	P	P	P	hsa_circRNA_405987		25070500	chr2	+	170366276	170374885	sense overlapping	NM_006063	KLHL41	AAGCTTTTGACCTTACAACAAATAAGTTTCTCACAGAATGGATTCCCAGCGGGAACTTGC
ASCRP3000654	241	196	139	138	275.5	274.5	511.5	49	8.14857	8.16908	7.52273	7.7921	7.64129	7.62539	7.80506	5.6641	P	P	P	P	P	P	P	P	hsa_circRNA_100786	hsa_circ_0005974	circBase	chr11	+	34093272	34098189	exonic	NM_005898	CAPRIN1	AAGGAAAAACCTGTATGTGGAACCACCTGGTAAGCTTGATGATTACCAGGAACGAATGAA
ASCRP3000655	2080	1633	1202.5	675.5	1850	1847	2573	293.5	11.1379	11.2084	10.8533	10.4176	10.5624	10.5542	10.0364	9.31625	P	P	P	P	P	P	P	P	hsa_circRNA_007878	hsa_circ_0007878	circBase	chr3	-	47956306	47960331	exonic	NM_002375	MAP4	AAGGAAACCATGCAACAGTCAACCTTCTGAGCTTTCTTCAGAGACCTCAGGTATGTCTCC
ASCRP3000656	66	63	61	54	86.5	89	122	64	6.12193	6.31889	6.02695	5.98485	5.86621	5.89831	5.85223	6.58525	P	P	P	P	P	P	P	P	hsa_circRNA_103854	hsa_circ_0004418	circBase	chr5	-	64556426	64587297	exonic	NM_197941	ADAMTS6	AAGGAAACGGTATCGCTCCTGTAACACAGATTTCAGGCCGTGGTACTTGCCTTGATAATG
ASCRP3000657	267	229	267.5	184	267	265	462	162	8.307	8.39508	8.58879	8.2826	7.59912	7.56072	7.65946	8.43731	P	P	P	M	P	P	P	P	hsa_circRNA_003850	hsa_circ_0003850	circBase	chr4	+	3088665	3117990	exonic	NM_002111	HTT	AAGGAAAGAAATGGAAGTCTCTCCTTCTGCAGAGCAGCTTGTCCAGAAAGAAAGAACTTT
ASCRP3000658	65.5	62	88	73	106.5	105	195	59	6.12193	6.24354	6.73835	6.60113	6.19144	6.1425	6.49716	6.26948	P	P	P	P	P	P	P	P	hsa_circRNA_402621		25242744	chr20	-	49558567	49571822	exonic	NM_003859	DPM1	AAGGAAATGGAGGTGTATATGGCTGGGATTTGAAAAGAAAAATAATCAGTGGAATCAACT
ASCRP3000659	394.5	316	218.5	204	556	537.5	942.5	81	8.80621	8.86347	8.29385	8.49418	8.70051	8.6446	8.67448	7.17948	P	P	P	P	P	P	P	P	hsa_circRNA_103344	hsa_circ_0001290	circBase	chr3	-	47139444	47147610	exonic	NM_014159	SETD2	AAGGAACGATCTCGTAAGAAGGATTCAGAACACCTTTGTCCTAGAATATTGTGGAGAGGT
ASCRP3000660	101	98	99	136	255	247	320	78	6.8355	7.06697	6.91835	7.7868	7.51979	7.44569	7.16824	7.09889	P	P	P	P	P	P	P	P	hsa_circRNA_001314	hsa_circ_0001314	circBase	chr3	-	56661064	56662642	exonic	NM_015224	FAM208A	AAGGAACTAGGCAGGAATATCTTATCAAATTAGGCAATACAGAATGTCATCCTGAACAGT
ASCRP3000661	231	155	143.5	168	396	394	636	330.5	8.09302	7.80425	7.60886	8.13565	8.18868	8.17002	8.11124	9.49851	P	P	P	P	P	P	P	P	hsa_circRNA_008289	hsa_circ_0008289	circBase	chr6	+	155448623	155451551	exonic	NM_012454	TIAM2	AAGGAAGAAAAGGAAACTCCAGGCTCACTTCATGGACTCACTTTGCGTGCTTGTTAAATG
ASCRP3000662	73	58	54	59.5	81	81	103.5	77	6.33573	6.14505	5.76206	6.21712	5.79329	5.73523	5.65518	7.00443	P	P	P	P	P	P	P	P	hsa_circRNA_407025		25070500	chr7	-	149930123	149934697	sense overlapping	TCONS_00014005	XLOC_006645	AAGGAAGAGTGCCAAAGAAGGAATAAATAAAGGTACTTGGAGTTCTTCCAGGGCGTTACC
ASCRP3000663	35	39	46	42	40	47	60	46	4.66997	5.08827	5.33384	5.24628	4.82593	4.91977	4.99804	5.62809	A	A	P	A	P	P	P	P	hsa_circRNA_406402		25070500	chr3	-	183006907	183013265	exonic	NM_015078	MCF2L2	AAGGAAGATGATGAGACTAAATTTGAAGTCAAGGCCAAAGCCCAGAAAGTTTTGCAGAGG
ASCRP3000664	139.5	119	82	95	147.5	142	174	52	7.32941	7.42328	6.66116	7.18103	6.68063	6.57583	6.32902	5.93561	P	P	P	P	P	P	P	P	hsa_circRNA_004092	hsa_circ_0004092	circBase	chr6	-	74149931	74150168	exonic	NM_138441	MB21D1	AAGGAAGGAAATGGTTTCCAAGATACAGATGTCATCATGAAGAGGAAAAGAGGAGGGAGC
ASCRP3000665	583	470	559	495	1392	1457	2997.5	647	9.3763	9.47184	9.73453	9.94976	10.138	10.204	10.2664	10.4989	P	P	P	P	P	P	P	P	hsa_circRNA_007877	hsa_circ_0007877	circBase	chr1	-	21573713	21585332	exonic	NM_001397	ECE1	AAGGAATACCTTGAGCAGATCTCCACTCTCATCAACACCACCGACAGATGCTCGGGGGCT
ASCRP3000666	58.5	58	67	55	83	86	169.5	43	5.88921	6.04344	6.10238	6.04618	5.85846	5.86156	6.30755	5.26516	P	P	P	P	P	P	P	P	hsa_circRNA_401746		25242744	chr17	+	25932459	25938655	exonic	NM_014238	KSR1	AAGGAATGAAGCGTGTCCTGACTTCTGTCAGCTTGGGGAAGGAAGTCAGTGCTGAGGAGC
ASCRP3000667	325	253	213	144.5	449	457	557	117	8.55346	8.5549	8.25276	7.9186	8.37784	8.38971	7.92974	7.87721	P	P	P	P	P	P	P	P	hsa_circRNA_101507	hsa_circ_0035052	circBase	chr15	+	44620882	44673174	exonic	NM_138423	CASC4	AAGGACAGAGTCAGTGATTTCCATAAATTGAAGCAAAAGCAACTTGCTGAGCTTCGTCAG
ASCRP3000668	57	53	59	50	87	86	159	53	5.84283	5.89831	5.99337	5.86311	5.87852	5.84283	6.20494	6.02695	P	P	P	P	P	P	P	P	hsa_circRNA_010009	hsa_circ_0010009	circBase	chr1	+	12422775	12557685	exonic	NM_015378	VPS13D	AAGGACAGGAGCAGCTCTTCAAACTCACAGACAACATACAGGACGAATTGTATTGATGTC
ASCRP3000669	85	79	80	66	110.5	112	153	61.5	6.57866	6.6981	6.52288	6.46281	6.24354	6.22798	6.14759	6.47402	P	P	P	P	P	P	P	P	hsa_circRNA_003196	hsa_circ_0003196	circBase	chr4	-	170458959	170477246	exonic	NM_012224	NEK1	AAGGACATATGGCTCCTTTTCTGGGCAGTGGAGGGACTATAGCTCCATCATCTTTTTCTT
ASCRP3000670	55	44	46	45.5	83	84	97.5	55	5.87852	5.4111	5.33384	5.50642	5.82544	5.79247	5.59489	6.1678	P	P	P	P	P	P	P	P	hsa_circRNA_103286	hsa_circ_0003862	circBase	chr3	+	11354777	11356967	exonic	NM_006395	ATG7	AAGGACGAAGGATCTAAAGAAGTACCACTTCTACTATTGGTTTTGCTATCCTGCCCTCTG
ASCRP3000671	88	68.5	87	79	198.5	191	230	115.5	6.59927	6.40653	6.71622	6.80921	7.15975	7.07368	6.7033	7.85654	P	P	P	P	P	P	P	P	hsa_circRNA_403718		25242744	chr6	-	142221459	142231148	exonic	uc003qit.1	AK097143	AAGGACTGCTGGAATGCTGACTTGGTTTATGTATCTATCTCTTTCCCACACCATCTATGC
ASCRP3000672	76	69	66	64	123.5	123	143.5	46.5	6.36884	6.49915	6.19759	6.27648	6.41236	6.3732	6.06111	5.55133	P	P	P	P	P	P	P	P	hsa_circRNA_023641	hsa_circ_0023641	circBase	chr11	+	75718577	75728024	exonic	NM_003369	UVRAG	AAGGAGAGAGAAGAACTCTTCTTGAAGACTAATGCTCAGTTGACAATTCGTTGCAGGCAG
ASCRP3000673	85	76.5	81	66	82	84	112	52	6.56062	6.65312	6.57441	6.38187	5.79329	5.79247	5.69576	5.87852	P	P	P	P	P	P	M	P	hsa_circRNA_101098	hsa_circ_0027493	circBase	chr12	+	69218142	69218431	exonic	NM_002392	MDM2	AAGGAGAGCAATTAGTGAGACAGAATCATCGGACTCAGGTACATCTGTGAGTGAGAACAG
ASCRP3000674	46.5	45	50.5	46	54	63	83	48.5	5.43631	5.62627	5.57043	5.54555	5.19551	5.35822	5.34275	5.77529	P	P	P	P	P	P	P	P	hsa_circRNA_105041	hsa_circ_0092125	circBase	chrX	-	153762552	153762711	exonic	NM_000402	G6PD	AAGGAGATGGTGCAGAACCTCATGGTGCTGAGAGGCTGGAACCGCATCATCGTGGAGAAG
ASCRP3000675	40	39.5	45	40	62.5	67.5	83	45	5.04796	4.97958	5.21263	5.06691	5.30676	5.46619	5.38652	5.62809	P	A	P	A	P	P	P	P	hsa_circRNA_104006	hsa_circ_0074945	circBase	chr5	+	169108747	169116337	exonic	NM_004946	DOCK2	AAGGAGATTGAGATGCTCAACAATCTGAAGGTGGTCTTCACGAATCCTTGAGCTTGATTT
ASCRP3000676	295	263	105.5	139.5	229	245	269	139.5	8.42293	8.60486	7.06831	7.83558	7.3643	7.42538	6.92578	8.16783	P	P	P	P	P	P	P	P	hsa_circRNA_406353		25070500	chr3	-	129684543	129690951	sense overlapping	ENST00000509201	RP11-93K22.6	AAGGAGCAACAGGATTACTGTCCACAAACAAACAAACAGCACCAAAACTCCCAACAATAA
ASCRP3000677	85	67	74	59	124	137	194.5	61	6.56062	6.40653	6.377	6.13418	6.39907	6.52973	6.49616	6.49616	P	P	P	P	P	P	P	P	hsa_circRNA_019061	hsa_circ_0019061	circBase	chr10	+	90661412	90682193	exonic	NM_020799	STAMBPL1	AAGGAGCCCAGGCTGTTCAGTATGAAGTGATTGAGAAGAAACAGTGAACATCCTCATTTC
ASCRP3000678	57	54	62.5	51	67	74.5	106	44	5.90585	5.93561	6.11414	5.79003	5.52612	5.62444	5.64801	5.39083	P	P	P	P	P	P	P	P	hsa_circRNA_043523	hsa_circ_0043523	circBase	chr17	+	38416786	38418893	exonic	NM_133264	WIPF2	AAGGAGGAGTGCTGAAGCTTCGACCTGTGGGAGCCAAGGATGGTTCAGGCAAACACAGAG
ASCRP3000679	38	40	42	43	44	47	61.5	36	5.04796	5.34275	5.14289	5.24628	4.91679	4.91977	5.02598	4.9138	A	A	P	A	P	P	P	A	hsa_circRNA_407028		25070500	chr7	+	152561969	152563402	intergenic			AAGGAGTTACAGATGCTGGTGATTCTGACAGCATTAACCAATGGGAGTTGCAGATTGCTC
ASCRP3000680	121	107	163.5	121	212	213	791	103	7.11784	7.18847	7.82945	7.60747	7.23889	7.2356	8.41886	7.63359	P	P	P	P	P	P	P	P	hsa_circRNA_103407	hsa_circ_0007761	circBase	chr3	+	63898263	63898901	exonic	NM_000333	ATXN7	AAGGAGTTTGGGAAAAACCGCGAAGTCATGGGGCTCTGTCGGGAAGGAGCGGAAAGAATG
ASCRP3000681	97.5	85	78	65	253	256	301	54	6.76678	6.78488	6.46486	6.41712	7.4985	7.51437	7.06965	6.1678	P	P	P	P	P	P	P	P	hsa_circRNA_035152	hsa_circ_0035152	circBase	chr15	-	48766451	48786451	exonic	NM_000138	FBN1	AAGGATACACAGGTGATGGCTTCACTTGTACAGATCCCATATGTGGTAAAGGGTACTCAA
ASCRP3000682	54	52.5	79.5	54	71	72	123	65	5.77694	5.91932	6.56062	5.98485	5.57043	5.59303	5.83337	6.62233	P	P	P	P	P	P	P	P	hsa_circRNA_100394	hsa_circ_0015272	circBase	chr1	+	173702851	173703425	exonic	NM_014458	KLHL20	AAGGATAGCAGACAAGTTCACCCAACATAACTTTCAAGAGGTGTACCAACATTCGACCAG
ASCRP3000683	43	41	40	40	53	56	63.5	44.5	5.31584	5.19551	4.91081	4.82115	5.17069	5.24628	5.0696	5.47026	P	P	A	A	P	P	P	P	hsa_circRNA_404494		25070500	chr1	+	43435919	43439859	exonic	NR_033967	SLC2A1-AS1	AAGGATTGATGAGAAAAGCAGATGGTTAAGAGCTCTACAACTTCTGTGAGGCCTGTTCTG
ASCRP3000684	1750	1134	1237	938	2659	2508	6814.5	756	10.888	10.7115	10.9018	10.9254	11.1655	11.0924	11.3806	10.7609	P	P	P	P	P	P	P	P	hsa_circRNA_101275	hsa_circ_0030428	circBase	chr13	-	75915260	75915723	exonic	NM_014832	TBC1D4	AAGGCCCTTCTGTCTCTACCCACCAAGAGCCAAGCTGGTGATACAGAGGCATCTCTCATC
ASCRP3000685	67	57	71	58	112	111.5	145.5	71	6.2159	6.0214	6.3234	6.15647	6.2788	6.24592	6.10631	6.84338	P	P	P	P	P	P	P	P	hsa_circRNA_101329	hsa_circ_0031408	circBase	chr14	-	25443870	25444056	exonic	NM_014178	STXBP6	AAGGCGAATATTTAACTTATATCTGCCTGTCAGATTCACTGCGTGCTGTCCTCACTTGTT
ASCRP3000686	74	73	61	59	115	121.5	161	52.5	6.33573	6.53945	5.99337	6.19759	6.2788	6.36447	6.18525	6.07989	P	P	P	P	P	P	M	P	hsa_circRNA_003627	hsa_circ_0003627	circBase	chr17	+	1778954	1787238	exonic	NM_002945	RPA1	AAGGCGACAAGGTTCTACTGTTTCTAAGGCTTATGGTGCTTCAAAGACATTTGGAAAAGC
ASCRP3000687	42	43	46	38	61	62	90	46.5	5.18811	5.38004	5.17569	4.96089	5.32712	5.36917	5.49246	5.70097	P	A	P	A	P	P	P	P	hsa_circRNA_406052		25070500	chr2	-	225393663	225422573	sense overlapping	NM_003590	CUL3	AAGGCTAATAGAAGAATTGCTGTGCAAAACTTTATGGAGAATTTCAAAGATGACCATGGA
ASCRP3000688	52	47	64	49	85	88	159	41	5.74367	5.5084	6.0665	5.69576	5.84283	5.87852	6.21712	5.34719	P	P	P	P	P	P	P	P	hsa_circRNA_047807	hsa_circ_0047807	circBase	chr18	+	56402433	56409246	exonic	NM_006785	MALT1	AAGGCTCATGGTGTCAAGGAGCAGAAGCTTTTGAAATCCAGCATTCTGGATTGGCAAATG
ASCRP3000689	88	78	77	71.5	89	90	105	59	6.65133	6.72051	6.49616	6.64142	5.95391	5.89831	5.65518	6.31323	P	P	P	P	P	P	P	P	hsa_circRNA_102447	hsa_circ_0005360	circBase	chr19	+	11221327	11222315	exonic	NM_000527	LDLR	AAGGCTGTGGGGACCAACGAATGCTTGGACAACAACGGCGGCTGTTCCCACGTCTGCAAT
ASCRP3000690	90	82	93	77	122	118	214	69	6.65133	6.6981	6.88326	6.72307	6.40759	6.30755	6.61407	6.80841	P	P	P	P	P	P	P	P	hsa_circRNA_100521	hsa_circ_0017438	circBase	chr10	+	1118055	1126416	exonic	NM_014023	WDR37	AAGGCTTCCACCAGCAAGCTTATTGCAGGAGTGACCAGGACACTACCTCCTAGAAGTAAT
ASCRP3000691	46	46	55	54.5	67	72	78	53	5.45595	5.5084	5.76206	5.86311	5.50642	5.57233	5.31584	5.9962	P	P	P	P	P	P	P	P	hsa_circRNA_405661		25070500	chr18	-	14077332	14085075	sense overlapping	NR_033354	ZNF519	AAGGGAAGGAAGTATATTGGGAGTGGAAAAGCGAGATTGTCTTTGACCATTTGCTATGGA
ASCRP3000692	45.5	42	59	58.5	81	90.5	174	44	5.43631	5.44358	5.95755	6.17531	5.75205	5.90885	6.32902	5.5084	P	P	P	P	P	P	P	P	hsa_circRNA_102695	hsa_circ_0054134	circBase	chr2	-	38570409	38570654	exonic	NM_022374	ATL2	AAGGGAAGTCATTTCTACTGGACTTCATGCTTAGATACATGTATAACAAGGTGAGAATTA
ASCRP3000693	81.5	68.5	84	89	196.5	204.5	292	87	6.50909	6.3905	6.64773	7.02604	7.12173	7.16447	7.02604	7.25432	P	P	P	P	P	P	P	P	hsa_circRNA_104543	hsa_circ_0083172	circBase	chr7	+	157151240	157160177	exonic	NM_005494	DNAJB6	AAGGGACCCATTTTCATTTGACTTCTTTGGACCCATTCCAACAATCTCGTAAAACATGGT
ASCRP3000694	279.5	251.5	158.5	162	356.5	370	508	95	8.36038	8.53681	7.77984	8.10404	8.03284	8.07491	7.79495	7.41485	P	P	P	P	P	P	P	P	hsa_circRNA_040698	hsa_circ_0040698	circBase	chr16	+	84767040	84779279	exonic	NM_005153	USP10	AAGGGCTTGTTCCGGTTTCAGAGGATCCTGTAGCCATAAAGATTGCAGTATATTTTTGGA
ASCRP3000695	182.5	158.5	146	137	270	268	552	56.5	7.74958	7.82945	7.6263	7.79819	7.60655	7.57284	7.91954	6.1393	P	P	P	P	P	P	P	P	hsa_circRNA_404964		25070500	chr12	-	11273608	11276922	intronic	uc001qzf.2	PRB4	AAGGGGAATAAGACTGCATCTGTTCATATGAGGTAATGATGGAGTTCAAAGGCACAGAGC
ASCRP3000696	445	309	241	385.5	694	692	1189.5	521	9.02381	8.82919	8.43952	9.52935	9.04666	9.02744	8.9945	10.1748	P	P	P	P	P	P	P	P	hsa_circRNA_103224	hsa_circ_0063329	circBase	chr22	-	38894089	38894578	exonic	NM_006386	DDX17	AAGGGGAGATGGCCCAATCAATATGTAATGGATGTGTTGATGGATCAGCACTTTACAGAA
ASCRP3000697	139	61.5	6566	2412	19878	18391	51383.5	1437	7.34502	6.22798	13.2186	12.4134	14.0981	14.0314	14.5501	11.7358	P	P	P	P	P	P	P	P	hsa_circRNA_001264	hsa_circ_0000086	circBase	chr1	-	76694158	76694273	antisense	NM_152996	ST6GALNAC3	AAGGGGGCTTCACATGGTTTTAAAATGTGCTGCTGTGGTTTGACCTAGAGTACAAAATAG
ASCRP3000698	82	68	83	82	234	226.5	443	115	6.48412	6.4443	6.62233	6.8422	7.38549	7.32604	7.59912	7.83657	P	P	P	P	P	P	P	P	hsa_circRNA_405921		25070500	chr2	+	85241058	85255179	exonic	ENST00000456682	KCMF1	AAGGGTAGATTTTGGCCAGAGGTCCCTGTTGCTGTGCATATATTATTAGCCGAGTATATG
ASCRP3000699	49	51	67	49	91.5	93.5	111	43	5.55326	5.86001	6.18525	5.66943	5.94735	5.959	5.7182	5.43318	P	P	P	P	P	P	P	P	hsa_circRNA_406298		25070500	chr3	-	69037419	69038168	intronic	ENST00000295571	EOGT	AAGGTAATGGATACACTGCGGATTCTGAGAGTTCTTACGGATATGGTGACCTATTCTCCG
ASCRP3000700	111	101.5	132	92	174	167	179	71	6.96673	7.10676	7.45188	7.07501	6.91984	6.85199	6.398	6.77421	P	P	P	P	P	P	P	P	hsa_circRNA_102595	hsa_circ_0052095	circBase	chr19	+	52785363	52786666	exonic	NM_001010851	ZNF766	AAGGTATCAAAGATATCAACACAGGGACACTTGACATTCAGGGACGTGGCCATAGAATTC
ASCRP3000701	74	69	55	61	92	89	108.5	51	6.35569	6.41923	5.80139	6.15647	6.01445	5.86156	5.71477	5.87852	P	P	P	P	P	P	P	P	hsa_circRNA_000155	hsa_circ_0000155	circBase	chr1	+	168007608	168014465	exonic	NM_018442	DCAF6	AAGGTATCGAGCAGGACCTGGTGATAGATAACAATAATGAAAAGCTGAGCCCCAAACCAG
ASCRP3000702	66	62.5	72	68.5	112	114	129	52	6.16655	6.16089	6.35128	6.52778	6.26714	6.29267	5.93119	5.93561	P	P	P	P	P	P	P	P	hsa_circRNA_002533	hsa_circ_0002533	circBase	chr10	+	114286845	114298089	exonic	NM_145206	VTI1A	AAGGTCATCTCGGAGACTAGAGGCTGGATACCAAATAGCAGTGGAAACCGAAAAGGTCAC
ASCRP3000703	554	437.5	476	413	798	782	1288	178	9.31151	9.36336	9.50169	9.67356	9.25692	9.22616	9.08577	8.56267	P	P	P	P	P	P	P	P	hsa_circRNA_101533	hsa_circ_0003713	circBase	chr15	-	59204761	59205895	exonic	NM_024755	SLTM	AAGGTGAAGATGATACCTTTCTAACAGCCCAAGACTGTGAATTGGAGAATCAAGAGGCAC
ASCRP3000704	121	102	95	71	159	164	356	99	7.11784	7.12303	6.90185	6.54333	6.8076	6.82281	7.31249	7.60978	P	P	P	P	P	P	P	P	hsa_circRNA_406193		25070500	chr22	-	36872786	36872903	sense overlapping	NM_012473	TXN2	AAGGTGGATATTGATGACCACACAGACCTCGCCATTGAGTGGTGTGGACCCTGCAAGATC
ASCRP3000705	15779	11585.5	9307	4719	11268	10958	16127	5320	13.8584	13.8959	13.7362	13.475	13.3917	13.4093	12.6198	13.7883	P	P	P	P	P	P	P	P	hsa_circRNA_036783	hsa_circ_0036783	circBase	chr15	+	90800369	90815443	exonic	uc002bpe.1	TTLL13	AAGTAAAATGTAGCAGTCCCCCTCCTCATTGATGGCTTCAAGTTTGATATGCGAGTCTAC
ASCRP3000706	45	47	51	57.5	99	103.5	164	69	5.41216	5.5084	5.45595	6.0958	6.07321	6.12063	6.26597	6.80841	P	P	P	P	P	P	P	P	hsa_circRNA_033075	hsa_circ_0033075	circBase	chr14	-	95552564	95557000	exonic	NM_030621	DICER1	AAGTAAATCTCCAATAAAGTTATCGTCTGTTCACCCGGCTGAGAGAACTTACGACGGGAA
ASCRP3000707	240.5	198	156	173	412	417	522.5	56	8.13517	8.17689	7.75481	8.20421	8.25231	8.25748	7.83657	6.1678	P	P	P	P	P	P	P	P	hsa_circRNA_005202	hsa_circ_0005202	circBase	chr9	-	88190229	88211364	exonic	NM_015239	AGTPBP1	AAGTAACTAGGTATGCAACCACTCATGTATTCGGTTCAGGAAGCATTAAATGCCAGACCA
ASCRP3000708	172	155	266	179	361.5	359	696	120	7.66968	7.82468	8.58715	8.27868	8.05267	8.02991	8.24029	7.92233	P	P	P	P	P	P	P	P	hsa_circRNA_008337	hsa_circ_0008337	circBase	chr8	-	62546241	62596747	exonic	NM_004318	ASPH	AAGTAAGCATTTTTCCTGTGGAAGAACAGCAGGAAGTACCACCAGAGACAAAGCATGGAG
ASCRP3000709	85	81	63	70	136	128	128	57	6.54719	6.75222	6.10238	6.57109	6.54815	6.44222	5.89831	6.21833	P	P	P	P	P	P	P	P	hsa_circRNA_001621	hsa_circ_0001621	circBase	chr6	+	90556280	90566918	exonic	NM_012115	CASP8AP2	AAGTAATCTTCACCAAAGGTGGTGACTCTCAAAAGGAAATAGGATCATGGCAGCAGATGA
ASCRP3000710	250	200	318	360	688	674	2860	280	8.19485	8.20314	8.84682	9.42289	9.03003	8.98634	10.2073	9.2699	P	P	P	P	P	P	P	P	hsa_circRNA_104400	hsa_circ_0006944	circBase	chr7	+	74119495	74131270	exonic	NM_001518	GTF2I	AAGTACCAGCAGAAGGTGGTCGTGTGATGGTAACAGATGCTGACAGGTCAATACTATCTC
ASCRP3000711	67.5	57.5	65	73.5	107	111	137.5	53	6.25421	6.08389	6.10238	6.72307	6.19882	6.21469	6.01305	6.05705	P	P	P	P	P	P	P	P	hsa_circRNA_000115	hsa_circ_0000115	circBase	chr1	-	115276352	115280693	exonic	NM_007158	CSDE1	AAGTACCCAGTAAAAACCAGATGATGTTGAATTTGAAGTATCATCGGACCGACGGACTGG
ASCRP3000712	206	156	166	136.5	302	298.5	463	186	7.91319	7.80425	7.846	7.7868	7.78107	7.74958	7.65946	8.64449	P	P	P	P	P	P	P	P	hsa_circRNA_100172	hsa_circ_0011615	circBase	chr1	+	36354027	36360003	exonic	NM_012199	AGO1	AAGTACCGCGTGTGTAATGTTACCCGTCGCCCTGCTAGCCATCAGACCTGCGGGCGCTTA
ASCRP3000713	62	60	58.5	59	101	110	122	62.5	6.07589	6.21226	5.86621	6.00395	6.11544	6.25421	5.86466	6.54139	P	P	P	P	P	P	P	P	hsa_circRNA_091025	hsa_circ_0091025	circBase	chrX	+	70642966	70644088	exonic	NM_004606	TAF1	AAGTATAATGAAAGAAGACAAATTAGCTCGCTTAGAGAAAGCTATCAACCCCTTGCTGGA
ASCRP3000714	201.5	161	170.5	123	284.5	272	402.5	100.5	7.88543	7.87874	7.91599	7.63812	7.68707	7.59167	7.47791	7.59912	P	P	P	P	P	P	P	P	hsa_circRNA_043781	hsa_circ_0043781	circBase	chr17	-	40359575	40369482	exonic	NM_012448	STAT5B	AAGTATACTCCAAATACTACACACCAGTTCCCTGCGAGTCTGCTACTGTGATTACAGTGG
ASCRP3000715	43	42	45	50	76	82	83.5	48	5.31584	5.14289	5.21263	5.73523	5.78022	5.78022	5.4206	5.58741	P	A	P	P	M	P	P	P	hsa_circRNA_000814	hsa_circ_0000381	circBase	chr12	+	25214525	25222365	exonic	uc001rgg.2	LRMP	AAGTATGGAACAACAATTGAGTCACTTCAAAAGGAGTTCATTGAAGGGGAACACCATGGC
ASCRP3000716	41	45	52	46	64	66	84	44	5.22232	5.5084	5.57043	5.40153	5.48242	5.41004	5.38652	5.34719	P	P	P	A	P	P	P	P	hsa_circRNA_406144		25070500	chr21	-	35276238	35286804	exonic	NM_001697	ATP5O	AAGTATTGAAATTGGAGGCTAAGGTGCGATGCTTCAGTACCTCTGTGGTCAGACCATTTG
ASCRP3000717	251	193.5	176.5	146	355	347	451.5	199	8.21	8.14889	7.95649	7.90738	8.02109	7.97614	7.62311	8.75025	P	P	P	P	P	P	P	P	hsa_circRNA_000459	hsa_circ_0000459	circBase	chr12	+	124091978	124101150	exonic	NM_020936	DDX55	AAGTCAACTGGGTTTTGCAGTATGACCCTCCCAGCAATGCAAGGTTGGAGCCATAATCAT
ASCRP3000719	96	86	309	215	157.5	157.5	276	126	6.78488	6.79629	8.80862	8.53705	6.80357	6.77751	6.96637	8.0197	P	P	P	P	P	P	P	P	hsa_circRNA_402813		25242744	chr3	-	31871531	31921322	exonic	NM_017784	OSBPL10	AAGTCAGAGAGGTACTTCGTACTGGATTTCGAGGCTGGCATCCTGCAGTATTTTGTGAAT
ASCRP3000720	69	63.5	75	68.5	161.5	154	245.5	67	6.2159	6.24354	6.49616	6.54333	6.80357	6.6981	6.81563	6.66649	P	P	P	P	P	P	P	P	hsa_circRNA_100749	hsa_circ_0020927	circBase	chr11	+	3988781	4045217	exonic	NM_003156	STIM1	AAGTCATCAGAAGAGTTTTGCCGAATTGACAAGCCCCTGTGTCACAGTGAGGATGAGAAA
ASCRP3000722	164	133	92.5	103.5	229	228	306	77	7.59447	7.58651	6.8621	7.34058	7.34224	7.32716	7.09296	7.00443	P	P	P	P	P	P	P	P	hsa_circRNA_040822	hsa_circ_0040822	circBase	chr16	+	88061088	88069000	exonic	NM_017869	BANP	AAGTCCAGATCACGCAGGACAGCGAGGTCACCTTTTCTATAAATTTGGCATCACAGAATC
ASCRP3000723	63	56	93	73	181.5	179	340.5	53	6.07589	5.95609	6.8621	6.62781	7.02673	6.95732	7.25018	5.9962	P	P	P	P	P	P	P	P	hsa_circRNA_405236		25070500	chr14	+	56122759	56125332	exonic	NM_004986	KTN1	AAGTCCCAAATTGAGCAGCTTAAACAACAAAACTACCAACAGGTTGAAAGAAAAGGAAAA
ASCRP3000724	99	85	98	87	171	162.5	235	111	6.80357	6.81803	7.00092	6.97248	6.91984	6.80921	6.74929	7.77635	P	P	P	P	P	P	P	P	hsa_circRNA_103162	hsa_circ_0062317	circBase	chr22	+	20754921	20755662	exonic	NM_003426	ZNF74	AAGTCCCCAGAGGGCCCTGTCCAGGAATCGGTGAGTTTCAAGGATGTGGCTGTGGACTTC
ASCRP3000725	1912.5	1556	907.5	763	2197	2155	3446	162	10.9983	11.1508	10.4537	10.6173	10.8665	10.8333	10.4537	8.38891	P	P	P	P	P	P	P	P	hsa_circRNA_103655	hsa_circ_0007883	circBase	chr4	-	73956383	73958017	exonic	NM_032217	ANKRD17	AAGTCCCTCAGGGGTGGCACTGAATCAACAAGACAAGCAACTCAATTGATTAATGCTTTG
ASCRP3000726	151	142	225	120	236	244.5	797	64	7.47386	7.69493	8.34202	7.56953	7.4061	7.42878	8.42621	6.54139	P	P	P	P	P	P	P	P	hsa_circRNA_007054	hsa_circ_0007054	circBase	chr1	+	25666964	25678184	exonic	NM_014313	TMEM50A	AAGTCCGAGGTGATAGTTACAGTGAAGGTTGTCTGGGTCAAACAGTGACCTGAAAAAAAT
ASCRP3000727	49	46	41	48	73	76	98	53.5	5.59489	5.4723	4.83069	5.57612	5.65518	5.7182	5.56473	6.07989	P	P	P	P	P	P	P	P	hsa_circRNA_104546	hsa_circ_0083176	circBase	chr7	+	157174939	157178305	exonic	NM_058246	DNAJB6	AAGTCCTTAACAATAAATGAAGACCCTTTTGAGGACTTCTTTGGGAATCGAAGGGGTCCC
ASCRP3000728	49	42	50	45	53	57	88.5	44	5.59489	5.38004	5.54555	5.47026	5.24628	5.21991	5.48845	5.55133	P	A	P	A	P	P	P	P	hsa_circRNA_004471	hsa_circ_0004471	circBase	chr2	-	101643844	101650220	exonic	NM_001102426	TBC1D8	AAGTCTCAATTCTTCCTGAAGACCTAGAGGAGCTCTACGACTTATTCAAGATGCGGTGAC
ASCRP3000729	272	211	273	285	627	631	962.5	111	8.32159	8.29643	8.6276	9.04419	8.87389	8.88556	8.70354	7.79108	P	P	P	P	P	P	P	P	hsa_circRNA_101543	hsa_circ_0000607	circBase	chr15	-	62299506	62306191	exonic	NM_017684	VPS13C	AAGTCTCAGAAGAAATACAGAAAGAAATTCAGACTGCAAATGAACACTGGACTCCATGCA
ASCRP3000730	69	63.5	110	91	164	326	516	196	6.19144	6.29267	7.087	7.01388	6.83708	7.86817	7.81551	8.72756	P	P	P	M	P	P	P	P	hsa_circRNA_406246		25070500	chr3	-	27424643	27493989	exonic	NM_003615	SLC4A7	AAGTCTCTTGCAAATTCCAGTCAAGGCCCTAAAATATAGGGTCCTGATGAAGAAGCTGTT
ASCRP3000731	122.5	85	93	103.5	295	310	767	250	7.13398	6.79629	6.8621	7.34058	7.75668	7.8111	8.37431	9.09182	P	P	P	P	P	P	P	P	hsa_circRNA_103674	hsa_circ_0070113	circBase	chr4	+	79186178	79188586	exonic	NM_025074	FRAS1	AAGTGACCTGCCAGACTGGAGAGTGTGCCAAAGTGGAGTGTGCCCGGGATGAGACTGTAG
ASCRP3000732	162	105	108	115	272	273	338	200	7.57521	7.1801	7.087	7.52003	7.62858	7.6107	7.2362	8.75495	P	P	P	P	P	P	P	P	hsa_circRNA_086441	hsa_circ_0086441	circBase	chr9	-	19063005	19063578	exonic	NM_017645	HAUS6	AAGTGATCCATTTCAAAAAGAGCAAGATCATCTGGTAGAAGAGCCCTGCCTCTTTCTTGT
ASCRP3000734	91	76	77	66	95	100	135	61	6.68677	6.61867	6.52288	6.41712	6.01445	6.04618	5.96622	6.40759	P	P	P	P	P	P	P	P	hsa_circRNA_100612	hsa_circ_0008523	circBase	chr10	+	70723046	70726959	exonic	NM_004728	DDX21	AAGTGGAAGAGATTTTAAGTGTGGCATACAAGAAAGGCCGAGGAGTGACCTTCCTATTTC
ASCRP3000735	54.5	54.5	66	51	77	87.5	128	46	5.82544	5.97772	6.22798	5.81427	5.7182	5.83258	5.89831	5.5084	P	P	P	P	P	P	P	P	hsa_circRNA_405713		25070500	chr19	+	2189730	2194576	exonic	NM_032482	DOT1L	AAGTGGATGAAATGGTATGGAAAAAAGCATGCAGAATACACACTTCGAGAGCATGCAGAG
ASCRP3000736	142	123.5	138	116.5	321	330	430	86	7.3714	7.47056	7.53542	7.55665	7.86778	7.88085	7.56096	7.27979	P	P	P	P	P	P	P	P	hsa_circRNA_101708	hsa_circ_0006979	circBase	chr16	-	11940357	11941663	exonic	NM_015659	RSL1D1	AAGTGGTTCTTGCAGGACCTTGCCTCATAGTATTCGATCAGATTCAGAAGATATCTGTTT
ASCRP3000737	35	38	38	39.5	40	45	52	41	4.85582	4.5748	4.74922	5.11193	4.71358	4.82115	4.82115	5.18439	A	A	A	A	P	P	P	P	hsa_circRNA_092536	hsa_circ_0001382	circBase	chr3	-	196753530	196753630	exonic	NM_005929	MFI2	AAGTGTACGATCAAGGCCCAGGAGGCTGACGCCATCACTCTGGATGGAGGAGCCATCTAT
ASCRP3000738	137	118	87	85	201	206	273.5	48	7.32576	7.39997	6.78325	6.93096	7.16949	7.18475	6.95442	5.77529	P	P	P	P	P	P	P	P	hsa_circRNA_071511	hsa_circ_0071511	circBase	chr4	+	184605127	184615876	exonic	NM_021942	TRAPPC11	AAGTGTCACAAGGTTTTGATCTTTCTGATCCTGAAAAAGAAAAGGTGGGAATTCTTGCCA
ASCRP3000739	491	346	422	334	994	943	1511	424	9.16401	9.01825	9.28617	9.279	9.60696	9.52996	9.33585	9.86039	P	P	P	P	P	P	P	P	hsa_circRNA_022358	hsa_circ_0022358	circBase	chr11	-	61556601	61560085	exonic	NM_014206	TMEM258	AAGTGTCCCACCTGCTGCTCATAATAAATGCAGATGTATAGCACCTGCCGACGTGTTCTT
ASCRP3000740	621.5	441	223.5	197	499.5	493.5	628.5	93	9.44822	9.3763	8.307	8.43887	8.54238	8.5096	8.0978	7.43531	P	P	P	P	P	P	P	P	hsa_circRNA_002765	hsa_circ_0002765	circBase	chr10	+	31644075	31676727	intronic	uc010qeg.1	ZEB1	AAGTGTGGAAGCAAAGGTCATCTAATCTTTAAAAGCTGTTTAAGGAAGACAGAGCAGGCA
ASCRP3000741	3247	2273	2508	1848.5	3396	3526	4870	2177	11.793	11.7349	11.9038	12.0489	11.5328	11.6268	10.9254	12.3683	P	P	P	P	P	P	P	P	hsa_circRNA_005629	hsa_circ_0005629	circBase	chr5	-	156919980	156921803	exonic	NM_033274	ADAM19	AAGTGTGGCTACAACCATGAGCCCGACCTGCCCCTGACCTCTGCTTCGAGAAGGTGAATG
ASCRP3000742	713	484	278	374.5	792	745.5	1013	92.5	9.64412	9.49889	8.65347	9.48095	9.24381	9.15011	8.78091	7.42433	P	P	P	P	P	P	P	P	hsa_circRNA_001682	hsa_circ_0001682	circBase	chr7	-	23023562	23030758	exonic	NM_032581	FAM126A	AAGTTATCCAGGAGCCACAAAGTGAGGTTGAAGGTTTAGAACAGATGTGGAAAAATGTTT
ASCRP3000743	51	49	47	47	61	67	88	48.5	5.74367	5.67296	5.39297	5.47026	5.34275	5.43109	5.43109	5.70097	P	P	P	P	P	P	P	P	hsa_circRNA_406345		25070500	chr3	+	128060075	128077216	exonic	NM_021937	EEFSEC	AAGTTCAAGATCCACATCCCAGGTGGTGAAGAAGGTGAAGTCCATGCAGATGTTCCACAT
ASCRP3000744	296	251	213	211	434	421	676.5	66	8.4416	8.54032	8.25969	8.52033	8.33212	8.27068	8.20191	6.66649	P	P	P	P	P	P	P	P	hsa_circRNA_103842	hsa_circ_0072547	circBase	chr5	+	56542126	56546968	exonic	NM_022913	GPBP1	AAGTTCACTTGAGGCAGAACACAGAATATCCTCCGAATCCTAAATCTAGAGCTCCAAGGA
ASCRP3000745	69	60.5	59	56.5	112	115	141	48	6.24116	6.22798	6.02695	6.17531	6.24354	6.27996	6.04618	5.70097	P	P	P	P	P	P	P	P	hsa_circRNA_100639	hsa_circ_0019005	circBase	chr10	-	88211723	88221044	exonic	NM_015045	WAPAL	AAGTTCATGCTGTCCAGGCTTTAGTGCAGACTGGGCATTTAGCTATGGAGACATTATTAT
ASCRP3000746	143	107	117	100.5	212.5	213	337.5	94.5	7.39997	7.2293	7.26931	7.235	7.235	7.24989	7.229	7.45933	P	P	P	P	P	P	P	P	hsa_circRNA_100828	hsa_circ_0022308	circBase	chr11	-	61096834	61097546	exonic	NM_001923	DDB1	AAGTTCCTATATGGTTGCCAAGCACCTACTATTTGCTTTGTCTACCAGGGGGAGAGCAAG
ASCRP3000747	82	78	56.5	67	123	128	143.5	40	6.49915	6.67446	5.86621	6.46281	6.39907	6.45153	6.07722	4.81476	P	P	P	P	P	P	P	P	hsa_circRNA_102851	hsa_circ_0008032	circBase	chr2	+	172782046	172809519	exonic	NM_003642	HAT1	AAGTTGATGAGAACTTTGACTGTGTAGAGGATTTGGTGCTATGGAGAAATTTTTGGTAGA
ASCRP3000748	839.5	689	544.5	452	1181	1195.5	1507	76	9.90523	10.0199	9.71224	9.81206	9.86663	9.87885	9.32816	6.97678	P	P	P	P	P	P	P	P	hsa_circRNA_100924	hsa_circ_0000347	circBase	chr11	-	85722072	85742653	exonic	NM_007166	PICALM	AAGTTGCAGAGACTTAATTCAGTGCACAAATGAGATGAATGTGAACATCCCACAGTTGGC
ASCRP3000749	114	96	161	150.5	258	242	645	108	7.01702	6.9825	7.80425	7.94939	7.54245	7.41959	8.13533	7.72848	P	P	P	P	P	P	P	P	hsa_circRNA_101167	hsa_circ_0005916	circBase	chr12	+	117402501	117426674	exonic	NM_012174	FBXW8	AAGTTGCTTTTGGTGTACAGGGTCTGGGATGGGTGTACGAAGGAAGCAAGATATACATCA
ASCRP3000750	345	301	218	183	184	207	292	54	8.63352	8.78756	8.28303	8.28722	7.03088	7.19125	7.03638	6.10892	P	P	P	P	P	P	P	P	hsa_circRNA_020496	hsa_circ_0020496	circBase	chr10	-	131666045	131666176	exonic	NM_001005463	EBF3	AAGTTGTATTCGGAACTATGTTGGTGTGGAGCGAGCCACTCCGTGCATCAAGGCCATCAG
ASCRP3000751	98	83	81	74.5	193.5	191	285.5	53.5	6.75222	6.79629	6.62233	6.68326	7.09889	7.07368	7.01284	6.10892	P	P	P	P	P	P	P	P	hsa_circRNA_005965	hsa_circ_0005965	circBase	chr4	-	108603170	108615162	exonic	NM_005443	PAPSS1	AAGTTGTGGAACTTCTACAGGAACGGGCTTGTCTGGAGCGGGAAAGACTACTGTGAGCAT
ASCRP3000752	45	40	46	45	53.5	57	74	43	5.36917	5.2675	5.2675	5.40153	5.21991	5.19551	5.27916	5.34719	P	A	P	A	P	P	P	P	hsa_circRNA_065722	hsa_circ_0065722	circBase	chr3	+	49736187	49738142	exonic	NM_022064	RNF123	AAGTTTCTGCTTAGCAATGTCCTGCGTGGGCAGCGGGGGACATCGTGAGCTGCCTGATTG
ASCRP3000753	48	42	40	37	60	60	65	41	5.63718	5.31131	5.03426	4.96089	5.34275	5.29072	5.09884	5.0534	P	P	A	A	P	P	P	P	hsa_circRNA_059180	hsa_circ_0059180	circBase	chr20	-	1349620	1373816	exonic	NM_000801	FKBP1A	AAGTTTTATTATTGCAATAAAAGTGCTTTATGCCGGCTTTTCTCAGTTTCCGGGACGTCG
ASCRP3000754	78	75	55	52	91.5	101.5	108	52	6.43286	6.59741	5.76206	5.91484	5.91932	6.07856	5.71477	6.02695	P	P	P	P	P	P	P	P	hsa_circRNA_404937		25070500	chr11	+	114388277	114411482	sense overlapping	ENST00000459372	snoU13	AAGTTTTGGTGGGAAGATGAAACTTGGAAGAAGGTGCCATTAAGAGGAGATACACAGAGA
ASCRP3000755	220	187	188	157.5	359	388	601.5	86	8.01098	8.11286	8.03318	8.02386	8.03284	8.15238	8.04399	7.30167	P	P	P	P	P	P	P	P	hsa_circRNA_100601	hsa_circ_0007113	circBase	chr10	-	69785302	69804320	exonic	NM_015601	HERC4	AAGTTTTTGAACTTATGGGAAGCATTGTCACTGAGATTGCTTGTGGACGAGCAGGTTGTT
ASCRP3000756	36	41	45	43.5	44	45	60	34.5	4.95508	5.14289	5.0696	5.01208	4.9048	4.91977	5.03701	4.5748	A	A	M	A	P	P	P	A	hsa_circRNA_027934	hsa_circ_0027934	circBase	chr12	+	104325298	104341703	sense overlapping	NM_003299	HSP90B1	AATAAAAAAGATCCCAAATGGTCGGTCAGAGCTGACGATGAAGTTGATGTGGATGGTACA
ASCRP3000757	384	357.5	129	72	114	113	147.5	62.5	8.78796	9.06328	7.43635	6.65491	6.30755	6.26363	6.11414	6.47402	P	P	P	P	P	P	P	P	hsa_circRNA_041630	hsa_circ_0041630	circBase	chr17	-	4848946	4849292	exonic	ENST00000225655	PFN1	AATAAAAAAGATTCTACTAACAACGCTAGTCCTGCTGATGGGCAAAGAAGGTGTCCACGG
ASCRP3000758	234.5	177	155	197	506	496	680.5	118	8.09665	8.02697	7.75481	8.44328	8.56315	8.5096	8.20863	7.8919	P	P	P	P	P	P	P	P	hsa_circRNA_063313	hsa_circ_0063313	circBase	chr22	-	38879442	38891942	exonic	NM_006386	DDX17	AATAAAAACACTGTTGACAATAATGTCTAGTTCTGGCTCCTACCAGAGAGCTTGCCCAGC
ASCRP3000759	146.5	106	1694	1117	2807	2951	22652	672	7.41907	7.21207	11.2709	11.2923	11.2663	11.3443	13.0325	10.559	P	P	P	P	P	P	P	P	hsa_circRNA_043602	hsa_circ_0043602	circBase	chr17	-	39679868	39925459	exonic	uc010wfs.2	JUP	AATAAAAATTTATGGTCCAAGGGAGTGGTGGTGACCAAGGCGGCCATGATTGTGAACCAG
ASCRP3000760	925	556	815.5	679	2478	2478.5	6481	930	10.0364	9.69472	10.3095	10.4299	11.0217	11.0583	11.2897	11.0854	P	P	P	P	P	P	P	P	hsa_circRNA_023143	hsa_circ_0023143	circBase	chr11	+	67803928	67804114	exonic	NM_002496	NDUFS8	AATAAAACCACTCCGACCCCACGGGGCCCCAACTTTGAGTTCTCCACGGAGACCCATGAG
ASCRP3000761	43	45	46	45	58	61	72	45	5.36917	5.4723	5.21263	5.32712	5.27916	5.31584	5.19551	5.34719	P	P	P	A	P	P	P	P	hsa_circRNA_060540	hsa_circ_0060540	circBase	chr20	-	43953928	43959204	exonic	NM_002999	SDC4	AATAAAACCTGGTACTTTCTAAGTGCCTCTAGATAACCATATCCCTGAGAGGGCAGGGTC
ASCRP3000762	41	37	41	40	73	74	101	48	5.15559	4.91679	4.98101	5.24628	5.63173	5.63718	5.62261	5.80946	P	A	P	A	P	P	P	P	hsa_circRNA_069235	hsa_circ_0069235	circBase	chr4	-	15937192	15940094	exonic	NM_005130	FGFBP1	AATAAAACTCTGGGTGTTTTTCAGAAATACATTCAACACTTTCCCTGCAGGAACCGGCTC
ASCRP3000763	539	390	292	208	328.5	327	494.5	260	9.2661	9.20645	8.73456	8.51133	7.89209	7.87318	7.7546	9.15676	P	P	P	P	P	P	P	P	hsa_circRNA_039830	hsa_circ_0039830	circBase	chr16	-	67471916	67477081	exonic	NM_004691	ATP6V0D1	AATAAAACTGCCCTCTCTAAGGCCAACTGTCCGGCTTTTTTCCAGGACTGCATTTCAGAG
ASCRP3000765	76	71	69	69	129	132	183.5	52	6.3996	6.52631	6.29382	6.57109	6.48513	6.48412	6.41077	5.90735	P	P	P	P	P	P	P	P	hsa_circRNA_406651		25070500	chr5	+	115781859	115785513	sense overlapping	NR_109879	SEMA6A-AS1	AATAAAAGGCAGTCAAGGCAATTCACCATAAGGAAAGAGTGTACAAGACGGTTGGAACGC
ASCRP3000767	47.5	52	75	64.5	148	160.5	210	51	5.43631	5.89831	6.43807	6.2548	6.68063	6.79953	6.589	5.9962	P	P	P	P	P	P	P	P	hsa_circRNA_070660	hsa_circ_0070660	circBase	chr4	+	110580166	110585550	exonic	NM_017918	CCDC109B	AATAAAATAGCATATGATGTGCAGTGTCCAAAGAGAGGTTTTGCGTGTGAAGCTGTGTGG
ASCRP3000768	53	50	51	51	79	79	121	48	5.74367	5.76703	5.67296	5.88921	5.73523	5.64801	5.85223	5.7403	P	P	P	P	P	P	P	P	hsa_circRNA_043366	hsa_circ_0043366	circBase	chr17	+	36909402	36920478	exonic	uc002hqr.3	PSMB3	AATAAAATAGCCTGTCTTTCATCTATTATGTCCTATAACGGAGGGGCCGTCATGGCCATG
ASCRP3000769	62	58	57	52.5	67.5	65.5	87	56	6.05026	6.06381	5.88311	5.96478	5.45184	5.36917	5.43109	6.1393	P	P	P	P	P	P	P	P	hsa_circRNA_405529		25070500	chr17	-	3721934	3724538	intronic	ENST00000158149	C17orf85	AATAAAATGTCAGGGATGGGAACCCCACCTTTTAAAAAGGTCACCGATTTGCCTGCTCAG
ASCRP3000770	71	58	69	63	143.5	137	179.5	76	6.29037	6.06381	6.26831	6.44015	6.64413	6.50512	6.36337	7.02223	P	P	P	P	P	P	P	P	hsa_circRNA_023617	hsa_circ_0023617	circBase	chr11	+	75116657	75116733	intronic	ENST00000527446	RPS3	AATAAAATTTTGTACAAAGACAGGTCTCCTTGGCAGCTGTATTCTGGAGTCTGGATGTTG
ASCRP3000771	42.5	40.5	41	36	45	45	61	37.5	5.28842	5.23195	4.91081	4.76754	4.91679	4.85582	5.01487	5.0534	P	A	A	A	P	P	P	A	hsa_circRNA_028921	hsa_circ_0028921	circBase	chr12	+	121132626	121139667	exonic	NM_014730	MLEC	AATAAACAATTTGCAGTGACACTCTGGTATTTGATGTACGATTGAATGGCCACGTCGTGG
ASCRP3000772	147	128	84	64	133	140	164.5	102	7.42406	7.53591	6.73835	6.41712	6.5081	6.56539	6.24354	7.60978	P	P	P	P	P	P	P	P	hsa_circRNA_076700	hsa_circ_0076700	circBase	chr6	-	47199267	47254331	exonic	uc003oyv.3	TNFRSF21	AATAAACATTAGGTGTTTGTTACTTGGATTCCTTAGCACCACCACAGCTCAGCCAGAACA
ASCRP3000774	48	46	43	46	67	66	74	61	5.59489	5.57043	5.14289	5.47026	5.50642	5.43109	5.23195	6.45153	P	P	P	P	P	P	P	P	hsa_circRNA_054937	hsa_circ_0054937	circBase	chr2	+	63816284	63834330	exonic	NM_001199111	MDH1	AATAAATATATATTCAAATGAACCTTCGCGCCCTTTGGCAAGCTCGGACTCATCTTCTGG
ASCRP3000775	38	42.5	51.5	40	50.5	53.5	56	42.5	5.04796	5.2675	5.54555	5.06691	5.07763	5.11973	4.92572	5.31131	A	P	P	A	P	P	P	P	hsa_circRNA_058712	hsa_circ_0058712	circBase	chr2	+	233428956	233433920	exonic	uc002vta.3	EIF4E2	AATAAATGGTGCTAAACTAGTGGAGCAGTTCTGGAGGTTTTATAGCCACATGGTACGTCC
ASCRP3000777	63.5	56	58	64	226	237	228	85	6.12193	6.14505	5.88311	6.38187	7.31956	7.38926	6.7033	7.25432	P	M	P	P	P	P	P	P	hsa_circRNA_402255		25242744	chr2	+	55040368	55056614	exonic	NM_001039753	EML6	AATAACCAAAATTGATCTCAGGGAGACAGAACAAGGATACAAAGCCTTGCCTTACACCCA
ASCRP3000778	133	103	83	87	162	161	203	102	7.25992	7.09889	6.66116	6.95333	6.82719	6.78407	6.5611	7.63359	P	P	P	P	P	P	P	P	hsa_circRNA_104584	hsa_circ_0083861	circBase	chr8	-	30557597	30560757	exonic	NM_000637	GSR	AATAACCAGCGATGGATTTTTTCAGCTGGAAGAATTGCCCGGTCCCATATAGAAATCATC
ASCRP3000779	70	66.5	253	129	195.5	195.5	534	120	6.29037	6.35954	8.50067	7.72486	7.10349	7.09494	7.86778	7.90042	P	P	P	P	P	P	P	P	hsa_circRNA_103610	hsa_circ_0002785	circBase	chr4	-	22403053	22404422	exonic	NM_145290	GPR125	AATAACCCAGACTAGGAATGCCAGCATCTGCCAAGCAGATTTGACGGGATCTGAACTATA
ASCRP3000780	54	52	49.5	44	69.5	68	87	46	5.77694	5.84126	5.59862	5.4415	5.57801	5.43109	5.41216	5.58741	P	P	P	P	P	P	P	P	hsa_circRNA_069236	hsa_circ_0069236	circBase	chr4	-	16017788	16025038	exonic	NM_006017	PROM1	AATAACGTTCTTAGGACAGATTTGGATGGCCTGGTCCAACAGGTATCAATTCAGTGCTAG
ASCRP3000782	43	46	78	58	89	89	163.5	62	5.41216	5.67296	6.54815	6.19759	5.91035	5.87852	6.25066	6.36008	P	P	P	P	P	P	P	P	hsa_circRNA_405370		25070500	chr15	+	65160809	65160998	intronic	ENST00000437723	AC069368.3	AATAAGAATAGTACAAAGGCCATGCCACCTTGTGCAGCATTCTGTTCTTGCTAAACTCAG
ASCRP3000783	111	100	93	74	202	225	417.5	97.5	7.00864	7.09889	6.8621	6.64142	7.17636	7.30053	7.52567	7.491	P	P	P	P	P	P	P	P	hsa_circRNA_100324	hsa_circ_0013966	circBase	chr1	+	147438785	147460753	exonic	NM_016334	GPR89B	AATAATCATCGTCACATCCATCAGAGGATTGCTGATCACTCTTACCAAGGATGGCAATGG
ASCRP3000784	62	53	47.5	44	72	77	79	53	6.05026	5.81747	5.3648	5.40153	5.65518	5.68002	5.34275	5.9962	P	P	P	A	P	P	P	P	hsa_circRNA_000570	hsa_circ_0000570	circBase	chr14	+	103352525	103363738	exonic	NM_003300	TRAF3	AATAATGAATCCAAAATCCTTCATTTACAGAAACACGAAGACACCGACTGTCCCTGCGTG
ASCRP3000785	44	42	45	45	57.5	60	88	44	5.31584	5.44358	5.2675	5.54555	5.27916	5.27916	5.44358	5.5084	P	P	P	P	P	P	P	P	hsa_circRNA_045579	hsa_circ_0045579	circBase	chr17	+	73008779	73017356	exonic	uc002jmm.3	ICT1	AATAATGCACCTCATGTATTAGTCACAATAAAAATCAGAACTCAGCATGGCGGCCACCAG
ASCRP3000786	370	245	139	137	481	483	599.5	59	8.73689	8.51725	7.56382	7.83558	8.47885	8.4753	8.03077	6.26948	P	P	P	P	P	P	P	P	hsa_circRNA_039254	hsa_circ_0039254	circBase	chr16	+	47497792	47581459	exonic	NM_001031835	PHKB	AATAATGGCAGCACAGAGCTACATTCGAGTTTTAAAATTGCTATAGCTTAGCCTGCGACG
ASCRP3000787	98	92	84.5	71	127	144	177	68	6.80357	6.94347	6.6981	6.62781	6.41712	6.62004	6.35348	6.80841	P	P	P	P	P	P	P	P	hsa_circRNA_103053	hsa_circ_0007094	circBase	chr20	-	35288739	35299800	exonic	NM_022477	NDRG3	AATACAACTTTGCTAAAGCTCTCTGGCCTGACAACCAATGTTGTGGACATTATTTTGGCT
ASCRP3000789	54	55	286	198.5	151	155.5	324	129	5.77694	6.06381	8.69334	8.43887	6.71451	6.72648	7.17917	8.03301	P	P	P	P	P	P	P	P	hsa_circRNA_404988		25070500	chr12	-	29884739	29911710	sense overlapping	NM_175861	TMTC1	AATACAGAACCATATGGGAATTCATATTCTGGCTTGGAAGAATTAGGTGGCTGGGATCGT
ASCRP3000790	250	227	193	203	475	467	580	69	8.2013	8.39508	8.09715	8.47454	8.45553	8.43497	7.99799	6.75723	P	P	P	P	P	P	P	P	hsa_circRNA_103030	hsa_circ_0005868	circBase	chr20	+	33057852	33069011	exonic	NM_031483	ITCH	AATACATCAGAGACAATGGACCTCAGATAGCCTATGTTCGGGACTTCAAAGCAAAGGTTC
ASCRP3000791	80	71	178	203	425.5	438	888	240.5	6.46281	6.4443	7.96409	8.47454	8.30044	8.32988	8.59708	9.04103	P	P	P	P	P	P	P	P	hsa_circRNA_025984	hsa_circ_0025984	circBase	chr12	-	46751970	46754992	exonic	NM_018976	SLC38A2	AATACATGCTTAATCCTGAGCTTTGTTCTTCCTGTTAAGTGGTGTACTGGTGATGACCGG
ASCRP3000792	39	40.5	43.5	45	47.5	53	62	47	4.85582	5.34275	5.24628	5.54555	4.96666	5.03976	5.00928	5.58741	A	A	P	A	P	P	P	P	hsa_circRNA_037615	hsa_circ_0037615	circBase	chr16	+	3706102	3708096	exonic	NM_005223	DNASE1	AATACCTTTAAATTTAGGTAAATAAAGCTCAAGGAGGTGGGGCTGTCAGGATGCACCAGA
ASCRP3000793	351	264	127	108	285	317	359	95	8.64573	8.60994	7.38144	7.38063	7.69667	7.83182	7.33333	7.52371	P	P	P	P	P	P	P	P	hsa_circRNA_042882	hsa_circ_0042882	circBase	chr17	+	29483000	29533389	exonic	NM_000267	NF1	AATACGAATGGCACCGCTTCCAATAAAAACAGGACAGCAGAACACACATACCAAAGTCAG
ASCRP3000794	118	96	112	83	197	192.5	252	57	7.08568	7.04324	7.1894	6.91835	7.13719	7.06831	6.8418	6.21833	P	P	P	P	P	P	P	P	hsa_circRNA_400828		25242744	chr11	-	108057208	108061227	exonic	NM_002519	NPAT	AATACGGAATTTCCAAGATCCAAACGCTTTTGCAGTAGAAAAAGAGCATGCAAAGTTCCC
ASCRP3000795	58	61	73.5	59	116.5	120	198	49	5.9962	6.17904	6.40759	6.23757	6.33796	6.32002	6.53363	5.80946	M	P	P	P	P	P	P	P	hsa_circRNA_103841	hsa_circ_0072492	circBase	chr5	-	54763696	54771278	exonic	NM_003711	PPAP2A	AATACTACATATGTCGAGGGAATGCAGAAAGAGTTAAGGAAGGCAGCTGGATTGCCTTTT
ASCRP3000796	60	55	59	47	70	71	88.5	44	5.9962	6.04344	5.91932	5.47026	5.55133	5.53295	5.4621	5.5084	P	P	P	P	P	P	P	P	hsa_circRNA_405636		25070500	chr17	+	78055344	78055857	exonic	NM_017950	CCDC40	AATACTTCAACCAGCTCATCCTGAGGCTGCAGAAGGAGAAGACCAACATGAGGATGCCAG
ASCRP3000797	106	82	111.5	86.5	240.5	247.5	322.5	127	6.91461	6.77421	7.17948	6.97248	7.43999	7.47437	7.17636	8.03301	P	P	P	P	P	P	P	P	hsa_circRNA_102898	hsa_circ_0005307	circBase	chr2	+	204154487	204157049	exonic	NM_177538	CYP20A1	AATACTTGGCCATCTCCACACAAATATTGTCAGCATGTGCTTTGTGAAACTGTTCGAACT
ASCRP3000798	94	81	80.5	110	301.5	284.5	344	47	6.73666	6.77421	6.53751	7.40477	7.7745	7.68049	7.26169	5.80946	P	P	P	P	P	P	P	P	hsa_circRNA_100599	hsa_circ_0018403	circBase	chr10	-	52220432	52350007	exonic	NM_147156	SGMS1	AATACTTTTAAAGGAACCTGTTGATAAATGCAAAACAGTGGCTGTTGCAGCGTGACGACA
ASCRP3000799	192.5	158	148	144	204.5	197	347.5	65	7.81731	7.846	7.65029	7.90211	7.18041	7.09889	7.26404	6.62233	P	P	P	P	P	P	M	P	hsa_circRNA_405210		25070500	chr14	+	39648294	39648666	exonic	NM_002687	PNN	AATAGAAGAGTCACAGAGAAAAATGAACGCAAAAGCGGCGCCAGGAAATTGAACAAAAAC
ASCRP3000800	169.5	157	205	135	188.5	185	240	111	7.65164	7.846	8.18605	7.77553	7.06023	7.02673	6.77421	7.77635	P	P	P	P	P	P	P	P	hsa_circRNA_001035	hsa_circ_0001035	circBase	chr2	-	85554139	85554349	sense overlapping	NM_006464	TGOLN2	AATAGACGGGCCCAGCAAGTCGGGTTCGGAGGCGCAGACCACAAAAGATGTCCCTAATAA
ASCRP3000801	254.5	182	166	149	373	424.5	452	324.5	8.22801	8.05471	7.85888	7.94556	8.09054	8.27868	7.62356	9.4783	P	P	P	P	P	P	P	P	hsa_circRNA_400455		25242744	chr1	-	235409734	235424067	exonic	NM_016374	ARID4B	AATAGAGGAAGAAGATCTAATCATATGCCCTTGATGAGCCTCCCTATTTGACAGTGGGCA
ASCRP3000802	46	44	46.5	42	81	82	100	64	5.5084	5.38004	5.54555	4.96089	5.77447	5.73523	5.59116	6.56444	P	P	P	A	P	P	P	P	hsa_circRNA_008608	hsa_circ_0008608	circBase	chr8	-	95897294	95897786	exonic	NM_057749	CCNE2	AATAGCTCAGGAAATCTATGCTCCTAAACTCCAAGAGTTTGCTTACGTCACTGATGGTGC
ASCRP3000804	82	69.5	72	64	147.5	149	173	62	6.53751	6.48412	6.35128	6.41712	6.68063	6.64953	6.31945	6.45153	P	P	P	P	P	P	P	P	hsa_circRNA_002045	hsa_circ_0000399	circBase	chr12	-	49053687	49054402	intronic	ENST00000546701	KANSL2	AATAGTATATATATTTGTCAGGATACGAATCAGGTTCTCTTCAAGTGCTGCCAGGGATCT
ASCRP3000805	123.5	92	85	75	171	164	208	112	7.16855	6.9825	6.6981	6.75013	6.91536	6.80357	6.58619	7.79108	P	P	P	P	P	P	P	P	hsa_circRNA_405732		25070500	chr19	-	11521928	11527733	exonic	uc002mrm.2	RGL3	AATAGTTGTTTCTTCAAATTGAAATCCAAAGATCTACTCAAGGCTCCCAGCCCCATTGCC
ASCRP3000806	977	675	550	373	973	1036	1447	752	10.1098	9.99004	9.71696	9.4795	9.57262	9.65925	9.27253	10.7442	P	P	P	P	P	P	P	P	hsa_circRNA_036272	hsa_circ_0036272	circBase	chr15	-	74738317	74742410	exonic	NM_032907	UBL7	AATATACCTGATGGTCAACTCTCGTTGGTGCCTGCTCACCCAGCCCTCGTCAATGCCATT
ASCRP3000807	45	46	46	41	56	59.5	69	42.5	5.36917	5.62627	5.21263	5.06691	5.26516	5.30676	5.19551	5.14289	P	P	P	A	P	P	P	P	hsa_circRNA_024529	hsa_circ_0024529	circBase	chr11	+	118943907	118944661	exonic	NM_021729	VPS11	AATATATCCGGTCAGAGTTTACCAGCAGGGATTCACAGAGCTCCGACAAGCAGATTCTAA
ASCRP3000808	288.5	240.5	203	135	312.5	298.5	468	112	8.41027	8.47682	8.17969	7.78107	7.8187	7.73907	7.66946	7.76085	P	P	P	P	P	P	P	P	hsa_circRNA_100940	hsa_circ_0006286	circBase	chr11	+	102076623	102080295	exonic	NM_001130145	YAP1	AATATCAATCCCAGCACAGCAAATTCTCCAAAATGTCAGCCATGAACCAGAGAATCAGTC
ASCRP3000809	114	93	181	165.5	444.5	440	817	220	7.00864	6.96239	7.99587	8.14109	8.36941	8.34021	8.46997	8.89828	P	P	P	P	P	P	P	P	hsa_circRNA_024596	hsa_circ_0024596	circBase	chr11	-	119545868	119549475	exonic	NM_002855	PVRL1	AATATCACAGGCGTCCACTCCCAGGTGGTCCAGGTGAACGACTCCATGTATGGCTTCATC
ASCRP3000810	2897.5	2284	1771	1244	3318.5	3395	3819	448.5	11.6268	11.7401	11.3433	11.4614	11.4805	11.5723	10.5846	9.95695	P	P	P	P	P	P	P	P	hsa_circRNA_103887	hsa_circ_0002490	circBase	chr5	+	72370568	72373320	exonic	NM_138782	FCHO2	AATATCAGCAGACTAGAGCAGATTCTTCCAAATGCACAGCTTGTGTTCAGGTGTGTCACG
ASCRP3000811	66	63	67.5	57	92	101.5	108.5	65	6.16655	6.27648	6.21348	6.11284	5.96622	6.0958	5.70097	6.68502	P	P	P	P	P	P	P	P	hsa_circRNA_101699	hsa_circ_0004344	circBase	chr16	-	9023225	9024254	exonic	NM_001286458	USP7	AATATCTGAGGAAGCGGGAGATACAGATGACCCACCAAGAATTACTCAGAACCCTGTGAT
ASCRP3000812	276.5	239.5	284	160.5	433.5	430	623	85	8.34715	8.46501	8.68919	8.05572	8.32187	8.30715	8.09054	7.2284	P	P	P	P	P	P	P	P	hsa_circRNA_001810	hsa_circ_0001810	circBase	chr8	-	71071739	71075089	exonic	NM_006540	NCOA2	AATATCTTTACATATGCTTCACAGGCAAGATCACGTCTCTGGATACCAGCACCATGAGAG
ASCRP3000813	69.5	61	62	58	71	80	96.5	42	6.22798	6.24354	5.99337	6.02556	5.59862	5.75205	5.50045	5.43318	P	P	P	P	P	P	M	P	hsa_circRNA_400413		25242744	chr1	-	224481968	224491559	exonic	NM_002533	NVL	AATATGCCTAGGTATCCCAGATGAAGCATCCAGGGAAAGGAGGTCTGCAAGATGCTCATA
ASCRP3000815	78.5	64.5	59.5	68	97	100	112	81	6.47402	6.34796	5.99337	6.41712	6.07321	6.08654	5.73861	7.17948	P	P	P	P	P	P	P	P	hsa_circRNA_039183	hsa_circ_0039183	circBase	chr16	+	31885078	31928627	sense overlapping	NM_003414	ZNF267	AATATGCTCTTTGTGTTTGAATAAAGTAGTAATGCATGTAAACAGGAGAGCAGGGGCGGC
ASCRP3000816	648	493	227	320	716.5	707	1163	74	9.51635	9.51844	8.35378	9.22209	9.10235	9.07336	8.96764	6.8977	P	P	P	P	P	P	P	P	hsa_circRNA_403912		25242744	chr7	-	121769414	121773795	exonic	NM_005763	AASS	AATATGGGCTTGTTGGATGAGATTCTAAAACAGTCACCAGGTGTCAAGATGCTGCAAGTA
ASCRP3000817	69	54	67	67	165	174	226	131	6.20617	5.89831	6.21348	6.41712	6.87368	6.92652	6.68502	8.06888	P	P	P	P	P	P	P	P	hsa_circRNA_039466	hsa_circ_0039466	circBase	chr16	+	56660791	56661024	exonic	NM_175617	MT1E	AATATGTGACTGACAATAAAAACAATTTTGACTTTAAGCTGCTGTTCCTGCTGCCCCGTG
ASCRP3000818	241	225	206.5	173	312.5	326.5	476.5	69	8.14857	8.37919	8.22047	8.21365	7.8187	7.88238	7.69231	6.77421	P	P	P	P	P	P	P	P	hsa_circRNA_018100	hsa_circ_0018100	circBase	chr10	-	32141444	32150586	exonic	NM_018287	ARHGAP12	AATATTACTACAGTGCAGACGGATCTCGGTCAGAATGGGAATTGCCAAAGGCAACCACAC
ASCRP3000819	1777	1298.5	1051.5	577	1330.5	1365	1883	707.5	10.9074	10.9074	10.6688	10.1854	10.0608	10.1015	9.63235	10.6603	P	P	P	P	P	P	P	P	hsa_circRNA_101869	hsa_circ_0005016	circBase	chr16	+	71954641	71957283	exonic	NM_014761	IST1	AATATTCATCCACCTCAGATACCAGCAACTCCCCCATCGTATGAATCTGTTGCTGATCAG
ASCRP3000820	2470	2071.5	2388	1487	3517	3572	6049.5	359	11.3601	11.5698	11.8283	11.7245	11.606	11.643	11.2042	9.60378	P	P	P	P	P	P	P	P	hsa_circRNA_018224	hsa_circ_0018224	circBase	chr10	+	38724057	38734535	exonic	NR_024497	LINC00999	AATATTTGGAATTTTCGTATACGTGGATTCCAGAGGGGTGACAGCAAAACAAACAGGACC
ASCRP3000821	2353	1945	2256	1415.5	3355.5	3350.5	5605	363.5	11.2957	11.4667	11.713	11.6281	11.4983	11.5272	11.0903	9.63331	P	P	P	P	P	P	P	P	hsa_circRNA_082178	hsa_circ_0082178	circBase	chr7	+	128281294	128289036	exonic	NR_024368	LINC01000	AATATTTGGAATTTTCGTATACGTGGATTCCAGAGGGGTGACAGTGAAACAAGCACCTGT
ASCRP3000822	2001.5	1636.5	1745	1178	3033	3009	4686.5	332.5	11.0741	11.2127	11.3104	11.3734	11.3644	11.3711	10.8613	9.50796	P	P	P	P	P	P	P	P	hsa_circRNA_017202	hsa_circ_0017202	circBase	chr1	-	243222779	243242354	exonic	NR_029401	LINC01347	AATATTTGGAATTTTTGTATACGTGGATTCCAGAGGGGTGACAGCGAAACCTGGACCTAC
ASCRP3000823	248	177.5	161	144.5	319	325.5	418	213	8.18776	8.01221	7.80425	7.89645	7.86256	7.88238	7.53906	8.86105	P	P	P	P	P	P	P	P	hsa_circRNA_406971		25070500	chr7	+	79818266	79842185	exonic	NM_002069	GNAI1	AATCAAAAAGAGCCCTCTCACTATATGCTATCCAGAATATGCAGGTGCTGGTGAATCTGG
ASCRP3000824	127	104	121	86	162	162	251	59	7.18537	7.14994	7.33891	6.93096	6.82719	6.76595	6.82281	6.36008	P	P	P	P	P	P	P	P	hsa_circRNA_006868	hsa_circ_0006868	circBase	chr11	-	107260799	107289013	exonic	NM_152434	CWF19L2	AATCAAAACAAGCTCTTTATGAGAATGGCATCTAAGCAGTCCAGAGCGTGAGTCCATTCA
ASCRP3000825	43	42	43	43	59	62	73.5	46	5.36917	5.31131	5.21263	5.24628	5.31584	5.33607	5.23195	5.58741	P	P	P	P	P	P	P	P	hsa_circRNA_406267		25070500	chr3	-	42798557	42799843	exonic	NM_144719	CCDC13	AATCAAACACCTCAAAAAGAAAATAGAAGAGGACAGATTTGCCTTCACAGGGCAGGATGG
ASCRP3000826	83	75.5	57	52	93	92	121	52	6.53751	6.62872	5.8444	5.98485	6.01445	5.9415	5.84283	5.9962	P	P	P	P	P	P	P	P	hsa_circRNA_002866	hsa_circ_0002866	circBase	chr19	-	9767222	9771550	exonic	NM_017656	ZNF562	AATCAAATATTCACTGGGATACAAATGGGCCTCAGATAACCCTGTACAAAGGGGAATGGA
ASCRP3000827	63	62	51.5	47.5	62	73	86.5	45	6.05026	6.17904	5.73861	5.57612	5.39083	5.55133	5.43735	5.58741	P	P	P	P	P	P	P	P	hsa_circRNA_404971		25070500	chr12	+	20251685	20280587	sense overlapping	NR_040098	LOC100506393	AATCAAGATGGAAACTTCAGGCTACCATACCTGCTTCAACTGTAGGAGAATCTTAGTTCT
ASCRP3000828	138.5	96	116	104	238	225	297.5	167	7.32941	7.00654	7.22328	7.28269	7.4061	7.31928	7.05549	8.48137	P	P	P	P	P	P	P	P	hsa_circRNA_043614	hsa_circ_0043614	circBase	chr17	-	39738530	39743147	exonic	NM_000526	KRT14	AATCAATACAGCTTCATTATCTGAGTTGCATAAACCCGAGCACCTTCTCTTCACTCAGCC
ASCRP3000829	54	55.5	59	52	100	106	149	40	5.87852	5.9969	5.95755	5.86311	6.14186	6.1425	6.13866	5.14289	P	P	P	P	P	P	P	P	hsa_circRNA_402843		25242744	chr3	+	45744929	45765035	exonic	NM_014016	SACM1L	AATCAATCTGGCATATCACACCTGAAAAATTTTATGTGGAAGCTTGTGATGATGGAGCAG
ASCRP3000830	704	542	603	375.5	810	805.5	1335.5	296	9.62494	9.64412	9.84684	9.49158	9.28031	9.26698	9.14375	9.33996	P	P	P	P	P	P	P	P	hsa_circRNA_404578		25070500	chr1	+	150307405	150312953	exonic	NM_004698	PRPF3	AATCACAAATCTTGTTGAACATCCAGCCCAGCTCAATCCTCCAGGAAGGTGGAGTTAAAA
ASCRP3000831	48	46	49	43	64	66	96	49.5	5.55326	5.57043	5.45595	5.15559	5.41216	5.41004	5.55326	5.90735	P	P	P	A	P	P	P	P	hsa_circRNA_008822	hsa_circ_0008822	circBase	chr19	-	52364156	52390165	exonic	NR_024181	ZNF577	AATCACACCTCATTGCAGTTGAGCATTTTTGTCATCTGCAAATAATTTTAGCCAGGTGGC
ASCRP3000832	278	219	253	164	376	345	373	209.5	8.34549	8.34632	8.49693	8.11514	8.09846	7.97129	7.37846	8.83028	P	P	P	P	P	P	P	P	hsa_circRNA_404514		25070500	chr1	+	53222129	53250725	exonic	NM_024646	ZYG11B	AATCACCAGCAGGAGGAGGCGTCTCCCTATTCCTTACTTGATATCTGCTTGAATTTCTTG
ASCRP3000833	56	59.5	71	68	84	92.5	165.5	52	5.80946	6.22798	6.35128	6.54333	5.80946	5.9415	6.27648	5.9962	P	P	P	P	P	P	P	P	hsa_circRNA_072654	hsa_circ_0072654	circBase	chr5	+	64084777	64100213	exonic	NM_005869	CWC27	AATCAGCTGGAGAAGGAGAAGTGGAGAAGAAATCAGTCAGCCGCAGAAATTTTAGTTTAC
ASCRP3000834	252	181.5	133.5	138	259	256	283	152.5	8.21	8.06249	7.48145	7.83558	7.52567	7.49401	6.99739	8.3158	P	P	P	P	P	P	P	P	hsa_circRNA_104463	hsa_circ_0082002	circBase	chr7	+	116339124	116340338	exonic	NM_000245	MET	AATCATGAGCACTGCTTTAATAGGATAAACCTCTCATAATGAAGGCCCCCGCTGTGCTTG
ASCRP3000835	41.5	39	40	44	48	51	62	45	5.34275	5.14289	4.98101	5.40153	5.02598	5.06691	5.02598	5.5084	A	A	A	P	P	P	P	P	hsa_circRNA_076155	hsa_circ_0076155	circBase	chr6	-	35586872	35604935	exonic	NM_004117	FKBP5	AATCCAAACGAAGGAGCAACAGTAGAAAATTGTCAAAAGAGTGGGGAATGGTGAGGAAAC
ASCRP3000836	43	41	38	41	62	69	74.5	38	5.31584	5.4111	4.65215	5.24628	5.36917	5.47635	5.24152	4.81476	P	P	A	A	P	P	P	A	hsa_circRNA_002161	hsa_circ_0001600	circBase	chr6	-	35586872	35614627	intronic	ENST00000540787	FKBP5	AATCCAAACGAAGGAGCAACAGTAGAAAGTGTTTGCTGACTAGCACTTTGGAGAGTGTAT
ASCRP3000837	225.5	156	85	77	262.5	267	363	63	8.05759	7.83538	6.71622	6.73666	7.55809	7.56667	7.33891	6.47402	P	P	P	P	P	P	P	P	hsa_circRNA_102818	hsa_circ_0008298	circBase	chr2	+	128922303	128928858	exonic	NM_020120	UGGT1	AATCCAAACTTTCTGACATGCCTTTAAAAAGGGCAAGCGACTTGGTAATGAAGGTGGATG
ASCRP3000838	55	50	57.5	59	95	98	129	53	5.79491	5.71991	5.90133	6.15647	6.01445	6.04618	5.93709	5.93561	P	P	P	P	P	P	P	P	hsa_circRNA_103721	hsa_circ_0070649	circBase	chr4	+	110442272	110442782	exonic	NM_006323	SEC24B	AATCCAGAGAAGATCCTAATCAGAGATCAAGTACAAAGATGTTTTTCTACCTACACCGGA
ASCRP3000839	108.5	104	102.5	70.5	144	136	198	45	6.96673	7.11524	7.03638	6.58619	6.6369	6.52973	6.52435	5.43318	P	P	P	P	P	P	P	P	hsa_circRNA_102223	hsa_circ_0002279	circBase	chr17	-	79536041	79539114	exonic	NM_017921	NPLOC4	AATCCATTTCCTATTGAAAACCGGGATGTATTGGGTGAGACACAGGACGTAGACAAGTTT
ASCRP3000840	156	131	134	103.5	228	228	323	62	7.50695	7.55809	7.4885	7.34058	7.34224	7.33333	7.15754	6.45153	P	P	P	P	P	P	P	P	hsa_circRNA_102897	hsa_circ_0003747	circBase	chr2	+	203817281	203826149	exonic	NM_024744	CARF	AATCCCAGTATGTTCCATATGATGGAATCCCATTTGTTAATGCAGATGATCGTTGCCAGC
ASCRP3000841	43	41	47	43	83	84	107.5	43	5.31584	5.31131	5.49046	5.32712	5.84283	5.77199	5.67473	5.43318	P	P	P	A	P	P	P	P	hsa_circRNA_405363		25070500	chr15	-	61194520	61195883	intronic	ENST00000335670	RORA	AATCCCTTTTACTAAGAAGGATCACCTGGTGTGCACTCATCTGTGAATTTATGTTGGGCT
ASCRP3000842	91	80	154.5	128	182	217	332	153	6.67004	6.75222	7.73611	7.72486	7.00864	7.26404	7.21511	8.33114	P	P	P	P	P	P	P	P	hsa_circRNA_023977	hsa_circ_0023977	circBase	chr11	-	88029300	88045722	exonic	NM_001814	CTSC	AATCCTAAGCCCTCAGGAGGTTGTGTCTTGTAGCCAGTATGCTCAAGTATAAAGAAGAGG
ASCRP3000843	156	121	125	92	333.5	328	464.5	160.5	7.4995	7.41485	7.38144	7.08501	7.92715	7.87202	7.66147	8.41252	P	P	P	P	P	P	P	P	hsa_circRNA_055957	hsa_circ_0055957	circBase	chr2	-	107459490	107460490	exonic	NM_032528	ST6GAL2	AATCCTCAACTCTTCCTTGGGCGAGGAAATAGGTTCATTCTGCCACCCATCTGCATTAAG
ASCRP3000844	51	48	60	46	51.5	49	63.5	42	5.76372	5.76703	5.93856	5.63899	5.17569	5.01208	5.03976	5.18439	P	P	P	P	P	P	P	P	hsa_circRNA_024834	hsa_circ_0024834	circBase	chr11	+	128638012	128651918	exonic	NM_002017	FLI1	AATCCTCACGATTGAGTGTCAAAGAAGGGAGTCTCCGGTGGACTGCAGCGTTAGCAAATG
ASCRP3000845	298	226	219	171.5	473	445.5	675.5	309	8.43705	8.38783	8.27097	8.17471	8.459	8.37077	8.19639	9.4091	P	P	P	P	P	P	P	P	hsa_circRNA_004528	hsa_circ_0004528	circBase	chr2	+	242195015	242195594	antisense	NM_005336	HDLBP	AATCCTCATTTCTATTCCTGCCCATGGGGATTTGCCTCCTCTAAATCGTGGGCAGTCAAA
ASCRP3000846	199	167	143	102	186	283	342.5	117	7.87202	7.92047	7.61255	7.3051	7.03088	7.65589	7.25933	7.86198	P	P	P	P	P	P	P	P	hsa_circRNA_105042	hsa_circ_0092135	circBase	chrX	-	153924191	153928334	exonic	NM_080612	GAB3	AATCCTGTTTCCAGAGAAGACGAAGAAAGCTACATCGAAATGCTGATGTAGAAGGCCAAT
ASCRP3000847	87	84	64	55	82	78	115	46	6.57866	6.77421	6.0665	5.98485	5.77447	5.69576	5.77529	5.55133	P	P	P	P	P	P	P	P	hsa_circRNA_104110	hsa_circ_0008801	circBase	chr6	+	42902212	42903408	exonic	NM_006586	CNPY3	AATCGATTTGCCAAGTGTGTAAATATGTTGCTGTGGAGCTGAAGTCAGCCTTTGAGGAAA
ASCRP3000848	579.5	458	453	324	872.5	855.5	1445	391	9.37066	9.42781	9.42105	9.25049	9.40005	9.34656	9.26507	9.73591	P	P	P	P	M	P	P	P	hsa_circRNA_102741	hsa_circ_0003497	circBase	chr2	-	63660878	63667005	exonic	NM_015910	WDPCP	AATCTACTCCTCCTGGGTTATGCTCAAGGAAGACTAGAGCTCCTTTTTGGTTCAGGTGTG
ASCRP3000849	57	52.5	54.5	53	66	71	154	42.5	5.87852	5.91932	5.73861	5.88921	5.48242	5.5222	6.16403	5.22594	P	P	P	P	P	P	P	P	hsa_circRNA_092460	hsa_circ_0000888	circBase	chr19	+	9448471	9449995	exonic	NM_032497	ZNF559	AATCTAGTTGCAGTAGAGAGATGGCTAATGAATGGCGCTTGATGACAGATGAGTAATGCC
ASCRP3000850	66.5	52	50.5	47	126.5	130	181	49	6.15267	5.93561	5.54555	5.69576	6.4443	6.46893	6.38187	5.7403	P	P	P	P	P	P	P	P	hsa_circRNA_083327	hsa_circ_0083327	circBase	chr8	-	10683661	10692285	exonic	NM_017884	PINX1	AATCTCCAAAAACCGTGTTCACTATATGAAATTCACAAAAGGTCGGCGGAAGCAGAAGTG
ASCRP3000851	79	72.5	59.5	71	139	137	179.5	45	6.46281	6.58525	5.90133	6.60113	6.59834	6.54333	6.37428	5.43318	P	P	P	P	P	P	P	P	hsa_circRNA_405822		25070500	chr19	+	58772216	58775042	intronic	ENST00000595981	ZNF544	AATCTCTGGCAGTAAAATCCAGGAGTCTGCAGTTTCTAAAATCACACAGACTGGAAAGCT
ASCRP3000852	102.5	75	76	83	176	163	178	120	6.84259	6.59741	6.45153	6.85511	6.96239	6.82281	6.37428	7.93896	P	P	P	P	P	P	P	P	hsa_circRNA_054654	hsa_circ_0054654	circBase	chr2	-	56097854	56151298	exonic	NM_001039348	EFEMP1	AATCTGGAAATGAAAATGGAGAGTTCTACCTACGACTAGAACCCTCTGGTCTCTGAGGGA
ASCRP3000853	142.5	104	138.5	119.5	323	339.5	504	133.5	7.38899	7.14994	7.54608	7.5804	7.86778	7.93767	7.77943	8.11612	P	P	P	P	P	P	P	P	hsa_circRNA_007623	hsa_circ_0007623	circBase	chr19	-	52543740	52550313	exonic	NM_014650	ZNF432	AATCTGTCCAGTCCACAGGTCCTGGCTACCCTGGGAAGAGACAAGAAGTAAATGAAGAAA
ASCRP3000854	89	77	59	54	103	107	206	59	6.65133	6.65312	5.99337	5.98485	6.16403	6.1425	6.55392	6.26948	P	P	P	P	P	P	P	P	hsa_circRNA_404229		25242744	chr9	+	108467877	108510471	exonic	NM_018112	TMEM38B	AATCTTATGTTCCTTTATACCATCTTTATTGTGGCCACAAAGGAGCAGCTGCATTGGCAT
ASCRP3000855	71	60	56	61	88	91	137	33.5	6.26597	6.21226	5.82385	6.27648	5.93119	5.96622	6.02695	4.54034	P	P	P	P	P	P	P	A	hsa_circRNA_406812		25070500	chr6	+	88315634	88321966	exonic	NM_012381	ORC3	AATCTTTGTCTTGTAAGGAGCACCTGACTACGGTACTCGATAAGGTGTGAATGTCACAGA
ASCRP3000856	1922	1028	729	450	1323.5	1278	1495	843	11.006	10.5817	10.1384	9.79587	10.0508	9.99394	9.31731	10.9339	P	P	P	P	P	P	P	P	hsa_circRNA_010015	hsa_circ_0010015	circBase	chr1	-	12627938	12632881	exonic	NM_004753	DHRS3	AATGAAAAATAAAGAGAGATGGCTTTTGTGAGTTTCCCAACCTCTTTCCCCCACTGAAGC
ASCRP3000857	282	231	300.5	238.5	347.5	343.5	462	174	8.36832	8.41239	8.76783	8.73075	7.98737	7.95866	7.65029	8.53923	P	P	P	P	P	P	P	P	hsa_circRNA_103522	hsa_circ_0068135	circBase	chr3	+	180685838	180688146	exonic	NM_005087	FXR1	AATGAAAATGGGCTAGGTACAAATTCTGAGCTGTCTAACCCCTCTGAAACGGAATCTGAG
ASCRP3000858	41	43	45	39	46.5	48	60	36	5.25575	5.31131	5.33384	4.76754	5.02598	4.99804	4.99804	4.71529	A	P	A	A	P	P	P	A	hsa_circRNA_100871	hsa_circ_0023313	circBase	chr11	+	70118278	70176425	exonic	NM_003626	PPFIA1	AATGAAATTGCAAATAAAGATTCTATGCATCGACAGATGATGTGCGAGGTGATGCCGACC
ASCRP3000859	115	107.5	137	92	181	187	460.5	69	7.05549	7.22358	7.53542	7.11979	7.00022	7.01284	7.64849	6.77421	P	P	P	P	P	P	P	P	hsa_circRNA_103469	hsa_circ_0004271	circBase	chr3	+	128984391	128985942	exonic	NM_016128	COPG1	AATGAAGAGATGTTACCCAGTATCTTGGTGTTGCTGAAGAGGGTGGCTTTGAGTATAAGC
ASCRP3000860	84.5	70.5	69.5	62	112	107	127.5	85	6.54719	6.48412	6.27996	6.30755	6.26714	6.18525	5.91335	7.27979	P	P	P	P	P	P	P	P	hsa_circRNA_006899	hsa_circ_0006899	circBase	chr15	+	85180577	85184493	sense overlapping	NR_003654	SCAND2P	AATGAAGATCTCCCGGACTTCAAGGAGATTCAGAAAACGTCCAGTGCAGCCCTGCCTGAT
ASCRP3000861	63	55.5	89	84.5	188	188	517	83	6.07589	6.12581	6.81883	6.91835	7.06663	7.02673	7.81751	7.19125	P	P	P	P	P	P	P	P	hsa_circRNA_404755		25070500	chr10	-	61865662	61898845	exonic	NM_001149	ANK3	AATGAAGATTTAACCGAGTTACTTAATGGCATGGATGAAGGTGAAGATGCAATGACCGGG
ASCRP3000862	58.5	45.5	49	51	69	75	86	62	5.93267	5.54169	5.5163	5.93856	5.50642	5.66765	5.45184	6.58525	P	P	P	P	P	P	P	P	hsa_circRNA_407043		25070500	chr8	+	16955966	16977910	sense overlapping	NM_181723	MICU3	AATGAAGGAAAAGGTACTTAAAACAGATGCTGAGGAACTTGTCTCCAGAAGCTATTGGGA
ASCRP3000863	139	121	121.5	125	334	307	524.5	79.5	7.32576	7.4069	7.30567	7.62972	7.92937	7.7868	7.84796	7.11133	P	P	P	P	P	P	P	P	hsa_circRNA_100339	hsa_circ_0000131	circBase	chr1	+	151611363	151641111	exonic	NM_030918	SNX27	AATGACAATGACCTTGCTGTTACCTACTTCTTTCATCAGGAACCACGTGAATGTTGAGGG
ASCRP3000864	37	39	41	48	49.5	53	59	44	4.85582	5.14289	4.98101	5.66943	5.10932	5.15812	4.99804	5.43318	A	A	P	P	P	P	P	P	hsa_circRNA_406607		25070500	chr5	-	58764121	58828560	intronic	ENST00000309641	PDE4D	AATGACACCATACCAGATACTGCATCTTGAATGGGGTTTCTGAAAGTCTGAGGAGTGAAC
ASCRP3000865	77	70	71	54	79	75	100	41	6.41817	6.4443	6.35128	5.88921	5.77447	5.67473	5.64801	5.22594	P	P	P	P	P	P	M	P	hsa_circRNA_102607	hsa_circ_0005315	circBase	chr2	-	8910799	8917022	exonic	NM_020738	KIDINS220	AATGACATTAAAAACCATCTACGAAAGGACACTTACCGAAGAAGGCAGATGCAGAGGACC
ASCRP3000866	75	60	64	59.5	119	121	160.5	56	6.38727	6.21226	6.11414	6.17531	6.36228	6.33796	6.21712	6.26948	P	P	P	P	P	P	P	P	hsa_circRNA_104601	hsa_circ_0084125	circBase	chr8	-	42294506	42295095	exonic	NM_006749	SLC20A2	AATGACGTGAGGAAGAGCACTGTCCATGACCCATGGCTCTGTGAAATCGCCCATCTCCAA
ASCRP3000867	2163	1693	2109	1538	3281.5	3198	5553	2533	11.1811	11.2838	11.6092	11.7621	11.4483	11.4515	11.0776	12.5843	P	P	P	P	P	P	P	P	hsa_circRNA_001795	hsa_circ_0001795	circBase	chr8	-	42294506	42323435	exonic	NM_006749	SLC20A2	AATGACGTGAGGTTCCGCTGTGTGGCAGCTGATTGCTTCCTTCCTGAGGCTTCCAATCTC
ASCRP3000868	54	53.5	62	65	109.5	102	334	50.5	5.77694	5.95609	6.12968	6.41712	6.24354	6.07187	7.22479	5.84597	P	P	P	P	P	P	P	P	hsa_circRNA_103738	hsa_circ_0006563	circBase	chr4	+	129752887	129773423	exonic	NM_024900	JADE1	AATGAGATGGTGTTCTGTGACAAATGCAACATCTGTGTGCACCAGGCTGCCTGCTGTTTC
ASCRP3000869	112	105	92.5	75	120	124	145	90.5	7.02535	7.19618	6.85199	6.68326	6.37483	6.38187	6.08256	7.38791	P	P	P	P	P	P	P	P	hsa_circRNA_102479	hsa_circ_0004071	circBase	chr19	+	17308600	17311638	exonic	NM_004145	MYO9B	AATGAGCTCAAGTACCTGGACGAGTTCCTGCTCAACAAGGGAGAGGCGCACCTCCTTCTC
ASCRP3000870	1362	931	1450.5	856	4047	3839	20007	1610	10.5649	10.4358	11.1172	10.7867	11.7974	11.7583	12.8679	11.9173	P	P	P	P	P	P	P	P	hsa_circRNA_047713	hsa_circ_0047713	circBase	chr18	+	48584494	48586286	exonic	NM_005359	SMAD4	AATGAGCTTGCATTCCAGCCTCCCATTTCCAATCATCCTGGTCAGCCTGCCAGTATACTG
ASCRP3000871	44.5	43	45	40.5	53	56	63	41	5.41216	5.38004	5.2675	5.01208	5.12491	5.17319	5.00928	5.18439	P	P	P	A	P	P	P	P	hsa_circRNA_406249		25070500	chr3	+	32180078	32181858	exonic	NM_015141	GPD1L	AATGAGGTGGCTGCAGAGAAGTTCTGTGAGACCACCATCGGTTGCCATGTCAAATCTTAG
ASCRP3000872	50	46.5	42	43	65	65	83	49	5.55326	5.62627	4.98101	5.24628	5.45801	5.38436	5.36917	5.7403	P	P	P	P	P	P	P	P	hsa_circRNA_104358	hsa_circ_0080035	circBase	chr7	-	44465498	44467302	exonic	uc010kye.3	NUDCD3	AATGAGTTTAAGATTCAGGAGCAGTTCCAGAAAAATCCCGACAGTTACAATGGTGCTGTC
ASCRP3000873	230.5	180	142	101.5	258	273.5	340	104	8.07022	8.03043	7.57663	7.235	7.51979	7.60747	7.24455	7.65119	P	P	P	P	P	P	P	P	hsa_circRNA_102512	hsa_circ_0050463	circBase	chr19	+	34706028	34706566	exonic	NM_015578	LSM14A	AATGATAACAAGAGACAAGTAGGTCGCTCAAGCCCTCAGTTAGACCCTTTGAGAAAAAGC
ASCRP3000874	41	42	42.5	41	50	49	69	35	5.18811	5.38004	5.30676	5.24628	5.14544	4.98101	5.13521	4.66997	P	P	A	A	P	P	P	A	hsa_circRNA_001509	hsa_circ_0001259	circBase	chr22	+	51024958	51033691	exonic	TCONS_00029632	XLOC_014288	AATGATCCAGAAGAGAAGGACAAGTTGACGATTGAGAGGGTTAATGTCAGAGGAGTTGGT
ASCRP3000875	109	100	82	88	195	189.5	328.5	47	6.96673	7.12303	6.62233	6.99174	7.10742	7.04529	7.19925	5.62809	P	P	P	P	P	P	P	P	hsa_circRNA_104613	hsa_circ_0084171	circBase	chr8	+	42914234	42932507	exonic	NM_002027	FNTA	AATGATCGTGCTGTATTGGAGAGAGAAGTCCAGGACAGAGCAGAATGGGCTGATATAGAT
ASCRP3000876	42	44	44	52.5	45	56	75	52	5.18811	5.5084	5.33384	5.91484	4.85582	5.20776	5.27916	6.10892	P	P	P	P	P	P	P	P	hsa_circRNA_407234		25070500	chr9	-	123632934	123636251	intronic	ENST00000312189	PHF19	AATGATGATAGGCATCTCAGAGTGGTTGGGGAGATTCAGTGAGTTTTCCTAACATTTCGG
ASCRP3000877	250	219	180	212	484.5	496	528	101	8.1814	8.34632	7.98132	8.53072	8.49618	8.52266	7.85888	7.65119	P	P	P	P	P	P	P	P	hsa_circRNA_103525	hsa_circ_0001367	circBase	chr3	+	183361267	183369064	exonic	NM_017644	KLHL24	AATGATGTCCCCAAGGACTAGGCCACGCAGGTGTGGAAATTAAAAGAACACACATATTTT
ASCRP3000878	894.5	728.5	520	353.5	897	840	1041	384	9.99853	10.0853	9.62426	9.37779	9.44208	9.32738	8.82432	9.71974	P	P	P	P	P	P	P	P	hsa_circRNA_104205	hsa_circ_0007769	circBase	chr6	+	144086397	144086935	exonic	NM_014721	PHACTR2	AATGCAAAATGCTGGCTCCTCTCATTCAAAAAAAACAACTGGCTCTAAAGCATCAGCTTC
ASCRP3000879	37	45	46	37	45	46	64.5	38	4.71872	5.44358	5.24628	4.60476	4.93164	4.89271	5.06152	4.9138	A	A	P	A	P	P	P	P	hsa_circRNA_011914	hsa_circ_0011914	circBase	chr1	+	41232267	41232646	exonic	NM_001142588	NFYC	AATGCAAGTCAGGGGAAGCCTCGAAGGTGCCTGAAAGAAACCTTACAGGTGCAGCTGAAT
ASCRP3000880	257	212	181	156	482	471	589.5	142	8.2449	8.28982	7.99021	8.01413	8.49243	8.43835	8.01622	8.23461	P	P	P	P	P	P	P	P	hsa_circRNA_005704	hsa_circ_0005704	circBase	chr20	+	10536878	10541468	exonic	NM_001009608	SLX4IP	AATGCAGAATTCACAAGATCCAATCCCTTGTCCTTAAAAGTGTGGGAATTTTGCTGTCCT
ASCRP3000881	39	40	49.5	49	69	73	128	40	5.18811	5.31131	5.54555	5.79003	5.52612	5.63718	5.93267	5.26516	A	A	P	P	P	P	P	P	hsa_circRNA_406761		25070500	chr6	-	35565024	35614627	sense overlapping	NM_004117	FKBP5	AATGCAGCGGGAAGAACAATGTATTTTATATCTTGGACCAAGGTGTTTGCTGACTAGCAC
ASCRP3000882	443	325	315	285	577	573	861	125	9.01407	8.92552	8.84388	9.05516	8.75599	8.74406	8.54974	7.98381	P	P	P	P	P	P	P	P	hsa_circRNA_407027		25070500	chr7	-	151167656	151195266	exonic	ENST00000478470	RHEB	AATGCAGCTTTTTTGGAATCTTCTGCTAAAGAAAATCAGGTTCCTCAAGCCAGGACCTAC
ASCRP3000883	106	87	72	70.5	102.5	102	193	51	6.90486	6.81803	6.33796	6.55871	6.12581	6.07187	6.48312	5.9962	P	P	P	P	P	P	P	P	hsa_circRNA_100929	hsa_circ_0007455	circBase	chr11	+	85961337	85967554	exonic	NM_003797	EED	AATGCAGTGTATAAAGGATGACGCTGTCAGTATAGAAAGTGGTACAAACACTGAACGCCC
ASCRP3000884	40.5	41	50	42	62.5	65	145	46	5.28842	5.31131	5.59862	5.40153	5.39083	5.39297	6.10369	5.58741	P	P	P	A	P	P	P	P	hsa_circRNA_092545	hsa_circ_0001426	circBase	chr4	+	89396991	89415482	exonic	NM_016323	HERC5	AATGCCATCATTGGAAGACTTGAAAGAACTCAGTCCTGATTTGGGAAAATAACCACCTGC
ASCRP3000885	293.5	238	572	490	2440	2428	6976	666.5	8.42346	8.46271	9.77338	9.93722	10.9908	11.0143	11.4251	10.5427	P	P	P	P	P	P	M	P	hsa_circRNA_104391	hsa_circ_0080451	circBase	chr7	+	72398922	72400649	exonic	NM_172020	POM121	AATGCCATTACCAGTTCCTACAGCTCCACTCGAGGCATCTCACAGGCGCCATGATAGCAG
ASCRP3000886	406	345	207.5	456	795	784.5	820	191	8.84496	9.00427	8.22047	9.80582	9.25692	9.22804	8.47657	8.67966	M	P	P	M	P	P	P	P	hsa_circRNA_404980		25070500	chr12	-	26780965	26808785	exonic	NM_002223	ITPR2	AATGCGGAGACATCTGCCAGTGGATCTCCAGACACTTTACTACCATCAGATATGATTCTA
ASCRP3000887	297	249	250.5	300	543.5	562.5	801	116	8.43184	8.51725	8.49168	9.11395	8.66563	8.72287	8.43731	7.86198	P	P	P	P	P	P	P	P	hsa_circRNA_101102	hsa_circ_0000419	circBase	chr12	+	70193988	70195501	exonic	NM_022456	RAB3IP	AATGCGGAGGACCAAAGCTGACTTATCCTTGTATAATGAATTCCGATTGTGGAAGGATGA
ASCRP3000888	2886	1651.5	1366.5	769.5	4000	3686	8444	1199.5	11.6149	11.2381	11.0645	10.646	11.7801	11.6999	11.6281	11.4552	P	P	P	P	P	P	P	P	hsa_circRNA_103054	hsa_circ_0060205	circBase	chr20	-	35312815	35317187	exonic	NM_022477	NDRG3	AATGCTGCCTCCTGTTCTTACCCACCTAAGGAACATGATATAGAAACAACTCATGGTGTG
ASCRP3000889	223	164.5	136	156	982	894	888	165.5	8.03318	7.90888	7.52738	8.0031	9.58594	9.43323	8.59882	8.46462	P	P	P	P	P	P	P	P	hsa_circRNA_403286		25242744	chr5	+	904262	908576	exonic	NM_004237	TRIP13	AATGCTGTCTTGACCCAAATTGATCAGATTAAAAGGTCCTCCTGGCACTGGAAAAACATC
ASCRP3000890	46	43	51	45	65	69	90	44	5.45595	5.4111	5.6516	5.50642	5.4415	5.47635	5.49246	5.43318	P	P	P	P	P	P	P	P	hsa_circRNA_405339		25070500	chr15	-	50209130	50226379	exonic	NM_024837	ATP8B4	AATGCTGTGGAAGTGAGAGAAGAACTCAGGAAAAAGAGCCTGTGGATTTCTCAGTCAAAT
ASCRP3000891	3415	2521	1677	544	2127	2062	4383	910	11.8391	11.8707	11.2376	10.0986	10.8238	10.7523	10.7726	11.0583	P	P	P	P	P	P	P	P	hsa_circRNA_406961		25070500	chr7	+	77201159	77202117	intronic	uc010ldr.1	PTPN12	AATGCTTAAAAGTGTACCCACCACTGCGCCCTGTCTGTATTCTTAAATAGCACAGTTTTC
ASCRP3000892	144	130	139	119.5	264	280	691	77	7.39355	7.54318	7.53542	7.5804	7.58651	7.64849	8.22861	7.03913	P	P	P	P	P	P	P	P	hsa_circRNA_003615	hsa_circ_0003615	circBase	chr11	-	77823695	77832220	exonic	NM_024079	ALG8	AATGCTTTGGACAAAGTGCTGTCTGTCATCGGTGCTGTAAATGCATTGATGGAAAAAAAG
ASCRP3000893	80	65	113.5	92	376	393	823	156	6.48412	6.27648	7.17948	7.09889	8.11221	8.16751	8.48061	8.35626	P	P	P	P	P	P	P	P	hsa_circRNA_077760	hsa_circ_0077760	circBase	chr6	-	122779664	122779826	exonic	NM_020755	SERINC1	AATGGAAGAACAACTGAATAAGATACCATGTTTGTGTGGAAGTGCCCCGTGTTTGCTATG
ASCRP3000894	185	162	147.5	147	236	234	545	81	7.75334	7.85616	7.65567	7.91263	7.4061	7.36758	7.90324	7.16698	P	P	P	P	P	P	P	P	hsa_circRNA_003661	hsa_circ_0003661	circBase	chr11	+	82917099	82922472	exonic	NM_182603	ANKRD42	AATGGGGTTGTAGCATAGAAGATGTGGACTACAATGGAAACCTTCCAGTGTCTTCATTGG
ASCRP3000895	208	187.5	176.5	172.5	279.5	268	571	64	7.92863	8.10928	7.93675	8.18094	7.66547	7.57899	7.96914	6.62233	P	P	P	P	P	P	P	P	hsa_circRNA_003234	hsa_circ_0003234	circBase	chr11	-	13435076	13466728	exonic	NM_032320	BTBD10	AATGTAGAGATCTCAGTTATGGGTGCTACATGTGTGCTTTCAGAGCAGTAGTGTGAGGAA
ASCRP3000896	65	63	61	63.5	106	103	206	66	6.07589	6.21226	5.99337	6.2548	6.18525	6.08654	6.5692	6.66649	P	P	P	P	P	P	P	P	hsa_circRNA_001480	hsa_circ_0001480	circBase	chr5	+	43615949	43645612	exonic	NM_012343	NNT	AATGTCAACGGCTTCTGCATATACAGCAGGTGCGAGCCCCTATGGTTAATCCAACATTAG
ASCRP3000897	38	36	44	38	40	40.5	58.5	38	5.04796	4.5748	5.21263	4.91081	4.75257	4.73912	4.98671	4.81476	A	A	P	A	P	P	P	A	hsa_circRNA_043472	hsa_circ_0043472	circBase	chr17	-	37885408	37886014	exonic	NM_032339	MIEN1	AATGTCAGCTATTGGCAGTAAAGTGGCGCTACAAACACTAAGTGCCTTTGAGATAGAGAT
ASCRP3000898	58	58	50.5	46	58	58	75	52	5.93267	6.04344	5.49046	5.47026	5.30676	5.21991	5.29532	5.93561	P	P	P	P	P	P	P	P	hsa_circRNA_104365	hsa_circ_0080121	circBase	chr7	+	45688268	45701813	exonic	NM_021116	ADCY1	AATGTCATGACCTGCGAGGACGATGACAAGGAGAACCACTGTCGCCGCATCAAGATTCTC
ASCRP3000899	374.5	275	227	229	499	481	791	224	8.74836	8.67382	8.34466	8.66718	8.53292	8.4687	8.41886	8.9179	P	P	P	P	P	P	P	P	hsa_circRNA_006499	hsa_circ_0006499	circBase	chr5	-	102432244	102433485	exonic	NM_017676	GIN1	AATGTCCCACCTTAAGCCCTACATAAGAGAATCCAGTGAACAAGATCAATATTGAACTGT
ASCRP3000900	190	142	174.5	138	371	390.5	771.5	208	7.8137	7.7062	7.93675	7.82945	8.08624	8.1565	8.38149	8.79255	P	P	P	P	P	P	P	P	hsa_circRNA_016598	hsa_circ_0016598	circBase	chr1	+	224918163	224918276	exonic	NM_152495	CNIH3	AATGTCCCTCTACTTTTCTATCACTTCTGGAGCTGGTGCTGCCAGAATACTCCATCCATA
ASCRP3000901	111.5	109	87	70	175	179	247	64	6.95986	7.25698	6.71622	6.54333	6.95224	6.95732	6.80921	6.62233	P	P	P	P	P	P	P	P	hsa_circRNA_102036	hsa_circ_0043026	circBase	chr17	+	30689932	30696801	exonic	uc002hhl.1	ZNF207	AATGTCGCAAGGTGGCCGTTACTGATCTTACTTCATCCAGTCTAATAGAATGATGCCAAT
ASCRP3000902	96	76.5	76	75	134	130.5	227.5	52	6.75222	6.59741	6.49616	6.68326	6.54236	6.47402	6.70676	5.90735	P	P	P	P	P	P	P	P	hsa_circRNA_102903	hsa_circ_0058010	circBase	chr2	-	210962809	211019335	exonic	NM_152519	KANSL1L	AATGTCTGGCTAATGGCATTTACAGGAGGTTTCCAATACTTATCTACAGGAATCGCCATG
ASCRP3000903	69.5	60.5	60	69	113	114	175	101	6.27648	6.24354	6.02695	6.54333	6.3007	6.27996	6.34241	7.60978	P	P	P	P	P	P	P	P	hsa_circRNA_400678		25242744	chr10	+	127683985	127697119	exonic	NM_145235	FANK1	AATGTGAATGTGAAGGACAGAAATGGAAAGACGCCCCTTATGGAGAGCCCATAAGTAGTG
ASCRP3000904	44	43	42.5	40	61.5	61	80.5	40	5.39083	5.38004	5.24628	5.06691	5.34275	5.31584	5.33384	4.9138	P	P	P	A	P	P	P	A	hsa_circRNA_055708	hsa_circ_0055708	circBase	chr2	-	97541618	97586999	exonic	NM_001122646	FAM178B	AATGTGAGGTTTCTTTGTGCACATTAAAGTCTTCTTTCAGCATCACTCCAGGAACTGTGC
ASCRP3000905	65	53	64	57	110	106	171	60	6.13866	5.89831	6.0665	6.11284	6.22798	6.1425	6.30755	6.40759	P	P	P	P	P	P	P	P	hsa_circRNA_065768	hsa_circ_0065768	circBase	chr3	+	50000008	50114685	exonic	NM_005777	RBM6	AATGTGATTAGTACTGCTATAACCAGAATTTGGTAGAAAAAGGATTTACTTGTTGGGGCC
ASCRP3000906	43.5	41	42.5	44	56.5	57	83	39	5.39083	5.31131	5.03426	5.54555	5.27916	5.21991	5.40153	5.00928	P	A	P	P	P	P	P	A	hsa_circRNA_054469	hsa_circ_0054469	circBase	chr2	+	47635539	47657080	exonic	NM_000251	MSH2	AATGTTATACAGGCTCTGGAAAAACATGAAGGAGCAAAGAATCTGCAGAGTGTTGTGCTT
ASCRP3000907	197.5	140	243	591	869	805	1354	701	7.846	7.65567	8.44677	10.2082	9.38199	9.26544	9.16605	10.644	P	P	P	P	P	P	P	P	hsa_circRNA_406821		25070500	chr6	+	109175427	109197553	exonic	NM_032131	ARMC2	AATGTTCAAAGGAACAACATCTTTACCATCTCATCTCAAGAATGGAGGGGTGTGGTGTCT
ASCRP3000908	401	330.5	379	197	448	454.5	840	235	8.82998	8.95043	9.13464	8.43887	8.37784	8.38837	8.51467	9.00603	P	P	P	P	P	P	P	P	hsa_circRNA_000917	hsa_circ_0000917	circBase	chr19	+	19603114	19607028	exonic	NM_017660	GATAD2A	AATGTTCCCAACACCAGCCTGCTCGTCAACATCCCACAGTGACATGAAGTCCGAGAGGAG
ASCRP3000909	47	37	51.5	40	98	100	446.5	60	5.5084	4.74586	5.59862	5.24628	6.0665	6.08654	7.6084	6.40759	P	A	P	A	P	P	P	P	hsa_circRNA_406750		25070500	chr6	-	30695948	30697798	intronic	ENST00000376389	FLOT1	AATGTTCCCAAGTGTGAGGTCTCAGGTTGGAGCTGAGGAGAATTGCTAGGTTCCTGTGTT
ASCRP3000910	70	70	85	61	142	160	308.5	99	6.2159	6.45974	6.64773	6.2548	6.62233	6.77092	7.10774	7.58933	P	P	P	P	P	P	P	P	hsa_circRNA_102783	hsa_circ_0007532	circBase	chr2	+	97024782	97026448	exonic	NM_015341	NCAPH	AATGTTGACACTCTGGTCCAGCTTCACCTCAAACCAGGCACCAGGGGAAGAAATGATTTC
ASCRP3000911	40	41	72	65	300.5	300.5	514	97.5	5.25575	5.23195	6.35128	6.30755	7.778	7.75939	7.80768	7.58933	P	A	P	P	P	P	P	P	hsa_circRNA_004097	hsa_circ_0004097	circBase	chr10	-	46753787	47232156	sense overlapping	NM_031912	SYT15	AATGTTTAGGGGTAAGTCTGCTTTTTTTCTATTTTTAATAAAAAGATATATTACAGAAGA
ASCRP3000912	373	311	370	298	810.5	838	1165	142	8.74132	8.86173	9.09594	9.11216	9.28226	9.31964	8.97088	8.19485	P	P	P	P	P	P	P	P	hsa_circRNA_100190	hsa_circ_0006848	circBase	chr1	-	42730785	42744343	exonic	NM_014947	FOXJ3	AATGTTTCCTTAAAGTGCCTCGATCTAAGGATGACCCTGGAAAGGATGACATCTGAACTG
ASCRP3000913	83	65.5	61	65	140	143	158	79.5	6.51994	6.37428	5.95755	6.36228	6.59834	6.62004	6.19636	7.14039	P	P	P	P	P	P	P	P	hsa_circRNA_091053	hsa_circ_0091053	circBase	chrX	-	71492452	71496084	exonic	NM_001007	RPS4X	AATTAAAAATATTGTGGCAGGATTAATAGCAGCTCGTGGTCCCAAGAAGCATCTGAAGCG
ASCRP3000914	73	55	63.5	55	149.5	142	167	97	6.31209	6.0214	6.1425	6.07187	6.7033	6.589	6.27065	7.52371	P	P	P	P	P	P	P	P	hsa_circRNA_091412	hsa_circ_0091412	circBase	chrX	-	118750908	118754014	exonic	NM_145799	SEPT6	AATTAAAACAAGAAGCTTTAATTTGGGCTTCCTGTAGACACCCTTTTCCTGCGCAACAGA
ASCRP3000915	744	528	489.5	332	858	858.5	1047	611.5	9.71787	9.62054	9.53464	9.28999	9.36041	9.35581	8.83651	10.4225	P	P	P	P	P	P	P	P	hsa_circRNA_406457		25070500	chr4	-	25193245	25198922	antisense	NR_037934	SEPSECS-AS1	AATTAAAGAGAGTGTTTTAGGGCACTGAACTTCATCTCCTCATTCCTACCCTCCTGGTCT
ASCRP3000916	38	42	49.5	46.5	64.5	66	76	51.5	4.85582	5.23195	5.49046	5.61159	5.40366	5.45595	5.29532	6.02695	A	P	P	A	P	P	P	P	hsa_circRNA_058992	hsa_circ_0058992	circBase	chr2	+	242092890	242122439	exonic	uc002wat.1	PPP1R7	AATTAAATCTTGCCACACTGTCTTGACAGGCGGGTCGAGTCTGAAGAATCCGGCGATGAA
ASCRP3000917	43	42	48	45	52	49	52	40.5	5.31584	5.38004	5.45595	5.32712	5.17069	5.03976	4.86203	5.22594	P	P	P	P	P	P	P	P	hsa_circRNA_000028	hsa_circ_0001321	circBase	chr3	-	71100058	71100343	intronic	ENST00000318789	FOXP1	AATTAAGCCAAATGACTAACAGTAATTAAAATGGAAATGGCACAGGGAGGGAAGGCATGT
ASCRP3000918	44	43	45	42	56.5	54	79	41	5.41216	5.34275	5.39297	5.28842	5.17569	5.11973	5.31584	4.9138	P	P	P	A	P	P	P	P	hsa_circRNA_405354		25070500	chr15	+	56665638	56704634	exonic	NM_198524	TEX9	AATTAAGGCAAAATAACAAGGCGTTTAAATGCAGAATTGCAGGCAAAAACAGCTGACGTG
ASCRP3000919	50	40	45	47	86	92	97	50	5.59489	5.23195	5.2675	5.61159	5.88464	5.91783	5.57612	5.80946	P	P	P	P	P	P	P	P	hsa_circRNA_403615		25242744	chr6	-	45073658	45290704	exonic	NM_181356	SUPT3H	AATTAATCTGAAACTGCTTATCAATAACAGCTGTAGCACTGTGGCTTTTCTCCATGGACT
ASCRP3000920	99	93.5	81.5	69.5	125	121.5	160	48	6.78488	7.00654	6.58619	6.51255	6.46179	6.37754	6.22316	5.6641	P	P	P	P	M	P	P	P	hsa_circRNA_401099		25242744	chr12	-	123818599	123834988	exonic	NM_018183	SBNO1	AATTACATATGCAGCCCAGATGGTGGAGCCAGGGCAAGATTTACTGCTTGCTGCTTTGAG
ASCRP3000921	69	64	84	76	154	161	234.5	91	6.2159	6.30698	6.63418	6.73666	6.73581	6.78407	6.75598	7.41485	P	P	P	P	P	P	P	P	hsa_circRNA_004564	hsa_circ_0004564	circBase	chr2	-	204354306	204356042	exonic	NM_203365	RAPH1	AATTACTGAGAGTTTGGATTCTGACAAGCCCATGGAACCAGTAAAAAGATCTCCTCTTCG
ASCRP3000922	118	83	111.5	106	292.5	310	405	207.5	7.05549	6.77421	7.12238	7.37194	7.72016	7.7921	7.47639	8.78858	P	P	P	P	P	P	P	P	hsa_circRNA_101760	hsa_circ_0038610	circBase	chr16	-	23543977	23563625	exonic	NR_003501	EARS2	AATTCAACAGGCTTCTTGCACCTGGGTGGCCTCCGCACTGCCTTGTACAACTACATCTTT
ASCRP3000923	41	36	39	40	46	48.5	54	43	5.18811	4.52867	4.65215	4.86203	4.9048	4.91081	4.79541	5.26516	P	A	A	A	M	P	M	P	hsa_circRNA_001705	hsa_circ_0001705	circBase	chr7	-	47331552	47344601	exonic	NM_022748	TNS3	AATTCAGCAGCTGAGCTGTTGAAGCAGGGGGCAGAACCACGAAGCTGCCCTGAGACGCTC
ASCRP3000924	140.5	119	147	117	206	209	394	174	7.33863	7.39997	7.65567	7.54076	7.19679	7.20017	7.44931	8.54528	P	P	P	P	P	P	P	P	hsa_circRNA_404761		25070500	chr10	+	69881194	69882097	exonic	NM_032578	MYPN	AATTCCACCACCTCAAGTAAGCATGCAAGACGACAGCATAGAAGCTTCTACTTCCATATC
ASCRP3000925	153	126	95	102	241	241.5	332	64	7.4905	7.50224	6.88326	7.3051	7.4259	7.4053	7.21511	6.54139	P	P	P	P	P	P	P	P	hsa_circRNA_102973	hsa_circ_0059074	circBase	chr2	+	242346951	242352836	exonic	NM_014808	FARP2	AATTCCATCAGAAGCACGTGGCCAAAGAATGTGGTGCTTCGCCTAGCTGTAAAATTTTTT
ASCRP3000926	219	191	101	94.5	221	226.5	254	93	8.01098	8.12906	7.01004	7.09889	7.3011	7.31928	6.83787	7.45933	P	P	P	P	P	P	P	P	hsa_circRNA_023948	hsa_circ_0023948	circBase	chr11	+	85961337	85968638	exonic	NM_003797	EED	AATTCCATCCAAGAGATCCAAATCTTCTCCTGTCAGTAAGTAAAGGATGACGCTGTCAGT
ASCRP3000927	710	594	779.5	415	690.5	703	1458.5	137	9.63836	9.78992	10.2302	9.68149	9.03794	9.05449	9.28617	8.14857	P	P	P	P	P	P	P	P	hsa_circRNA_013729	hsa_circ_0013729	circBase	chr1	+	117910084	117957453	exonic	NM_006699	MAN1A2	AATTCCTAGATGGGCAAAGATGGATTGAAGACAACCTTGATTTCAGTGTGGCAACAGCGG
ASCRP3000928	70	66	60	52	81	84	90	37	6.22798	6.35954	5.91932	5.84126	5.77447	5.79247	5.4804	4.71529	P	P	P	P	P	P	P	A	hsa_circRNA_043108	hsa_circ_0043108	circBase	chr17	+	33585669	33588115	exonic	NM_144975	SLFN5	AATTCGGAATGTCTGAAAGAGCAGCAGAAACGCTACTTTCCAGGAGAACATTTCAGGATA
ASCRP3000929	151.5	121	101	104	148	152	195	93	7.46929	7.43374	7.02673	7.37194	6.68589	6.68063	6.50115	7.44569	P	P	P	P	P	P	P	P	hsa_circRNA_101254	hsa_circ_0030051	circBase	chr13	-	41515056	41518061	exonic	NM_172373	ELF1	AATTCTTCCGTTCAGAGTATTAGGAAGAAAAACTAAACCACCACGACCAGATTCCCCAGC
ASCRP3000930	56	50	63	47	155	159.5	316.5	60	5.84283	5.62627	6.02695	5.40153	6.76512	6.78815	7.14039	6.38295	P	P	P	P	P	P	P	P	hsa_circRNA_015816	hsa_circ_0015816	circBase	chr1	+	200080329	200090083	exonic	NM_003822	NR5A2	AATTCTTGGTGCTCTTTAGTTTAGGTTGATGACCAAATGAAGCTGCTTCAGAACTGCTGG
ASCRP3000931	70	63	71	56	89	89	115	37.5	6.29037	6.26245	6.26831	6.00395	5.96622	5.89831	5.79491	4.71529	P	P	P	P	P	P	P	A	hsa_circRNA_407259		25070500	chrX	+	1404670	1409402	exonic	NM_006140	CSF2RA	AATTCTTTGATTCACTTTTGGACACAAAGAAAATAGATCTGCGAACAGTGGCACCAGCCT
ASCRP3000932	125.5	98	119	74.5	143.5	145	183.5	57	7.1423	7.07435	7.29996	6.6981	6.60298	6.60854	6.39372	6.26948	P	P	P	P	P	P	P	P	hsa_circRNA_004950	hsa_circ_0004950	circBase	chr3	+	196533449	196539722	exonic	NM_002577	PAK2	AATTGAAAAATCCCAACATCGTTAACTTTTTGGACAGCTGAATGCCAAGGGAACAGAAGC
ASCRP3000933	57	59	63	56.5	71	71	112.5	48	5.87852	6.10631	6.02695	6.00395	5.52612	5.50642	5.74367	5.7403	P	P	P	P	P	P	P	P	hsa_circRNA_004752	hsa_circ_0004752	circBase	chr1	+	43239233	43241150	sense overlapping	NM_024097	C1orf50	AATTGAAGACATGCTGATGAATTCATCCGAGCAAATGCCACCAACAAGCTGACAGTCATA
ASCRP3000934	105	84	79	63	89	97	128	57	6.89088	6.79629	6.52288	6.38187	5.89073	6.04618	5.91335	6.21833	P	P	P	P	P	P	P	P	hsa_circRNA_001913	hsa_circ_0001913	circBase	chrX	-	19701940	19713859	exonic	NM_031892	SH3KBP1	AATTGAAGTAGAAAATGACTTTCTGCCGGTAGAAAAGGTAGAGGAAGGATGGTGGGAAGG
ASCRP3000935	101	84.5	103.5	91.5	172	170	363	61	6.85199	6.78488	7.03638	7.07501	6.94786	6.87291	7.33891	6.40759	P	P	P	P	P	P	P	P	hsa_circRNA_405819		25070500	chr19	+	58290118	58291514	intronic	uc002qqb.2	ZNF587	AATTGAATGTCATACATCAAATAGCTGCATACATTCCAGGTTGTTGGCATGGAGGGGAAG
ASCRP3000936	426	367	209	193.5	500	514	1021	66.5	8.94495	9.11412	8.23581	8.42293	8.53681	8.5762	8.79204	6.60484	P	P	P	P	P	P	P	P	hsa_circRNA_103116	hsa_circ_0001181	circBase	chr21	+	30693541	30702014	exonic	NM_001186	BACH1	AATTGAGAAGCTGGTTGATGATAATTAGAAGCATGCTTTCCACTGAACTTCCCGACAACA
ASCRP3000937	298.5	253.5	157	121.5	385	391	550.5	141	8.44729	8.55166	7.74117	7.62972	8.13837	8.16532	7.90475	8.20863	P	P	P	P	P	P	M	P	hsa_circRNA_407020		25070500	chr7	-	140449086	140494267	exonic	NM_004333	BRAF	AATTGATGACTGGACAGTTACCTTATTCAAACATCAACAACAGGGACCAGGCCCCAAATT
ASCRP3000938	143.5	113	125	87.5	194	198	421	64	7.37683	7.30024	7.38144	6.98107	7.09296	7.10152	7.53348	6.54139	P	P	P	P	P	P	P	P	hsa_circRNA_101868	hsa_circ_0003568	circBase	chr16	+	71954641	71955356	exonic	NM_014761	IST1	AATTGCAAAGAATTACAACGTACCCTATGAACCTGACTCTGTGGTCATGGTTGCTGATCA
ASCRP3000939	48	45	128.5	112	145	155.5	292	93.5	5.63718	5.57043	7.41485	7.43635	6.66383	6.71451	7.03638	7.46751	P	P	P	P	P	P	P	P	hsa_circRNA_013128	hsa_circ_0013128	circBase	chr1	+	91973410	91973954	exonic	NM_003503	CDC7	AATTGCAGCTGAACTTCAGTGCCTAACAGTGGCTGGGTGTTAAAAAAGATATTGAGAAGC
ASCRP3000940	283	257.5	271	197	293	298	680	52.5	8.37702	8.56874	8.62155	8.43327	7.75209	7.75209	8.20558	6.1393	P	P	P	P	M	P	P	P	hsa_circRNA_404790		25070500	chr10	+	93579026	93602148	exonic	NM_025235	TNKS2	AATTGCCGCGATACCCAAGGCAGACATTCAACACCTTTACATTTAGCAGGTGAATATAAG
ASCRP3000941	90	64.5	102	63.5	256	240	305	155	6.65133	6.31889	7.01004	6.29267	7.53299	7.40902	7.0979	8.3513	P	P	P	P	P	P	P	P	hsa_circRNA_051241	hsa_circ_0051241	circBase	chr19	+	42363987	42375484	exonic	NM_001022	RPS19	AATTGCCTCATTCGTAAGTACTTTCGCCATCATAGTATTCTCCACCACTGTTCCTTCCAG
ASCRP3000942	240	190	150	143	429	424	675.5	99	8.13083	8.13581	7.67543	7.89038	8.31665	8.28838	8.19377	7.50224	P	P	P	P	P	P	P	P	hsa_circRNA_104749	hsa_circ_0086564	circBase	chr9	+	20907148	20933102	exonic	NM_017794	FOCAD	AATTGCTGCTTTGACACTAGTCTTGAATACAAGTTCATATCCAGCTTTCAGAGTGGCACC
ASCRP3000943	43	40.5	49	43	72	71	84.5	49	5.36917	5.19551	5.4269	5.40153	5.61343	5.5222	5.4206	5.93561	P	A	P	A	P	P	P	P	hsa_circRNA_101961	hsa_circ_0041671	circBase	chr17	-	5118219	5126751	exonic	NM_207103	SCIMP	AATTGGCCTTCTCTAGAAGACTCTTGATTCCACTGCAATGAGCTGGTGGAGGAATAATTT
ASCRP3000944	103825	90462.5	415	374	629	628	868	179	16.5446	16.5196	9.26507	9.48599	8.88098	8.87849	8.56327	8.57218	M	M	P	P	P	P	P	P	hsa_circRNA_403150		25242744	chr4	-	77977114	77987558	exonic	NM_006835	CCNI	AATTGGGATCTTCACACAGCCACACCATTGGATTTTCTTCATATTGTAGCTACAGCAAGC
ASCRP3000945	45	43	47	39	49	55	63	37.5	5.43631	5.23195	5.4269	4.76754	5.09092	5.17319	5.03701	4.86203	P	A	P	A	P	P	P	P	hsa_circRNA_104111	hsa_circ_0005038	circBase	chr6	-	42941740	42942776	exonic	NM_000287	PEX6	AATTGGGCAAGTAGAGATCCTGGAAGGAAGTCCAGAGAAACTGCCCAGAGGTACTTGGAA
ASCRP3000946	78	67	57	59	81.5	84.5	193.5	50	6.41817	6.33238	5.82385	6.15647	5.79816	5.79978	6.47756	5.7403	P	P	P	P	P	P	P	P	hsa_circRNA_103003	hsa_circ_0059545	circBase	chr20	+	18523662	18531819	exonic	NM_006363	SEC23B	AATTGTCATTTATCTTGGTGAGTTGGGCAGATGTACAGAGTCAGCTCAGGCACATAGAAG
ASCRP3000947	51	51	46.5	48	72	75.5	92	40	5.69576	5.71991	5.4269	5.66943	5.59862	5.60234	5.5163	5.0534	P	P	P	P	P	P	P	A	hsa_circRNA_406012		25070500	chr2	-	197986055	197987516	exonic	NM_153697	ANKRD44	AATTGTTAGTAAACAACGGGGCAGATGTTAACATTCAGGCCACTTGGATGTTGTAGCATT
ASCRP3000948	165	160	307.5	163	218	216	485	115	7.58862	7.88543	8.81204	8.12583	7.26989	7.24455	7.7208	7.86198	P	P	P	P	P	P	P	P	hsa_circRNA_001646	hsa_circ_0001646	circBase	chr6	+	144843115	144854396	exonic	NM_007124	UTRN	AATTGTTGCAGAAGTGAAGGATAGGCAGCCAAGGCAATCCCTATTCAACAGAGGAAAATG
ASCRP3000949	64	61	79	68.5	179	185	253	56	6.05026	6.21226	6.49616	6.44015	6.98107	6.99315	6.84495	6.26948	P	P	P	P	P	P	P	P	hsa_circRNA_008640	hsa_circ_0008640	circBase	chr2	-	62100136	62107529	exonic	NM_006430	CCT4	AATTTAAATGGTTCTGGCAAACTGCTCAAGCTGGTGGAGCTGTCTAAGGCTCAAGATATA
ASCRP3000950	414.5	360	315	281	387.5	380.5	434	107	8.89488	9.07327	8.83985	9.02744	8.14984	8.11579	7.57521	7.68838	P	P	P	P	P	P	P	P	hsa_circRNA_401230		25242744	chr14	-	35036891	35037219	exonic	NM_021249	SNX6	AATTTAGTGGAACTGGCAGAGTTAGAACTGAAGCATGCAAAGGATCTCCTGTATCGAAGG
ASCRP3000951	225	188	149	112	296.5	289.5	383	70	8.04825	8.09418	7.67543	7.46521	7.73695	7.70404	7.41167	6.84338	P	P	P	P	P	P	P	P	hsa_circRNA_008629	hsa_circ_0008629	circBase	chr10	+	90653627	90665417	sense overlapping	NM_020799	STAMBPL1	AATTTATAACGCCCAAGGATGTGACCTTCTCTTGGATTTTCCTGATTATTATGAGAGGCA
ASCRP3000952	66	64	59	60	95	96.5	126	46	6.13866	6.33238	5.95755	6.27648	6.02833	6.0214	5.91335	5.6641	P	P	P	P	P	P	P	P	hsa_circRNA_407153		25070500	chr9	+	6493825	6499931	exonic	NM_152896	UHRF2	AATTTCAGATGGACCGAGGTGATGAGTTCACATACACTGGAAGCGGTGGTAAAAATCTTG
ASCRP3000953	171.5	133.5	158.5	142.5	332	306.5	366	232	7.65745	7.5912	7.79819	7.88543	7.91263	7.77038	7.35332	8.98679	P	P	P	P	P	P	P	P	hsa_circRNA_029352	hsa_circ_0029352	circBase	chr12	-	125396193	125396954	exonic	uc001ugu.1	UBC	AATTTCATTGCACTTTCCTTTCAATAAAGTTGTTGCATTCCCGTGGGATGCAGATCTTCG
ASCRP3000955	46	48.5	47	52.5	54	55	63.5	45	5.5084	5.76703	5.5163	5.91484	5.12491	5.14289	5.03976	5.34719	P	P	P	P	P	P	P	P	hsa_circRNA_402372		25242744	chr2	-	136620176	136622733	exonic	NM_005915	MCM6	AATTTCTCAATTTGGGGGGAAAGAGCTCAGAGATGAGGAACAGACAGCTGAGAGCATTAA
ASCRP3000956	45.5	44	59	52.5	88.5	96	115	51	5.48242	5.31131	6.02695	5.86311	5.89982	6.02695	5.80785	5.93561	P	P	P	P	P	P	M	P	hsa_circRNA_102161	hsa_circ_0045194	circBase	chr17	+	61417461	61432751	exonic	NM_025185	TANC2	AATTTCTCTGTGATCCGAGGTGGTTGCCTATCACTATTGTCAAGCAGATAATGCCTACAC
ASCRP3000957	137.5	109.5	117.5	100	280	272	379	131	7.31928	7.28008	7.25992	7.22449	7.66236	7.6107	7.40211	8.09319	P	P	P	P	P	P	P	P	hsa_circRNA_100404	hsa_circ_0015379	circBase	chr1	-	176145045	176153828	exonic	NM_022457	RFWD2	AATTTCTTGGCCCCATCTGCTTTGATATGATTGAAGAAGCATACATGACAAAATGTGGCC
ASCRP3000958	133	95	72.5	99	157	155.5	157	121	7.27164	7.01598	6.33796	7.22449	6.7857	6.73581	6.17343	7.92233	P	P	P	P	P	P	P	P	hsa_circRNA_042688	hsa_circ_0042688	circBase	chr17	-	27041298	27043076	exonic	NM_031934	RAB34	AATTTCTTTGTTACGAGCACTTATTTAAGATCTCCAAGGTCATTGTGGTGGGGGACCTGT
ASCRP3000959	61	50	62.5	78.5	116	110	264	54	5.9962	5.71991	6.11414	6.78815	6.34796	6.21469	6.90185	6.10892	P	P	P	P	P	P	P	P	hsa_circRNA_008564	hsa_circ_0008564	circBase	chr10	-	70246900	70276600	exonic	NM_152707	SLC25A16	AATTTGAAAAGTGCCTGTATTGCTGGATGCTGTGCCAAAACAACAGTTGCTCCATTGGAT
ASCRP3000960	42	44	45	41.5	48	55	57	44	5.12491	5.5084	5.21263	5.01208	5.06691	5.17319	4.96666	5.5084	P	A	P	A	P	P	P	P	hsa_circRNA_006482	hsa_circ_0006482	circBase	chr16	+	67070541	67116211	exonic	NM_022845	CBFB	AATTTGAAGATAGAGACAGGTCTCATCGGGAGGAAATGGAGGCTTTTGTGGCCACAGGAA
ASCRP3000961	149	104	145	142	365.5	350.5	820	183	7.42406	7.16416	7.61853	7.84855	8.07592	7.99145	8.47657	8.60555	P	P	P	P	P	P	P	P	hsa_circRNA_038416	hsa_circ_0038416	circBase	chr16	-	21475023	21475314	exonic	NR_027155	SMG1P3	AATTTGACTACAATTGGAAATGCCAAAAACTCACTAATAGGGGTTGTTGCTGTAGCCCGT
ASCRP3000962	50	51	86	72.5	146	143	193.5	60	5.61711	5.71991	6.71622	6.61775	6.66916	6.62004	6.48513	6.40759	P	P	P	P	P	P	P	P	hsa_circRNA_400038	hsa_circ_0092373	circBase	chr17	+	75085353	75085553	intronic	ENST00000392476	SEC14L1	AATTTGCAGTAACAGGTGTGAGCATTCTAGCAGCAGTTTGATGATCGTATGTCAAGCATG
ASCRP3000963	58	53	56	57	110	110.5	125.5	72.5	5.90585	5.89831	5.91932	6.19759	6.17904	6.19144	5.85223	6.8621	P	P	P	P	M	P	P	P	hsa_circRNA_406042		25070500	chr2	+	209204860	209207276	intronic	ENST00000264380	PIKFYVE	AATTTGCATATATTATTAAAACCAGTGGCTCTTAGCAGGGGGGTTATTTTTCCTTAGTTG
ASCRP3000964	64	59	63	46	88	93	101.5	45	6.12193	6.10631	6.0665	5.47026	5.94735	5.96622	5.62809	5.47026	P	P	P	P	P	P	P	P	hsa_circRNA_407269		25070500	chrX	+	15833799	15836765	exonic	NM_005089	ZRSR2	AATTTGGAACCTCACCTGAGGGGCAATGTATATGTTCAGTACCAGTCATGTTCACGTAAA
ASCRP3000965	84.5	82	203	102	249	251	570.5	101	6.59087	6.75222	8.18605	7.3051	7.48699	7.46521	7.95866	7.58933	P	P	P	P	P	P	P	P	hsa_circRNA_102855	hsa_circ_0057105	circBase	chr2	+	173433468	173460751	exonic	NR_103729	PDK1	AATTTGGAAGCAAAATCACCAGGACAGCCAATACAAGTGGTTTATGTACCATCCCATCTC
ASCRP3000966	45	48	49	51	62	59	81.5	50	5.36917	5.62627	5.39297	5.73523	5.41216	5.30676	5.35161	5.80946	P	P	P	P	P	P	P	P	hsa_circRNA_070397	hsa_circ_0070397	circBase	chr4	+	88362980	88370405	exonic	NM_024047	NUDT9	AATTTGTTGCAATAAAAAGGAAAGACTGTGGAGAATGGGCAATCCCAGGGAAATCCTGCA
ASCRP3000967	114	111	121	120.5	177.5	176	287	71	7.02535	7.24336	7.28327	7.56953	6.97678	6.93133	7.00584	6.88058	P	P	P	P	P	P	P	P	hsa_circRNA_100217	hsa_circ_0008197	circBase	chr1	-	51032748	51061888	exonic	NM_007051	FAF1	AATTTTATAACCTGGGCTTGGGATCTGACAAAGGACTCCAACAGAGCAAGATGTGTCTTG
ASCRP3000968	1125	917	831	665	1761	1717	2268	248	10.3095	10.4229	10.3337	10.3795	10.4814	10.4488	9.88133	9.07336	P	P	P	P	P	P	P	P	hsa_circRNA_005433	hsa_circ_0005433	circBase	chr4	+	119529812	119549381	exonic	NR_109983	LOC729218	AATTTTCATATAAGTGGATTCCAGAGGGGTGACAGCAAAACCTGGACCTACCATGAAAGA
ASCRP3000969	188	172	178	140	255	266.5	387.5	83	7.78148	7.9756	7.96986	7.85732	7.50993	7.57284	7.42957	7.17948	P	P	P	P	P	P	P	P	hsa_circRNA_102786	hsa_circ_0001053	circBase	chr2	-	100078957	100081447	exonic	NM_016316	REV1	AATTTTTAGTGGAGTTGCCATCTATGTTAATGGATACACAGAAGCTCCACCATGAGGCGA
ASCRP3000970	92	71	172	139	224	221	713	160	6.68677	6.49915	7.89645	7.8405	7.31022	7.29365	8.26805	8.40376	P	P	P	P	P	P	P	P	hsa_circRNA_059550	hsa_circ_0059550	circBase	chr20	+	19867164	19983103	exonic	NM_001242581	RIN2	AATTTTTGAAATATCCTTCTTTCAGTGGTGTTGTTGAAAGGGCTTGGCAGCTCCCAAATG
ASCRP3000971	287	204	127.5	156.5	293.5	300	478	66	8.39789	8.22108	7.39997	8.04039	7.72848	7.75209	7.71094	6.68502	P	P	P	P	P	P	P	P	hsa_circRNA_002850	hsa_circ_0002850	circBase	chr10	-	123661905	123683844	exonic	NM_007041	ATE1	AATTTTTGAGTCTTTACCAGAGAATGCATCACACAAGTTAGAGGCATGTGGGCACATTCC
ASCRP3000972	51	50	43	66	114.5	110.5	110.5	40.5	5.71477	5.74367	4.98101	6.34796	6.31266	6.21469	5.68353	4.9138	P	P	P	P	P	P	P	P	hsa_circRNA_103320	hsa_circ_0064772	circBase	chr3	-	33633886	33686395	exonic	NM_015097	CLASP2	ACAAAAATGGTGTCTCAATCACAGCATAAAAGCTTCGATGATGAAGAATCAGTGGATGGA
ASCRP3000973	882	895	926	584	262	283	383	824	9.97829	10.383	10.4814	10.1916	7.56119	7.66547	7.41854	10.8968	P	P	P	P	P	P	P	P	hsa_circRNA_011717	hsa_circ_0011717	circBase	chr1	+	38273472	38275126	exonic	NM_198446	C1orf122	ACAAAACACCTTCAGTAGAGCCTTGATTAAAAGGAAACCTGCAGACTCTCTCGGCCACGC
ASCRP3000974	148	136	151	146	323.5	323	425	75	7.43427	7.61485	7.67543	7.90211	7.88352	7.85635	7.55521	6.94384	P	P	P	P	P	P	P	P	hsa_circRNA_103687	hsa_circ_0070356	circBase	chr4	+	87593517	87622954	exonic	NM_006264	PTPN13	ACAAAAGAAACTTCAGGTTCTGAGGGAAGCCATGAATGTAGAAGTAAGCCTAGCTGATCC
ASCRP3000975	111	101	68	59	88	87	103	52	6.99174	7.1343	6.3234	6.15647	5.89982	5.84283	5.63355	5.9962	P	P	P	P	P	P	P	P	hsa_circRNA_405308		25070500	chr15	-	33357157	33384404	intronic	ENST00000561249	FMN1	ACAAAAGACACAGAAGAAAAAGTGGGACTGAAGTACACTGAAGCAGGTTAGCATCAGGAA
ASCRP3000976	167	124	115.5	117	280	277.5	569.5	62	7.63268	7.46215	7.2314	7.56334	7.66236	7.63382	7.9621	6.54139	P	P	P	P	P	P	P	P	hsa_circRNA_077417	hsa_circ_0077417	circBase	chr6	-	99347143	99375698	exonic	NM_012160	FBXL4	ACAAAAGTAGAGGTAAAAGAATGTCACATGTCAGCATTTGTACCTGAAGTCAGCATGCAA
ASCRP3000977	151	137.5	66	57	92	104	164	72	7.47386	7.64038	6.21348	6.07187	5.94735	6.12968	6.26597	6.88058	P	P	P	P	P	P	P	P	hsa_circRNA_000242	hsa_circ_0000242	circBase	chr10	-	70864370	70864480	antisense	NM_002727	SRGN	ACAAACACATCCACTAGCTCTGCAAACACATTCAAAGGTATTGACAGCACAACTGTGTTT
ASCRP3000978	74	60	53.5	49	67.5	70	84	48	6.35569	6.21226	5.82385	5.57612	5.49447	5.50642	5.43109	5.80946	P	P	P	P	P	P	P	P	hsa_circRNA_104083	hsa_circ_0075828	circBase	chr6	+	22020567	22020771	exonic	NR_015410	CASC15	ACAAACAGACAGAAGAAGGAAGTGGCTAATGGATCTGCATTTACTGCTCAACCACATCTA
ASCRP3000979	270.5	199	126.5	123	279	282.5	418.5	75	8.31665	8.20863	7.38872	7.58979	7.63812	7.65969	7.52738	6.97678	P	P	P	P	P	P	P	P	hsa_circRNA_008025	hsa_circ_0008025	circBase	chr3	+	76483440	76483669	intronic	ENST00000475034	ROBO2	ACAAACCGAGTCCTCAAAGAGTACAAAGATATAATAAGCTTTCCAATTTGTTGGCACCCA
ASCRP3000980	84	73	95.5	85	177	243.5	352	83.5	6.54719	6.52631	6.92652	6.95333	6.98107	7.42878	7.29365	7.24336	P	P	P	P	P	P	P	P	hsa_circRNA_104317	hsa_circ_0079485	circBase	chr7	-	16341045	16348252	exonic	NM_001101417	ISPD	ACAAACGAGATCTCTATGCGGCTGAATCGATTATTAAGGTGTAGTGACTATGACTTGGAA
ASCRP3000981	937.5	812	612	490	925	947	1562.5	305	10.0476	10.223	9.86325	9.93321	9.47906	9.53245	9.37996	9.38961	M	P	P	P	P	P	P	P	hsa_circRNA_100226	hsa_circ_0005567	circBase	chr1	-	51868106	51874004	exonic	NM_001981	EPS15	ACAAACTTGGATTTTTTCCAGTCTGATCCTTTTGTTGGCAATCTCTTCTCTGAAAGCTGA
ASCRP3000982	45	45	55	49	72	69	86	47	5.31584	5.44358	5.80139	5.61159	5.63173	5.47635	5.45595	5.70097	P	P	P	P	P	P	P	P	hsa_circRNA_404525		25070500	chr1	+	67423741	67428843	exonic	NM_020948	MIER1	ACAAAGAAAATGAAAAAGGAAGGCGACATGCCAATTCATGAACTTCTCAGCCTTTATGGT
ASCRP3000983	45.5	46	51	51	69	71	202	45.5	5.53003	5.57043	5.62353	5.73523	5.57043	5.53295	6.55392	5.62809	P	P	P	P	P	P	P	P	hsa_circRNA_406916		25070500	chr7	+	23163395	23166829	intronic	ENST00000479288	KLHL7	ACAAAGAAGAATGGCTGAAATATAGAAAACGTTGTGTGACGTGATCCTCATGGTCCAGGA
ASCRP3000984	59	53	52	43	62	65	105	44	6.01445	5.89831	5.7182	5.32712	5.36917	5.38436	5.64801	5.43318	P	P	P	A	P	P	P	P	hsa_circRNA_402784		25242744	chr3	+	12182150	12192826	exonic	NM_003178	SYN2	ACAAAGAGATGGGCCAAGTGCTTTCGGGGCAAAAAAGTCCTTGGAGATTATGATATCAAG
ASCRP3000985	115	105	143.5	213	391.5	397	538	101	7.04118	7.1801	7.59866	8.5334	8.17783	8.1859	7.88543	7.63359	P	P	P	P	P	P	P	P	hsa_circRNA_008417	hsa_circ_0008417	circBase	chr5	-	94244955	94259726	exonic	NM_024717	MCTP1	ACAAAGATGCTGGGAAAAGGGATGATTTCATTGGCAGGAACTTTCAGAAAATGAAGTGGT
ASCRP3000986	87	75	70.5	69	122	125.5	145	107	6.61729	6.59741	6.30755	6.54333	6.40759	6.42133	6.09448	7.70533	P	P	P	P	P	P	P	P	hsa_circRNA_058197	hsa_circ_0058197	circBase	chr2	-	217536827	217542954	exonic	NM_000599	IGFBP5	ACAAAGCATTTATTTAATAAAGTTATGCATTCAGTTAGGCCCCTGCCGCAGACACATGGA
ASCRP3000987	137.5	138	253	130	232.5	244.5	527	92	7.28731	7.64038	8.51676	7.73907	7.3643	7.44414	7.85109	7.41485	P	P	P	P	P	P	P	P	hsa_circRNA_008757	hsa_circ_0008757	circBase	chr4	+	76725286	76726456	exonic	NM_003715	USO1	ACAAAGCCAGCTGACTGAAAAGGACTCTATGATTGAAAATATGGATCTCCAACTTGAGGA
ASCRP3000988	112	90.5	102	76.5	160	158	225	77	6.97893	6.93392	6.99245	6.66916	6.82202	6.75013	6.68852	7.00443	P	P	P	P	P	P	P	P	hsa_circRNA_092420	hsa_circ_0002178	circBase	chr15	+	64404771	64415745	exonic	NM_003099	SNX1	ACAAAGTTACAACACAGAGTAAACATCAGTCTCCAAAGATAACTACATCCCTTCTTCCCA
ASCRP3000989	39	40	44	40.5	55	49	48	47	4.91081	5.03701	5.30676	5.01208	5.21991	5.03976	4.79541	5.7403	A	A	P	A	P	P	P	P	hsa_circRNA_025597	hsa_circ_0025597	circBase	chr12	-	21788274	21810728	exonic	NM_001174097	LDHB	ACAAATAAAATTAACTATTGTAGTGTGCTCCGCACGACTGTTACAGAGGTCTCCAGAGCC
ASCRP3000990	85	67	74	76.5	189	203	319	131	6.53751	6.35954	6.40759	6.72307	7.08235	7.16447	7.15153	8.07759	P	P	P	P	P	P	P	P	hsa_circRNA_103010	hsa_circ_0059660	circBase	chr20	-	25282854	25290211	exonic	NM_015600	ABHD12	ACAAATACATTTACAAGAGCCCTGAGCTGCCACGGATACTGAGGTTGGGGTGACTCAGTG
ASCRP3000991	58	52	53.5	53	81.5	82	117	37.5	5.96478	5.89831	5.73861	5.93856	5.77447	5.75205	5.79491	4.75924	P	P	P	P	P	P	P	A	hsa_circRNA_406822		25070500	chr6	+	109232101	109258202	exonic	NM_032131	ARMC2	ACAAATACCAGAAGAAGCAGCTTAAAGTGAGTAGAAAGAATCTTCTTAATGTCTGCAAAC
ASCRP3000992	2161	1789.5	1691	1015	2422	2421	3709	1477	11.1797	11.3573	11.2644	11.1031	10.9869	11.0015	10.559	11.7661	P	P	P	P	P	P	P	P	hsa_circRNA_407331		25070500	chrX	-	129917520	129943235	intronic	ENST00000370935	ENOX2	ACAAATACTCCTTCAGCTGCACATAAATCAACTCCTCCTCTGTAATGGAACAGCTAGTGC
ASCRP3000993	58	54	51.5	42	117	123	136	45	5.90585	5.84126	5.67296	5.24628	6.31889	6.3732	6.00465	5.43318	P	P	P	A	P	P	P	P	hsa_circRNA_104981	hsa_circ_0007933	circBase	chrX	-	10534927	10535643	exonic	NM_000381	MID1	ACAAATTGAAGATAGCTGATCAGCTTCCTTGGGTTTTGCTGATGACACAAGAGAGCTTTG
ASCRP3000994	93	79	69.5	69	179	169.5	280	84	6.73666	6.66383	6.27996	6.51255	6.98107	6.88517	6.97678	7.2284	P	P	P	P	P	P	P	P	hsa_circRNA_044796	hsa_circ_0044796	circBase	chr17	+	56780556	56798173	exonic	NM_058216	RAD51C	ACAACAAAGATTGATAGAAATCAGGCCTTGCTTGTTCCTGCATTAGAACACCGAAAAGCT
ASCRP3000996	107	89.5	82.5	89	184	173	267	55	6.93502	6.91723	6.66116	7.01388	7.01528	6.90862	6.90185	6.1678	P	P	P	P	P	P	P	P	hsa_circRNA_100274	hsa_circ_0005371	circBase	chr1	-	93070863	93073284	exonic	NM_005665	EVI5	ACAACACATTGCTGAGCTTGAAATCCAGAACCAGATCAATAGTAACCATCTTCGAAGAGC
ASCRP3000997	91	110	142	127	201	227	513.5	118	6.66116	7.25698	7.58393	7.71137	7.16949	7.34002	7.8117	7.8919	P	P	P	P	P	P	P	P	hsa_circRNA_000412	hsa_circ_0000412	circBase	chr12	+	58340777	58347472	exonic	NM_033276	XRCC6BP1	ACAACACCACCAGTGCTGTTAACAAAGATAGACACTTTTCTTGCGAAGACTGTAATGGAA
ASCRP3000998	42.5	43	50.5	59.5	74	72	99	60	5.28842	5.38004	5.59862	6.21712	5.62261	5.5222	5.56473	6.36008	A	P	P	P	P	P	P	P	hsa_circRNA_405499		25070500	chr16	-	81124205	81124712	exonic	ENST00000564477	GCSH	ACAACAGAAAATGGCATTGGAACAGTGGGAATCAGCAATTTTGCACAGGTTAAATCATTT
ASCRP3000999	44	39.5	40	39.5	43	48	47	44	5.25575	5.08827	4.91081	5.11193	4.88967	4.98101	4.71186	5.34719	P	A	A	A	P	P	A	P	hsa_circRNA_404569		25070500	chr1	+	114449617	114450813	exonic	NM_022836	DCLRE1B	ACAACATAACATAAAGATTGGTATCTAAGCAATGGATCCAAGCCCTGGAGGTTGGTGAGA
ASCRP3001000	123.5	111	96	70	134.5	136	224	40	7.13398	7.26404	6.89126	6.54333	6.54236	6.52973	6.68063	5.14289	P	P	P	P	P	P	P	A	hsa_circRNA_104273	hsa_circ_0006107	circBase	chr6	-	170852688	170858201	exonic	NM_002793	PSMB1	ACAACATCATCGGTGGACTTGATGAAGAAGTACTATACTGGCAATTGCTGGAGAAGATTT
ASCRP3001001	717.5	605	411	526.5	976.5	991.5	1396	133.5	9.66604	9.81441	9.25389	10.0608	9.58112	9.60378	9.21239	8.10895	P	P	P	P	P	P	P	P	hsa_circRNA_083957	hsa_circ_0083957	circBase	chr8	+	37971709	37974243	exonic	NM_004674	ASH2L	ACAACCAAAAACAGAGCAGTGCTGTGTCTACTAGTGGGAATTTAAATGGATATTATACCA
ASCRP3001002	39	40	42	40.5	41	51	47	41	5.25575	5.23195	5.03426	5.01208	4.84017	5.06691	4.6735	5.0962	A	A	P	A	P	P	A	P	hsa_circRNA_030656	hsa_circ_0030656	circBase	chr13	+	98018712	98046374	exonic	NM_144778	MBNL2	ACAACCAATGAAATAAAAGAAGCATTTAAAAGGATACCCATGATGCACAGCGCTACGTCC
ASCRP3001003	53.5	52	80.5	72	117.5	130	159.5	89	5.72674	5.86001	6.60854	6.62781	6.33796	6.44222	6.21469	7.37493	P	P	P	P	P	P	P	P	hsa_circRNA_406999		25070500	chr7	+	117874484	117899943	sense overlapping	NM_019644	ANKRD7	ACAACCCAAGAACACCTTTGCACCTAGCCTGTGCTAATGGACATACAGATGTTGTACTTT
ASCRP3001004	86	75.5	62	62	128	115.5	125.5	45	6.59927	6.58525	6.02695	6.23757	6.46179	6.30127	5.90133	5.5084	P	P	P	P	P	P	P	P	hsa_circRNA_400718		25242744	chr11	-	17118603	17121516	exonic	NM_002645	PIK3C2A	ACAACCCAGATAAACATTATATGATTCCTTCAGGGTTACCAGAACTTACAAGTATTCAAG
ASCRP3001005	249	189	217	203	621	596	826	69.5	8.18776	8.09418	8.28303	8.47454	8.86695	8.80409	8.48992	6.7906	P	P	P	P	P	P	P	P	hsa_circRNA_047274	hsa_circ_0047274	circBase	chr18	+	21645975	21663045	exonic	NM_153211	TTC39C	ACAACGACTAGAGAATGCCATGATGACATTTGAGGAAGAAAAAATGCAGTTGGCATGTGA
ASCRP3001006	109	96	70	64	134	137	164	49	6.95224	7.03638	6.26831	6.38187	6.57015	6.54333	6.25421	5.87852	P	P	P	P	P	P	P	P	hsa_circRNA_403356		25242744	chr5	-	74041502	74046492	exonic	NM_032380	GFM2	ACAACTGAAGCAAGGAATGCCTTAATTGAACAAGTCATGTGGACTTTACCTTGGAGGTTG
ASCRP3001007	60	53.5	107	97	230	219	937	109	5.9962	5.91932	7.087	7.15406	7.35111	7.26404	8.66651	7.73907	P	P	P	P	P	P	P	P	hsa_circRNA_101403	hsa_circ_0032649	circBase	chr14	-	75513078	75516421	exonic	NM_014381	MLH3	ACAACTGTGGCTGTGGATGTTGTACTTGAGAATGGCAATTATTTCCAGTCAGAGAAGGAA
ASCRP3001008	139	113.5	77	54	91.5	84	108	42	7.33863	7.30624	6.46486	5.93856	5.98343	5.77199	5.69576	5.18439	P	P	P	P	P	P	P	P	hsa_circRNA_103912	hsa_circ_0007747	circBase	chr5	-	92889466	92899169	exonic	NR_021490	NR2F1-AS1	ACAACTTGCAGCTCATCTCTATTGATGCAGGTAGATGAAACTCAAGAGAAAAGGTGTGGA
ASCRP3001009	36	36.5	38	41	51	55.5	68	45.5	4.76919	4.74586	4.65215	5.24628	5.12491	5.14289	5.16064	5.47026	A	A	A	A	P	P	P	P	hsa_circRNA_405123		25070500	chr13	-	25463453	25487229	exonic	NM_018451	CENPJ	ACAAGAAAAATTATCTTCCAATGCAAGGTGTTGGAAATCAATAGCTCTTCTAGCCTTTGC
ASCRP3001010	43	42.5	47	52	42	50	58	40	5.31584	5.4111	5.45595	5.84126	4.88967	5.03976	4.96666	4.9138	P	A	P	P	P	P	P	A	hsa_circRNA_405091		25070500	chr12	-	122995655	122999774	exonic	NM_023012	RSRC2	ACAAGAAATAGCTGCAGAGATAGAAAGAAGAGAATTGAAAAGCCGAGAAGATTTAGCAGA
ASCRP3001011	148	130	91	69	138.5	136	176	48	7.43427	7.55809	6.81883	6.49716	6.59181	6.56539	6.35569	5.7403	P	P	P	P	P	P	P	P	hsa_circRNA_102510	hsa_circ_0008030	circBase	chr19	+	34685382	34706566	exonic	NM_015578	LSM14A	ACAAGAGACAAGTAGTTCGATCCTTTGGTACAGAAGACAGACCGACAGATCGTCCAATAC
ASCRP3001012	1725	1571	1180.5	1115	2101	2161.5	2824	204.5	10.8732	11.1706	10.8132	11.2868	10.7908	10.8369	10.1798	8.80419	P	P	P	P	P	P	P	P	hsa_circRNA_104807	hsa_circ_0001866	circBase	chr9	-	86293355	86297981	exonic	NM_013438	UBQLN1	ACAAGAGCAGGCCTCAGGATCATTCAGCTCAGCAAACAAATACAGCTGGAAGCAATGTTA
ASCRP3001013	41	44	43	38	44	45.5	48	37	5.25575	5.44358	4.98101	4.66819	4.94926	4.91081	4.73912	4.9138	P	P	A	A	P	P	P	A	hsa_circRNA_403164		25242744	chr4	-	84388606	84393441	exonic	NM_139076	FAM175A	ACAAGAGGAATTAAAGCTTTTATAATTCTTCAGGCGAAGTAAATGAGCAAGCACTGAAGA
ASCRP3001014	48.5	50	63	85.5	68.5	77	126	98	5.61711	5.71991	6.11414	6.97248	5.5163	5.63718	5.91932	7.51338	P	P	P	P	P	P	P	P	hsa_circRNA_005606	hsa_circ_0005606	circBase	chr16	+	1675973	1682366	exonic	NM_020825	CRAMP1L	ACAAGATCACCAAGTACATCGACTTTGATCATGGAGCTGAAGGTGGTGGATCATCGTCTG
ASCRP3001015	106	88.5	69	68	145	139	202	47	6.92132	6.81803	6.3234	6.48211	6.64413	6.52092	6.54333	5.6641	P	M	P	P	P	P	P	P	hsa_circRNA_104167	hsa_circ_0077535	circBase	chr6	-	106727535	106740981	exonic	NM_004849	ATG5	ACAAGCAACTCTGGATGGGATTGCAAAATGGCATTATCCAATTGGTTTGCTATTTGATCT
ASCRP3001016	238	215	137	79	94	94	188.5	49	8.12487	8.3124	7.4885	6.7643	6.02833	5.97772	6.46486	5.7403	P	P	P	P	P	P	P	P	hsa_circRNA_406817		25070500	chr6	-	105243453	105291173	exonic	NM_020771	HACE1	ACAAGCCTTGCTGAAGTTGCTACAACAAATGGTCATAAACTGCTTAGGCAGAAGAAATGT
ASCRP3001017	72	68	86	73.5	165	164	237.5	102	6.33573	6.41923	6.6981	6.66916	6.87368	6.82281	6.76014	7.65119	P	P	P	P	P	P	P	P	hsa_circRNA_101891	hsa_circ_0005687	circBase	chr16	+	84872027	84872341	exonic	NM_031476	CRISPLD2	ACAAGCTTCGGGGCCAGGTGCAGCCTCAGGCCTCCAACATGGAGTACATGAGCTCAAGCG
ASCRP3001018	1275	899	634.5	667	1777	1671	4109	603.5	10.4773	10.396	9.93187	10.3795	10.4933	10.4168	10.6737	10.4058	P	P	P	P	P	P	P	P	hsa_circRNA_407041		25070500	chr8	-	16353301	16372347	sense overlapping	ENST00000518026	MSR1	ACAAGGAAAGAAATCTCTCTGGGCCCTGCTTCTGTTTCTCAAAAGGTTACTTTTGTTGTT
ASCRP3001019	97	70	74	69	219	221	255.5	121	6.78488	6.49915	6.43807	6.54333	7.27979	7.28731	6.85043	7.90926	P	P	P	P	P	P	P	P	hsa_circRNA_092389	hsa_circ_0000329	circBase	chr11	+	66281876	66287219	exonic	NM_024649	BBS1	ACAAGGAGCTCCTGGTGCTTGACCCCGAGGCCTTCACCATTTTAGCCAAGCTGGTGGTAG
ASCRP3001020	206	165	148	114.5	343	339	439	90	7.93196	7.91263	7.65029	7.52003	7.9668	7.92974	7.58886	7.37493	P	P	P	P	P	P	P	P	hsa_circRNA_000110	hsa_circ_0000110	circBase	chr1	-	114372213	114377061	exonic	NM_012411	PTPN22	ACAAGGAGTAAGGAGAATTCTCACCAAATGTTCCCAAATCCTTATCCTCAGCTGTGAAGG
ASCRP3001021	65	60	48	49.5	62.5	59	74	44	6.13866	6.21226	5.62353	5.84126	5.4415	5.23195	5.25575	5.34719	P	P	P	P	P	P	P	P	hsa_circRNA_007278	hsa_circ_0007278	circBase	chr3	+	12343019	12353952	intronic	ENST00000397015	PPARG	ACAAGGCCATTTTCTCAAACGAGAGTCAGCCTTTAACGGGTAGATATGTGTTAATAAGCA
ASCRP3001022	45	44	44	43	63	65	76	52.5	5.43631	5.5084	5.14289	5.32712	5.39083	5.35822	5.26516	5.90735	P	P	P	A	P	P	P	P	hsa_circRNA_405570		25070500	chr17	+	35783608	35785431	intronic	ENST00000590005	TADA2A	ACAAGGGAAGAAACAATTTTTGTGGGTGATAATGATGATCCCTCTGATAAGCCACCTTGC
ASCRP3001023	45	49	42.5	44	42	47.5	71	39	5.41216	5.67296	5.03426	5.32712	4.85582	4.96666	5.21749	5.00928	P	P	A	A	P	P	P	P	hsa_circRNA_405130		25070500	chr13	-	34094094	34098509	sense overlapping	NM_001243476	STARD13	ACAAGTAAAGCAAGGATTCTATAAACCTGGAGAGTAATCCTAAGAAAAATCATCAGAAGA
ASCRP3001024	90	77	65	61.5	105.5	109	136	36	6.65133	6.64233	6.24116	6.29267	6.17904	6.19144	6.00465	4.5748	P	P	P	P	P	P	P	A	hsa_circRNA_057753	hsa_circ_0057753	circBase	chr2	-	202195192	202195556	exonic	NM_139163	ALS2CR12	ACAAGTATTTGAAGAATATGTTTCGTACGTATCAGGGAGCTCAAAGAGGCCCATGAAGCA
ASCRP3001025	1475	1139	1133	1086.5	2695	2657	4127	373	10.6635	10.7136	10.758	11.2371	11.194	11.2042	10.6825	9.66393	P	P	P	P	P	P	P	P	hsa_circRNA_102034	hsa_circ_0005397	circBase	chr17	+	30500849	30503232	exonic	NM_018307	RHOT1	ACAAGTCGATGGATTCCTCTCATAAATGAAAGAACAGACAAAGACAGCAGGTTCCTCCCC
ASCRP3001026	170	156	128	110	222	223.5	283	74	7.63744	7.81551	7.39221	7.41959	7.30624	7.31362	6.99351	6.94384	P	P	P	P	P	P	P	P	hsa_circRNA_104072	hsa_circ_0002492	circBase	chr6	-	17665469	17669259	exonic	NM_005124	NUP153	ACAAGTGCAGTCCTCTTGATAGGAGTGGGATAGATATCACAGATTTTCAGGCCAAAAGAG
ASCRP3001027	82	71	61	73	149	148	177.5	48.5	6.51994	6.52631	6.02695	6.68326	6.70676	6.66916	6.36993	5.77529	P	P	P	P	P	P	P	P	hsa_circRNA_102806	hsa_circ_0008827	circBase	chr2	-	114486977	114493435	exonic	NM_025181	SLC35F5	ACAAGTTGGATATTCCAATGTTCTTTGTGGTTTTTGGCAAATTTGTCATATCAAGAAGCA
ASCRP3001028	101	81	154.5	100	271	260	490	41.5	6.86287	6.75222	7.71952	7.22449	7.62311	7.52273	7.73314	5.18439	P	P	P	P	P	P	P	P	hsa_circRNA_406488		25070500	chr4	-	76852366	76857388	exonic	NM_014435	NAAA	ACAAGTTTACAGTTTCTGGTGATGAACGAGGTTCTGCACCAGTATTGTGGCTCAAGACTC
ASCRP3001029	49	50	41.5	46	47	54	65	49	5.59489	5.76703	5.11584	5.54555	4.94926	5.17319	5.08562	5.77529	P	P	A	P	P	P	P	P	hsa_circRNA_404880		25070500	chr11	-	38891626	38906764	intergenic			ACAATAACATTTCCAAGATAGGAAGAAAGCGAGGGTTCAAAACGGAGAAGATGAAGCTGA
ASCRP3001030	112.5	86	74	71	169	159	229	55	7.00022	6.90486	6.46486	6.62781	6.88364	6.75013	6.7033	6.07989	P	P	P	P	P	P	P	P	hsa_circRNA_030067	hsa_circ_0030067	circBase	chr13	+	41890981	41910892	exonic	NM_024561	NAA16	ACAATACAGAAAAGAAATGTTATGAACAGAAGCAGTACAAAAATGGCCTCAAGTTTTGCA
ASCRP3001031	152	124	125	126	291	293	520	54.5	7.45497	7.46215	7.35276	7.67035	7.72336	7.70943	7.83024	6.07989	P	P	P	P	P	P	P	P	hsa_circRNA_030069	hsa_circ_0030069	circBase	chr13	+	41892941	41910892	exonic	NM_024561	NAA16	ACAATACAGAAAAGAGACTTTGGCTATGAAAGGATTAACACTGAACTGTTTAGGAAAAAA
ASCRP3001032	148	115	98	91	220	213	242.5	54	7.42406	7.34169	6.97535	7.09889	7.27572	7.229	6.791	5.93561	P	P	P	P	P	P	P	P	hsa_circRNA_100642	hsa_circ_0019058	circBase	chr10	+	89653781	89653866	exonic	NM_000314	PTEN	ACAATATTGATGATGTAGTAAGATATTTATCCAAACATTATTGCTATGGGATTTCCTGCA
ASCRP3001033	56	58	74	58	59	65	117	53	5.84283	6.14505	6.42133	6.15647	5.32712	5.38436	5.79491	6.05705	P	P	P	P	P	P	P	P	hsa_circRNA_405138		25070500	chr13	-	43500471	43538275	exonic	NM_033255	EPSTI1	ACAATCCTCAACATGGGTGGAAGCCAGTCAGAAACTGAAGTCAGACAGAAACAACAACTC
ASCRP3001034	60	55	62.5	52	136	138	143	50	5.93267	5.93561	5.90133	5.66943	6.57015	6.54333	6.07187	5.87852	P	P	M	P	P	P	P	P	hsa_circRNA_407107		25070500	chr8	-	99676157	99735197	intronic	ENST00000518165	STK3	ACAATCCTTTGAACAAAAGGGATTCTTAACAGATACCACTGAAGGAAGTGCTAGCTGTGA
ASCRP3001035	44	41	44	43.5	56	55	63	45	5.36917	4.91679	5.11584	5.36699	5.26516	5.19551	5.09884	5.7403	P	P	P	A	P	P	P	P	hsa_circRNA_405879		25070500	chr2	-	55433405	55436967	exonic	NM_152385	CLHC1	ACAATGAATACATTTAAGGGCATGACTCTTCAAGAATCCATGAATCTAGATGCTCTCACT
ASCRP3001036	106	86	71	57	147	141	163.5	57.5	6.93502	6.82838	6.3234	6.11284	6.65312	6.55296	6.24116	6.33796	P	P	P	P	P	P	M	P	hsa_circRNA_103122	hsa_circ_0004339	circBase	chr21	-	34953607	34958487	exonic	NM_017613	DONSON	ACAATGCAAATGCTTAAGACTTCACATGTATCATTCTCCGAGCCTGATATTCCGTCCTCA
ASCRP3001037	96	78	76	68	145	138	238.5	80	6.75222	6.66383	6.40759	6.51255	6.64413	6.54333	6.75598	7.16698	P	P	P	P	P	P	P	P	hsa_circRNA_103043	hsa_circ_0060134	circBase	chr20	-	34295041	34301018	exonic	NM_004902	RBM39	ACAATGTTTCCAACTCTCTAACATGTTTAACCCTCAAACGTACAGGTTTGCAGATTCCGC
ASCRP3001038	788	546	725	463	813	1175.5	1997	702	9.80416	9.67025	10.1247	9.84454	9.28422	9.85655	9.70718	10.653	P	P	P	P	P	P	P	P	hsa_circRNA_008584	hsa_circ_0008584	circBase	chr18	+	7754370	7755918	intronic	ENST00000332175	PTPRM	ACACAAAACTTGTTCTCCCTCTAGTGTTCCACTTGCACAGGGGTACTTGAATCTAAAACA
ASCRP3001039	131	111.5	73	71.5	216	211	246	58	7.2365	7.30624	6.40759	6.61775	7.26989	7.20017	6.79629	6.21833	P	P	P	P	P	P	P	P	hsa_circRNA_103317	hsa_circ_0064735	circBase	chr3	-	33441680	33467233	exonic	NM_014517	UBP1	ACACAAGACTGTTCTCTAATTTTTCAGTGATGTCTTGGCATTGCCCATTTTCAAGCAGGA
ASCRP3001040	49.5	50.5	49	43	82	87	110	46	5.65876	5.79491	5.59862	5.28842	5.79329	5.79247	5.72503	5.58741	P	P	P	P	P	M	P	P	hsa_circRNA_024295	hsa_circ_0024295	circBase	chr11	+	111907996	111910121	exonic	NM_001931	DLAT	ACACAAGTAAAAGGTTTTGAAGTACAGGAAGAAGGTTATCTGGCAAAAATCCTGGTCCCT
ASCRP3001041	1732	1183	1299	949	2449	2455	3580.5	1163	10.8794	10.7676	10.9756	10.9583	10.9966	11.028	10.5118	11.3912	P	P	P	P	P	P	P	P	hsa_circRNA_405016		25070500	chr12	+	64485055	64509673	exonic	NM_020762	SRGAP1	ACACAAGTGAAGATGGCCTCCAAATGTTCCCCCTAAGCCCCAGAAACACAGGAAGTCCAG
ASCRP3001042	54.5	47	72	57	112.5	112.5	143	81	5.74367	5.57043	6.3234	6.11284	6.3007	6.23578	6.06111	7.20231	P	P	P	P	P	P	P	P	hsa_circRNA_100688	hsa_circ_0020097	circBase	chr10	+	117221450	117278834	exonic	NM_207303	ATRNL1	ACACAATACAATCATGGACCTTGTGCAGTTTTTTGTCACCTTCTTCAGACAGCCTTTTGA
ASCRP3001043	56.5	58	54.5	52	83	86	99	45.5	5.86001	6.04344	5.82385	5.88921	5.84283	5.84283	5.61159	5.58741	P	P	P	P	P	P	P	P	hsa_circRNA_000483	hsa_circ_0000483	circBase	chr13	+	50054354	50057699	exonic	NM_031915	SETDB2	ACACAATGGGAAAAAAATGAACAAAATGTGCATGTCTTCAACTGACAGCAAGGAATGCCA
ASCRP3001044	91	85	74	70	154	150	196	58	6.7059	6.86132	6.45153	6.57109	6.7518	6.67623	6.50909	6.31323	P	P	P	P	P	P	P	P	hsa_circRNA_406747		25070500	chr6	+	25450125	25472749	exonic	NM_017640	LRRC16A	ACACAATTAACCTTGCTGGCAACCCACTGGAGGATAGAGGAGAATCATGAAAAAAGTCTC
ASCRP3001045	106	93	66	67	147.5	153.5	209	63	6.90486	6.9825	6.15647	6.48211	6.7033	6.72648	6.58619	6.45153	P	P	P	P	P	P	P	P	hsa_circRNA_101363	hsa_circ_0006393	circBase	chr14	+	62187099	62188541	exonic	NM_001530	HIF1A	ACACACAGAAATGGATAAGTTCTGAACGTCGAAAAGAAAAGTCTCGAGATGCAGCCAGAT
ASCRP3001046	70109	56665	2016.5	1880	5330	5451.5	18159.5	1797.5	15.7478	15.785	11.5541	12.0987	12.1834	12.2473	12.75	12.0699	M	P	P	P	P	P	P	M	hsa_circRNA_045234	hsa_circ_0045234	circBase	chr17	+	61882430	61884014	exonic	NM_007372	DDX42	ACACACAGCCCACTCCAATACAGTGCCAGATTGACTATCCACCATTTGAAAAAAACTTTT
ASCRP3001047	1357	1120.5	629	449	1423	1438	1190	267.5	10.559	10.697	9.9215	9.80123	10.1622	10.1791	8.99335	9.19765	P	P	P	P	P	P	P	P	hsa_circRNA_405815		25070500	chr19	-	57967026	57967550	sense overlapping	NM_020633	VN1R1	ACACACCATCATGGGATACCTCAGACAATGGCAGCTTTTGGATTGAAATATTTGCTGAAT
ASCRP3001048	120.5	117.5	43.5	42	61	61	95	40	7.11133	7.36211	4.98101	5.15559	5.41216	5.27916	5.54748	4.95799	P	P	A	A	P	P	P	P	hsa_circRNA_000445	hsa_circ_0000445	circBase	chr12	-	118583263	118583380	antisense	NM_002567	PEBP1	ACACAGATCTCAGGTTTCTATTTTTATTCAACTACAAGCAAACAGCACAATTAATGCAAC
ASCRP3001049	93	83.5	83	67	115.5	113	190.5	55	6.66116	6.76512	6.59834	6.45153	6.3007	6.24235	6.45615	6.21833	M	P	P	P	P	P	P	P	hsa_circRNA_003233	hsa_circ_0003233	circBase	chr2	-	9675962	9683414	exonic	NM_003183	ADAM17	ACACAGATGGGGCCGAATATAACATAGAGAGAAGCTTGATTCTTTGCTCTCAGACTACGA
ASCRP3001050	44	42	38	41	60	64	67	42	5.41216	5.31131	4.74922	5.15559	5.27916	5.33607	5.14289	5.0962	P	A	A	A	P	P	P	P	hsa_circRNA_405899		25070500	chr2	+	63832532	63832739	intronic	ENST00000233114	MDH1	ACACAGGGTTGATTTAGTGATTTGCACAGGTCACTCTATTTTATTTTTGTTGCCTGATGA
ASCRP3001051	351	289	294	293	728.5	723	1130	145	8.65146	8.73191	8.7371	9.09594	9.1198	9.11216	8.93669	8.23461	P	P	P	P	P	P	P	P	hsa_circRNA_102658	hsa_circ_0007385	circBase	chr2	-	32142994	32157204	exonic	NM_015955	MEMO1	ACACAGTATTGAAATGCATTTGCCTTATACAGCTAAAGCCATGGAAAGCCATGCAGGATA
ASCRP3001052	55	50.5	49	59	92	92	122	41	5.90585	5.84126	5.57043	6.15647	5.99902	5.93267	5.84283	5.26516	P	P	P	P	P	P	P	P	hsa_circRNA_001066	hsa_circ_0000627	circBase	chr15	+	72789131	72848248	sense overlapping	NM_005744	ARIH1	ACACAGTTATTGCATATTGGGTACTTCCAGAAGTATGAATTCAGTGATGCAAAGGACAGG
ASCRP3001053	53	54	48	43	67.5	72	73	36	5.77694	5.93561	5.45595	5.32712	5.55709	5.55133	5.26516	4.75924	P	P	P	A	P	P	P	A	hsa_circRNA_102117	hsa_circ_0000782	circBase	chr17	-	47388673	47390207	exonic	NM_014897	ZNF652	ACACATGAAAACACACACTGTGTGTTTCCTGTAACAAATCGTTCAAGAAACTCTGGTCCC
ASCRP3001054	74	63	61.5	54	57	59	108.5	46.5	6.37646	6.21226	6.04618	5.88921	5.26516	5.29072	5.71477	5.77529	P	P	P	P	P	P	P	P	hsa_circRNA_405408		25070500	chr15	-	82218013	82218366	exonic	TCONS_00023758	XLOC_011550	ACACATGAAGAGAAAATGGATGTAATAACCAAGGACTGCCTGATAGGGCCAGAAAGGATG
ASCRP3001055	37	43.5	44	44	53	52	68	40.5	4.76919	5.4111	5.21263	5.36699	5.20532	5.11973	5.12491	5.31131	A	A	P	A	P	P	P	P	hsa_circRNA_103816	hsa_circ_0072271	circBase	chr5	-	37342650	37350367	exonic	NM_004298	NUP155	ACACATGCAGGCTGAAGCAGGGTGGTTTAGCCAAAGATGTAGGAAAATAAACCACTCAAA
ASCRP3001056	134572	120671	107508	76894	116087	112797	136215	70799	16.8135	16.8135	16.9049	16.5446	16.6157	16.6885	16.2148	16.9679	P	P	P	P	P	M	P	M	hsa_circRNA_101010	hsa_circ_0025395	circBase	chr12	+	9073580	9074346	exonic	NM_004426	PHC1	ACACCACCTCCCCACCCCTCAACCAGTCTCAGGCCCAGATGTATCTACGGGCCACAATTG
ASCRP3001057	445	284.5	217.5	223.5	808.5	774	1041	313	9.01407	8.72479	8.27694	8.60022	9.27769	9.20897	8.82978	9.44324	P	P	P	P	P	P	P	P	hsa_circRNA_100033	hsa_circ_0009581	circBase	chr1	-	8555122	8601377	exonic	NM_012102	RERE	ACACCACTCTGAATGCACTGAACACAAGGGAAGTGTAACATCTCCCATTTTTCTGACATA
ASCRP3001058	44	42	58	50	74.5	75	140	58	5.36917	5.4723	5.91932	5.84126	5.66765	5.61343	6.02695	6.1678	P	P	P	P	P	P	P	P	hsa_circRNA_100995	hsa_circ_0024913	circBase	chr11	-	134054531	134055421	exonic	NM_015261	NCAPD3	ACACCAGCAGAGGAGCAGCCGATATTTAAATAAGGCTTTTCATATCTGGTCCAAGAAAGA
ASCRP3001059	2053	1497	1104	1450	5493	5172	7225	273.5	11.11	11.0972	10.7226	11.6807	12.2364	12.1834	11.4755	9.2095	P	P	P	P	P	P	P	P	hsa_circRNA_007444	hsa_circ_0007444	circBase	chr5	+	95091099	95099324	exonic	NM_014899	RHOBTB3	ACACCAGGAAAGAAAAAATGCCTGTCTTAAAGGCTGAAGCGTCACATTATAACTCTGACT
ASCRP3001060	3855	2509	1821	1005	2659	2553	3502	981	11.9892	11.8605	11.3806	11.0645	11.1683	11.1319	10.4814	11.1414	P	P	P	P	P	P	P	P	hsa_circRNA_004466	hsa_circ_0004466	circBase	chr12	+	112303053	112308984	exonic	NM_003668	MAPKAPK5	ACACCCCAGTTCACCCCTTATTATGTAGCACCCCAGGAAACTTCCATTTTAGAAGAATAC
ASCRP3001062	8941	6180	5385.5	3027.5	8993	8884	16625.5	3807	13.1277	13.0859	12.9071	12.786	13.0706	13.0749	12.6478	13.2771	P	P	P	P	P	P	P	P	hsa_circRNA_000025	hsa_circ_0000025	circBase	chr1	-	21295966	21307720	exonic	NM_003760	EIF4G3	ACACCTACTCCTCCTCAGTTTTTCCAGAGGCCTCAAATACAGCCTCCTAGAGCTACCATC
ASCRP3001063	65	58	66	61	144.5	146	233.5	80.5	6.10631	6.10631	6.18525	6.27648	6.6369	6.61499	6.73158	7.05684	P	P	P	P	P	P	P	P	hsa_circRNA_405492		25070500	chr16	-	72651081	72651452	exonic	ENST00000570152	AC004158.2	ACACCTAGATTTCTTCCTGCGTGAATCCAGTTGAGAACCTTTTTGTGATGAAAACGAGAT
ASCRP3001064	46.5	48	65	75	176	194	240.5	66	5.48242	5.67296	6.19759	6.68326	6.9566	7.10611	6.791	6.66649	P	P	P	P	P	P	P	P	hsa_circRNA_104785	hsa_circ_0087104	circBase	chr9	-	39165929	39178357	exonic	NM_033655	CNTNAP3	ACACCTATTATTTTGGAGAATCTGAGGTGGTTTATTTTGATGGACAAAGTGCTCTGCTGT
ASCRP3001065	2288	1676.5	1956	1233	2881.5	2770	7122	1561	11.2621	11.2709	11.4868	11.4483	11.3024	11.2584	11.4552	11.8675	P	P	P	P	P	P	P	P	hsa_circRNA_034804	hsa_circ_0034804	circBase	chr15	+	42579888	42589854	exonic	NM_198141	GANC	ACACCTCTCAGGTTCCTCTCCTGGCTGAAATTTATGGTATAGAAGGAAACATTTTCAGGC
ASCRP3001066	82	73	77	59.5	139	140	140	43	6.52826	6.57583	6.52288	6.2548	6.59181	6.56539	6.05026	5.0962	P	P	P	P	P	P	P	P	hsa_circRNA_102047	hsa_circ_0000759	circBase	chr17	-	35640167	35646430	exonic	NM_198838	ACACA	ACACCTGAAGACCTTAAAGCCAATGCAGACTTTGAAATACTCGTGGGATATGAAGTGGAG
ASCRP3001067	165	115	126	120	259	264	477.5	67	7.58862	7.32604	7.36649	7.58979	7.53299	7.55089	7.69231	6.66649	P	P	P	P	P	P	P	P	hsa_circRNA_406466		25070500	chr4	-	39843567	39851272	exonic	NM_001100399	PDS5A	ACACCTGTAAAGAATATTGACCCAGTAAAGAATAAGGTGCCTATGGTTCATGCTTGAAGT
ASCRP3001068	52	45.5	49.5	45	77.5	80.5	109	54	5.71477	5.54169	5.54555	5.50642	5.72589	5.70443	5.63355	6.10892	P	P	P	P	P	P	M	P	hsa_circRNA_104571	hsa_circ_0083694	circBase	chr8	+	25156459	25159970	exonic	NM_024940	DOCK5	ACACCTGTGGACTCCGAAGACCTTTTGGAGTGGCAGTCAATCCTGCAGAACCTCGATTTG
ASCRP3001069	74.5	71	89	63	108	101	164.5	52	6.36884	6.46995	6.74929	6.21712	6.21833	6.07187	6.27648	5.87852	P	P	P	M	P	P	P	P	hsa_circRNA_004187	hsa_circ_0004187	circBase	chr14	-	78023383	78043258	exonic	NM_004863	SPTLC2	ACACGAAGGCCCTGGAAGAAAATTCTCATCCTTGTGGAAGGAATATATAGGTATACAGGG
ASCRP3001070	42.5	43	42	42	44	51	67	43	5.28842	5.38004	5.0696	5.06691	4.98101	5.03976	5.17069	5.43318	A	A	A	A	P	P	P	P	hsa_circRNA_104899	hsa_circ_0088251	circBase	chr9	+	119109304	119130033	exonic	NM_002581	PAPPA	ACACGGGTAGAGACGGGACCCAGCGTCACAGTGACCTGTACAGAGGGCAAGTGGAATAAG
ASCRP3001071	63	48	52.5	44	47.5	53.5	79	45	6.07589	5.62627	5.69576	5.28842	4.98101	5.15812	5.32712	5.58741	P	P	P	A	P	P	P	P	hsa_circRNA_068293	hsa_circ_0068293	circBase	chr3	+	183901269	183901879	exonic	NM_004068	AP2M1	ACACGTGTGACTTCGTCCAGTTACAAACCCAATAAACTCTGTAGAGTGGAGTGCCATTCG
ASCRP3001072	37	45	79	54	72	78	127.5	50	4.95508	5.57043	6.52288	5.98485	5.61343	5.7182	5.92527	5.87852	A	A	P	P	P	P	P	P	hsa_circRNA_404778		25070500	chr10	+	76315125	76360251	sense overlapping	NM_001123	ADK	ACACTATAATGGCTACAGGTGTCAGATCCAGCTAGCAGTGCCATAAGCCAGAATTATAGA
ASCRP3001073	61.5	58	100	159	93.5	101	306.5	74	6.03728	6.06381	7.00092	8.05572	5.95391	6.07187	7.09164	6.826	P	P	P	P	P	P	P	P	hsa_circRNA_406697		25070500	chr5	-	150075067	150076453	exonic	NM_018047	RBM22	ACACTATATGTTGGTGGTCTAGGTGATACCATTACTGAGACAGATTTAAGGCCTGCCCAT
ASCRP3001074	62	65	84	77	142	142	246	78	6.02695	6.35954	6.62233	6.71193	6.63054	6.62004	6.80357	7.00443	P	P	P	P	P	P	P	P	hsa_circRNA_103350	hsa_circ_0065220	circBase	chr3	-	47468936	47470160	exonic	NM_012235	SCAP	ACACTCAAAGTATGTGGGTGCCCCGGTGGCTTATGTCCAGCAGATATTTGTGAAGTCCTC
ASCRP3001075	329	246	317	200.5	667	673	1084	276	8.56303	8.48339	8.83985	8.4509	8.96764	8.97662	8.88804	9.24515	P	M	P	P	P	P	P	P	hsa_circRNA_008913	hsa_circ_0008913	circBase	chr16	-	75636982	75656362	exonic	NM_012091	ADAT1	ACACTCCCTCAGGTCGATGGCCAGGTGGTCTTCATAAACTATACTGCCTTGTGATGCCTC
ASCRP3001076	68	57	77.5	49	138	134.5	182.5	68	6.2159	6.14505	6.50909	5.88921	6.56539	6.49915	6.41077	6.62233	P	P	P	P	P	P	P	P	hsa_circRNA_004070	hsa_circ_0004070	circBase	chr1	-	46751033	46752171	exonic	NM_006369	LRRC41	ACACTCTCCTACAATGAGTGTGACATGTTGGCGAGCCAAGTTTATGGAGGCCTTTTTTTC
ASCRP3001077	80	73	79.5	63	138	139.5	183	80	6.43286	6.56349	6.58619	6.27648	6.58008	6.57583	6.40653	7.12464	P	P	P	P	P	P	P	P	hsa_circRNA_008805	hsa_circ_0008805	circBase	chr17	+	36614345	36619623	exonic	NM_001199417	ARHGAP23	ACACTCTGGAGCTGTCTATCATGCCCAAGGACGAGGACATCCTCCAGCTGCTGCCACTGG
ASCRP3001078	209.5	191	249	259	295	284	732	102.5	7.93491	8.14444	8.48515	8.89469	7.73991	7.66547	8.3003	7.63359	P	P	P	P	P	P	P	P	hsa_circRNA_104493	hsa_circ_0082413	circBase	chr7	+	131113791	131113904	exonic	NM_013255	MKLN1	ACACTGAAAAAGAGAGACTGTTTATTTGTTTGGTGGCTGGGATGGAACACAAGATCTTGC
ASCRP3001079	92	75.5	82	110	201.5	202	403	77	6.7059	6.65312	6.6981	7.41959	7.15975	7.14931	7.47639	7.00443	P	P	P	P	P	P	P	P	hsa_circRNA_031939	hsa_circ_0031939	circBase	chr14	-	52977957	53011089	exonic	NM_020784	TXNDC16	ACACTGAACATTCACCTGTTTATTAAGACAATGAAAGCACCTCTGTTGATAACATAGATC
ASCRP3001080	44	41	53.5	52	79.5	84	332	53	5.45595	5.31131	5.77694	5.84126	5.78022	5.79247	7.2072	5.93561	P	P	P	P	P	P	P	P	hsa_circRNA_067864	hsa_circ_0067864	circBase	chr3	-	167422629	167438061	exonic	NM_007217	PDCD10	ACACTGAGAGCCGCTTTCATCAAGATCAGTGTGTTTTTTGTGTCCAATTCTTTTATCACC
ASCRP3001081	125	92	83	91.5	295.5	273	602	58	7.18537	6.9825	6.67446	7.06697	7.73991	7.59912	8.04022	6.26948	P	P	P	P	P	P	P	P	hsa_circRNA_071374	hsa_circ_0071374	circBase	chr4	+	166141085	166160051	exonic	NM_007246	KLHL2	ACACTGCAGAAATTCAGGTTACAGAAGAAAATGTACAGATGCACAAAGCAGGGTCATCAG
ASCRP3001082	242	185	169.5	121	247	248	406	54	8.15143	8.09418	7.89114	7.60747	7.46929	7.43895	7.4817	6.10892	P	P	P	P	P	P	P	P	hsa_circRNA_102109	hsa_circ_0003650	circBase	chr17	+	45740454	45752148	exonic	NM_002265	KPNB1	ACACTGGTGGAAGGTACGAGTGGCTGCTTTACAGAATCTGGTGAAGATAATGTCCTTATA
ASCRP3001083	63	57	57	52	114	121	130	50	6.06381	6.14505	5.88311	5.88921	6.26714	6.36118	5.93709	5.84597	P	P	P	P	P	P	P	P	hsa_circRNA_000804	hsa_circ_0000804	circBase	chr17	-	73946854	73952028	exonic	NM_004035	ACOX1	ACACTGTCATGATGCTCCAGACGGCTAGTTGGAAAGACTTCAAATCATGCAATAGTTCTT
ASCRP3001084	348	284	202	131	266.5	276.5	475	54	8.64573	8.71023	8.17969	7.73907	7.59447	7.6354	7.68707	6.05705	P	P	P	P	P	P	P	P	hsa_circRNA_002375	hsa_circ_0002375	circBase	chr12	-	88898935	88939642	exonic	NM_000899	KITLG	ACACTGTTACTTTCGTACATTGACTTGGATTCTCACTTGCATTTATCTTCAGCTGCTCCT
ASCRP3001085	65	52	53	45.5	73.5	72	99	54	6.13866	5.81747	5.69576	5.4415	5.63899	5.57233	5.59116	6.05705	P	P	P	A	P	P	P	P	hsa_circRNA_072915	hsa_circ_0072915	circBase	chr5	+	72147070	72201272	exonic	NM_002270	TNPO1	ACACTTAAGCTGCAGTCCCAAAATTAGGGAAACTGGAACAACTTAATCAGTATCCAGACT
ASCRP3001086	105	86	70.5	76	119.5	115	126.5	47	6.90486	6.81803	6.26831	6.71193	6.37102	6.21469	5.89225	5.6641	P	P	P	P	P	M	P	P	hsa_circRNA_006409	hsa_circ_0006409	circBase	chr10	+	102697158	102703885	exonic	NM_018121	FAM178A	ACACTTCCTGAAACCAACATTTTAAATGTGGTTAAGATGATGTCAGTTCATACAGACTGT
ASCRP3001087	65	56	60	68.5	116	115.5	178	47	6.07589	5.97772	6.02695	6.49716	6.33182	6.28806	6.37646	5.7403	P	P	P	P	P	P	P	P	hsa_circRNA_005874	hsa_circ_0005874	circBase	chr13	+	31204971	31205611	exonic	NM_005800	USPL1	ACACTTCTATATACCAGTCAATTGAGTGGTGTTAAAGTGCATCTATCCTTTGGGCTCTAA
ASCRP3001088	66	58	74	71	194	190	297	81.5	6.19144	6.0214	6.40759	6.57109	7.12173	7.05684	7.05684	7.14039	P	P	P	P	P	P	P	P	hsa_circRNA_405165		25070500	chr13	-	95768175	95822882	exonic	NM_005845	ABCC4	ACACTTGGATGATTTGCTGCCGCTGACGTTTTTAGATTTCATCCAGGTGTATTTGTCAAA
ASCRP3001091	42	48	45	42	38	42.5	51	40	5.25575	5.67296	5.21263	5.06691	4.73912	4.69803	4.86203	4.9138	P	P	P	A	P	P	P	A	hsa_circRNA_407252		25070500	chr9	-	136273891	136278041	exonic	NM_020385	REXO4	ACAGAAATATAAACCTTTCAAGAGTCAAGTAAAGGGAAGACATCTGGTTTGACGACGTGG
ASCRP3001092	65	63	100	72.5	148	140.5	245	78	6.09448	6.27648	6.99245	6.60113	6.70676	6.58384	6.79953	7.09889	P	P	P	P	P	P	P	P	hsa_circRNA_404233		25242744	chr9	-	111637174	111644467	exonic	NM_003640	IKBKAP	ACAGAAGACTTCGGTTCCTGTTCTTGGATTATGAAGAAGCTGTGCTCTTGCTGTTAGAAG
ASCRP3001093	57	52	51	48	95.5	98	143	51	5.87852	5.89831	5.62353	5.61159	6.0665	6.04618	6.08256	5.9962	P	P	P	P	P	P	P	P	hsa_circRNA_403961		25242744	chr7	-	148516069	148516779	exonic	uc011kuj.2	EZH2	ACAGAAGATTCATTGAATGGCACCTGCAGAAGCTTTTCATGCAACACCCAACACTTATAA
ASCRP3001094	43	44	52	49	72	79.5	85	45.5	5.25575	5.38004	5.7182	5.61159	5.57043	5.72503	5.41004	5.70097	P	P	P	P	P	P	P	P	hsa_circRNA_057073	hsa_circ_0057073	circBase	chr2	+	172782046	172844276	exonic	NM_003642	HAT1	ACAGAAGCTACAGACTGGATATTAAAAGAAGACTAATTAGCCCATATAAGGATTTGGTGC
ASCRP3001095	187	160	153.5	126.5	245	240	352	162	7.77532	7.86798	7.74769	7.69797	7.44414	7.3957	7.28731	8.43184	P	P	P	P	P	P	P	P	hsa_circRNA_101372	hsa_circ_0006278	circBase	chr14	-	68151731	68157138	exonic	NM_016026	RDH11	ACAGAAGGTCTTGAGATTCTAAGTGGGAATCATTTCAGGTCACTTCCTCCTAACCCATCT
ASCRP3001096	497	362.5	252	174	457	468	683	64	9.16841	9.089	8.49693	8.21365	8.41106	8.42844	8.21487	6.58525	P	P	P	P	P	P	P	P	hsa_circRNA_102772	hsa_circ_0004964	circBase	chr2	+	85270686	85276771	exonic	NM_020122	KCMF1	ACAGAATTCCCAGTTTCTTTTAACAAGATTTGTCCAATATGTGCAGCGTTACCTGGAGGC
ASCRP3001097	41	39.5	41	40	49	46	70	40	5.18811	4.97958	4.74922	5.15559	5.12491	4.89271	5.17569	5.00928	P	A	A	A	P	P	P	P	hsa_circRNA_092527	hsa_circ_0001300	circBase	chr3	-	49051181	49051358	antisense	NM_018031	WDR6	ACAGACAGTAGTGTCCTCACTACATGTGATCACAATGTCAGTCAAGCCTGGCTGAGGATC
ASCRP3001098	150	133	143	92	143	146	189	90	7.44517	7.55809	7.57663	6.97248	6.63054	6.64953	6.45153	7.37493	P	P	P	M	P	P	P	P	hsa_circRNA_405691		25070500	chr18	-	52937061	52946887	exonic	NM_003199	TCF4	ACAGACAGTATAATGGGTCTATGCTCCATCAGCAAGCACTGCCGACTACAATAGGGACTC
ASCRP3001099	1464	1133	814	747	1478	1428	2341	138	10.657	10.7099	10.291	10.5948	10.214	10.1702	9.92401	8.17455	P	P	P	P	P	P	P	P	hsa_circRNA_000175	hsa_circ_0000175	circBase	chr1	-	205585605	205593019	exonic	uc021pid.1	ELK4	ACAGACATTCAACATGATTGCATTTGAACTCATTGCTATGGACAGTGCTATCACCCTGTG
ASCRP3001100	588	442	505	410.5	1048	1009.5	1877	80	9.38449	9.37127	9.5847	9.65266	9.6821	9.61589	9.62254	7.12464	P	P	P	P	P	P	M	P	hsa_circRNA_026232	hsa_circ_0026232	circBase	chr12	+	50824277	50829407	exonic	NM_052879	LARP4	ACAGACCCTGATCTAATTCTTGAAGTGTTAAGATGAGAAAGCAATTCAGCAGTTTCTACA
ASCRP3001101	276	205.5	138	120	390	408.5	482	140.5	8.34021	8.25468	7.53542	7.5804	8.15792	8.21563	7.71094	8.16783	P	P	P	P	P	P	P	P	hsa_circRNA_101387	hsa_circ_0032434	circBase	chr14	+	71479716	71479919	exonic	uc010are.1	PCNX	ACAGACTCACACTTTTGGCCCTGTTTGATAGATTCGATTGAATAGACTATTGACCATTGA
ASCRP3001102	69	56	60	54	117	117	231	72	6.24116	6.0214	6.02695	6.00395	6.35459	6.30755	6.72818	6.91237	P	P	P	P	P	P	P	P	hsa_circRNA_405555		25070500	chr17	-	26918715	26926848	intronic	ENST00000481916	RP11-192H23.4	ACAGACTGACACATCTCACAGTGGGGTTTCCCGTGCATAGGAGATCCAAGACAGCAGAAG
ASCRP3001103	106.5	83	64.5	66	191	191	252.5	54	6.91461	6.78488	6.1425	6.38187	7.09296	7.05278	6.8355	5.9962	P	P	P	P	P	P	P	P	hsa_circRNA_067100	hsa_circ_0067100	circBase	chr3	-	124997967	125032500	exonic	NM_021964	ZNF148	ACAGAGACATGTCTTCATTCATACAGGCAGTTATACTTAAGCATGAACATTGACGACAAA
ASCRP3001104	401	324	429	383	1105	1111	2018	409	8.83907	8.91014	9.32324	9.52133	9.77204	9.76604	9.71878	9.80995	P	P	P	P	P	P	P	P	hsa_circRNA_104798	hsa_circ_0087300	circBase	chr9	+	82267507	82268990	exonic	NM_007005	TLE4	ACAGAGACTCCATCAAGCAACAACTCCAGGCCCAGCATTTATCACATGGACATGGTCTCC
ASCRP3001105	128	109	88	86	180	174	280	47.5	7.18537	7.19618	6.71622	6.93096	6.98107	6.90486	6.97678	5.87852	P	P	P	P	P	P	P	P	hsa_circRNA_101866	hsa_circ_0040370	circBase	chr16	-	71772844	71773244	exonic	NM_001128	AP1G1	ACAGAGCTAGATATGACGGACTTTGTTTTCCAAGCTGCAGTACCAAAGGTGCTCCAGCTG
ASCRP3001106	44	44.5	41	41	73	66	62	47	5.45595	5.4723	4.91081	5.15559	5.59862	5.46619	5.01487	5.70097	P	P	P	A	P	P	P	P	hsa_circRNA_407313		25070500	chrX	+	102730028	102741511	intergenic			ACAGAGCTCATCAGTGTGACATGCATAAAGGAATTTCTTATTGAGCCCCAGGAAGAAGAA
ASCRP3001107	332	259.5	235	176	477	480	822	70	8.5691	8.57821	8.39669	8.23461	8.46079	8.47353	8.47251	6.80841	P	P	P	P	P	P	M	P	hsa_circRNA_100785	hsa_circ_0008227	circBase	chr11	+	34093272	34093534	exonic	NM_005898	CAPRIN1	ACAGAGGAGTTTCATGGCACTAAGTCAAGATGGTAAGCTTGATGATTACCAGGAACGAAT
ASCRP3001109	86	81	91	92	138	138.5	292	54	6.59927	6.66383	6.78325	7.08501	6.58619	6.56062	7.02673	6.10892	P	P	P	P	P	P	P	P	hsa_circRNA_407173		25070500	chr9	+	35657761	35658017	antisense	NR_003051	RMRP	ACAGAGTCCTCAGTGTGTAGCCTAGGATACAGGCCTTCAGCACGAACCACAATGAGCCCC
ASCRP3001110	204	161.5	121	137	308.5	308	459	58	7.90042	7.89152	7.28327	7.81551	7.80042	7.7868	7.64715	6.36008	P	P	P	P	P	P	P	P	hsa_circRNA_104233	hsa_circ_0078362	circBase	chr6	+	155095122	155099179	exonic	NM_014892	SCAF8	ACAGAGTGTTGAGAAGTTTATTCAGAAATTGTATTCCCTGAATGACTATAAACCACCCAT
ASCRP3001111	44	45	48	43	57	51.5	65	40	5.41216	5.44358	5.33384	5.24628	5.29072	5.10932	5.09884	5.0962	P	P	P	A	P	P	P	P	hsa_circRNA_077544	hsa_circ_0077544	circBase	chr6	-	107531642	107533486	exonic	NM_020381	PDSS2	ACAGATCGGAGAGGAAAGTTATATCACAGATGATATTGGAATATCGACTTGGAAGGAGCA
ASCRP3001112	52	45.5	72	61	113	120	255	66	5.67473	5.5084	6.377	6.15647	6.28228	6.36118	6.8621	6.66649	P	P	P	P	P	P	P	P	hsa_circRNA_100826	hsa_circ_0022245	circBase	chr11	-	61039146	61042056	exonic	NM_152718	VWCE	ACAGATCTGGTCGCCTGGTGACCCCTGTGAGTTATGCATCTGCCAGTGAGATGCTATTTC
ASCRP3001113	137	111	93	71	117	118.5	181.5	61	7.29996	7.28558	6.90185	6.57109	6.29267	6.29267	6.41077	6.54139	P	P	P	P	P	P	P	P	hsa_circRNA_047820	hsa_circ_0047820	circBase	chr18	+	56601664	56648849	exonic	NM_018181	ZNF532	ACAGATGCCACCAATGAGGAGGAAACAGAAATAAAAGAAGACACTAAGAAGACTTGCACT
ASCRP3001114	74	68.5	71	67	78	78	103	52.5	6.35569	6.4339	6.35128	6.48211	5.7182	5.69576	5.66054	6.05705	P	P	P	P	P	P	P	P	hsa_circRNA_406688		25070500	chr5	+	141765092	141770616	intronic	ENST00000510311	AC005592.2	ACAGATGGAAAAGGCGGCTCTCTGACTAGTGAAAGGGATCACAGTATAAGACAGTGAATA
ASCRP3001115	217	167	143.5	167.5	406	399	482	72	7.98773	7.92047	7.61853	8.14109	8.21956	8.18482	7.71266	6.8977	P	P	P	P	P	P	P	P	hsa_circRNA_001508	hsa_circ_0001508	circBase	chr5	+	80071512	80088663	exonic	NM_002439	MSH3	ACAGATTTATCATTTATGATAGAAATAAAGAACTCTGCTGTATCTTGTATACCAACTGAT
ASCRP3001116	556.5	399	375	348	1386	1332	1652.5	299.5	9.31406	9.22826	9.11729	9.36205	10.1295	10.0642	9.44777	9.36623	P	P	P	P	P	P	P	P	hsa_circRNA_018225	hsa_circ_0018225	circBase	chr10	+	38726471	38734535	exonic	NR_024497	LINC00999	ACAGCAAAACGAAGTGACCTCACAATGACTCAAGCTACCACATGCTGTTGATTGTGAAAT
ASCRP3001117	43	39	65	79	172	170	318	67.5	5.43631	5.08827	6.24116	6.78815	6.92578	6.85199	7.14835	6.64503	P	A	P	P	P	P	P	P	hsa_circRNA_000603	hsa_circ_0000603	circBase	chr15	+	56680669	56687032	exonic	NM_198524	TEX9	ACAGCAACAGTTGTCTTCAGTAGAAAGGAGGTCTGTTACCATCTGAAGGGATAGTTCATC
ASCRP3001118	37	37	41	42	54	55.5	63	39	5.12491	4.68407	4.98101	5.24628	5.24628	5.20776	5.05068	5.00928	A	A	A	A	P	P	P	P	hsa_circRNA_404129		25242744	chr9	+	5066677	5081861	exonic	NM_004972	JAK2	ACAGCAACTTGGCAAGGATGGATTTTGCCATTAGTAAACTGAAGAAAGCAGGTAATCAGA
ASCRP3001119	52.5	49	45	47	64	72	68	41	5.79491	5.71991	5.2675	5.54555	5.45801	5.57233	5.14289	5.18439	P	P	P	P	P	P	P	A	hsa_circRNA_404718		25070500	chr10	+	12159671	12160917	exonic	NM_018706	DHTKD1	ACAGCAAGAGATGAGCAAATACAAACATGTTAAAGGCAGCCGTGTCAACTCTTCAAGAAA
ASCRP3001120	100	96	87	96	175	169.5	199	54	6.81763	7.02604	6.73835	7.17324	6.9566	6.8652	6.52092	6.05705	P	P	P	P	P	P	P	P	hsa_circRNA_000234	hsa_circ_0000234	circBase	chr10	-	35349801	35360267	exonic	NM_003591	CUL2	ACAGCAAGGGTGCAGACTATATGGACTGCTTATATAGATTTCAACACTACACTTGCACAA
ASCRP3001121	142	116	53	51	109	117	109	50	7.35221	7.35387	5.76206	5.81427	6.23996	6.30127	5.7182	5.93561	P	P	P	P	P	P	P	P	hsa_circRNA_406746		25070500	chr6	+	21108631	21144254	intronic	ENST00000378624	CDKAL1	ACAGCACAATTTTAGTAGAAAAAGCAAAGGACAAAAGATCTTTCTCGGGTGTTTCATTCT
ASCRP3001122	573	461	855	443	1259	1206	2597	590	9.35484	9.42951	10.3783	9.78211	9.95695	9.88815	10.0496	10.3576	P	P	P	P	P	P	P	P	hsa_circRNA_402458		25242744	chr2	+	208589523	208598771	exonic	NM_152523	CCNYL1	ACAGCACAGTCAGCCAGCCTAATCTTAGAACCACAGTAAAATGATTTAGCTTTGGAGTCA
ASCRP3001123	36	39	77.5	79	94	95	231	45	4.71872	5.03701	6.50909	6.78815	6.02833	6.01305	6.72392	5.47026	A	A	P	P	P	P	P	P	hsa_circRNA_406802		25070500	chr6	-	77981056	77983024	intergenic			ACAGCAGTAACAGTGAAAACTAAACATAGCTGTACCAAGGTATGAGCCTTGCAAGAAGAC
ASCRP3001124	199.5	155	203.5	195	359	351	670.5	89	7.85187	7.81551	8.19115	8.42621	8.03284	7.9815	8.18574	7.32885	P	P	P	P	P	P	P	P	hsa_circRNA_404062		25242744	chr8	-	74650518	74652103	exonic	NM_014393	STAU2	ACAGCAGTTTGGTCAATATTGTCTTAACATGCTTCAAATAAATCAGAGGCTGCCTACCAC
ASCRP3001125	89	78	81.5	56	115	114	144	58	6.68677	6.68589	6.60854	6.0958	6.25303	6.24235	6.05705	6.26948	P	P	P	P	P	P	P	P	hsa_circRNA_401911		25242744	chr18	+	9117835	9122679	exonic	NM_021074	NDUFV2	ACAGCATACTGGAGGCCATTCAGAAAAAGCTTGGGAAGACATGTAAGGAATTTGCATAAG
ASCRP3001126	102.5	94	506	187	386	388	1770	237	6.88364	7.00654	9.58793	8.34715	8.14348	8.14619	9.54609	9.01651	P	P	P	P	P	P	P	P	hsa_circRNA_088200	hsa_circ_0088200	circBase	chr9	-	117819431	117819704	exonic	NM_002160	TNC	ACAGCCACGACAGCCAAAGAACCTGAAATTGGAAACTTAAATGTTTCTGACATAACTCCC
ASCRP3001127	23899	16591	2401	1792	4343.5	4684	8420	2089.5	14.3413	14.302	11.8422	12.0117	11.8881	12.0041	11.6255	12.2774	P	P	P	P	P	P	M	P	hsa_circRNA_059880	hsa_circ_0059880	circBase	chr20	+	32354656	32358098	exonic	NM_032819	ZNF341	ACAGCCTCCTGCCACAGCACAGCCCCAAGAAGGACAATGCCGTCTACAAGGTTGGGCCAG
ASCRP3001128	397	306	428.5	373.5	1595	1565	2121	376.5	8.83611	8.81764	9.32942	9.4771	10.3193	10.2961	9.78707	9.68856	P	P	P	P	P	P	P	P	hsa_circRNA_008046	hsa_circ_0008046	circBase	chr14	+	31103152	31112611	exonic	NM_016106	SCFD1	ACAGCCTCTTCTGCTTTTTTGTTACTCTGGGCTTTTACACTCTGATCGAGATCCTATTCC
ASCRP3001129	65	54	50	44	79	83	119	55	6.13866	5.93561	5.62353	5.40153	5.78022	5.77199	5.83337	6.10892	P	P	P	P	P	P	P	P	hsa_circRNA_406479		25070500	chr4	-	54811039	54817857	antisense	uc003haa.3	PDGFRA	ACAGCGAAAAGACCTACAGCACTCTGCAAAAGGCATTCTTCACCAAAGTGTGTCTCCTTG
ASCRP3001130	392	286.5	280	184	814	820	978	161	8.80379	8.73393	8.64955	8.308	9.28667	9.28905	8.7265	8.43731	P	P	P	P	P	P	P	P	hsa_circRNA_020596	hsa_circ_0020596	circBase	chr11	-	133587	139152	exonic	uc001lnx.4	LOC100133161	ACAGCGAAACGAAGTGAGCTCACAATGACTCAAGCTGCCACATACTGTTGATTGTGAAAT
ASCRP3001131	286	214	224	131	559.5	558.5	692	115	8.39414	8.3124	8.31552	7.73907	8.71699	8.70602	8.22801	7.799	P	P	P	P	P	P	P	M	hsa_circRNA_003163	hsa_circ_0003163	circBase	chr1	-	222652709	224149975	sense overlapping	NM_003268	TLR5	ACAGCGAAACGAAGTGAGCTCACAATGACTCAAGCTGCCACATAGTGTTGATTGTGAAAT
ASCRP3001132	278	212	216	132	546	521	635	108	8.34202	8.28433	8.27097	7.73907	8.67095	8.59463	8.10322	7.71952	P	P	P	P	P	P	M	P	hsa_circRNA_092375	hsa_circ_0001978	circBase	chr1	-	224142178	224149975	intronic	TCONS_l2_00001800	XLOC_l2_001331	ACAGCGAAATGAAGTGAGCTCACAATGACTCAAGCTGCCACATAGTGTTGATTGTGAAAT
ASCRP3001133	178.5	166	148.5	80	151	158	210	52.5	7.71631	7.92047	7.65567	6.85511	6.6981	6.76014	6.59927	5.93561	P	P	P	P	P	P	P	P	hsa_circRNA_042451	hsa_circ_0042451	circBase	chr17	-	20907514	20910300	exonic	NM_015276	USP22	ACAGCGAAGGCGATTTGAACACTCAGCCAAGCTGCGGCGGAAGATCACCACGTATGTGTC
ASCRP3001134	41	43.5	41	44	60	66.5	67	45	5.25575	5.57043	4.98101	5.47026	5.34275	5.43109	5.11714	5.34719	P	P	P	A	P	P	P	P	hsa_circRNA_407104		25070500	chr8	+	95879503	95888375	exonic	NM_017864	INTS8	ACAGCGTTTAAATCTCTGCAAGAACAAAACAGGAGGACATTGTGAATGATATTACAGCTG
ASCRP3001135	212	163	152.5	109	343.5	346	481.5	125.5	7.95176	7.90418	7.73611	7.41959	7.96047	7.95866	7.70576	7.99021	P	P	P	P	P	M	P	P	hsa_circRNA_101851	hsa_circ_0005733	circBase	chr16	+	69279504	69304188	exonic	NM_006750	SNTB2	ACAGCTACCCACTTGTTGCCACCAGTCAAGTTCATCCGAGAAGTAACACCATATATCAAG
ASCRP3001136	51.5	53	54	47	77	85.5	118	55	5.76372	5.93561	5.67296	5.61159	5.73523	5.83258	5.83337	6.21833	P	P	P	P	P	P	P	P	hsa_circRNA_100283	hsa_circ_0013222	circBase	chr1	-	94360169	94363454	exonic	NM_002061	GCLM	ACAGCTGTTGACTCACAATGATCCAAAAGCAAAACTGTTCATTGTAGAATCAAACTCTTC
ASCRP3001138	107	88	95.5	112	329	329.5	444.5	106	6.94347	6.91723	6.92652	7.49125	7.90607	7.8774	7.59912	7.68838	P	P	P	P	P	P	P	P	hsa_circRNA_028319	hsa_circ_0028319	circBase	chr12	-	112370389	112381173	exonic	NM_138341	TMEM116	ACAGGACACCAAGCTTCACATGGCCCTTTATGTTCTCCAGATATTCTACATTTCCTCATT
ASCRP3001140	169	159.5	136.5	107.5	294.5	300	419	64	7.64737	7.86798	7.54608	7.41167	7.73695	7.74664	7.53007	6.58525	P	P	P	P	P	P	P	P	hsa_circRNA_092490	hsa_circ_0001064	circBase	chr2	+	120830753	120836157	exonic	NM_020909	EPB41L5	ACAGGAGTCCTTGTTTTTGAAGGAGATACCAAAATTGGCTTATTTTTTTGCATTGGTTGG
ASCRP3001141	318	306	476	312	450	487	889	228	8.53097	8.82164	9.4992	9.17263	8.37784	8.49443	8.60323	8.96503	P	P	P	P	P	P	P	P	hsa_circRNA_006314	hsa_circ_0006314	circBase	chr15	+	72810407	72837305	exonic	NM_005744	ARIH1	ACAGGATATGCCTTGTCAGATCTGCTACTTGAACTACCCTAACTCGAATCCAGCAACTAT
ASCRP3001142	43	43	50	48	99	93	120	43	5.31584	5.4111	5.5163	5.61159	6.11544	5.93267	5.81747	5.47026	P	P	P	P	P	P	P	P	hsa_circRNA_101277	hsa_circ_0007610	circBase	chr13	+	76301164	76335174	exonic	NM_005358	LMO7	ACAGGATTTATCAAATCGAGTCACTGTCAATTTGATTAATAAGCTTAAACCTGGCGTCAT
ASCRP3001143	73283	55069.5	94	102	153	158	211.5	69	15.8361	15.7168	6.91835	7.24573	6.74004	6.77092	6.60159	6.80841	P	P	P	P	P	P	P	P	hsa_circRNA_007209	hsa_circ_0007209	circBase	chr8	-	135612678	135622898	exonic	NM_020863	ZFAT	ACAGGCACATCTTAAAGTTCACACAGCACTGGTAACGAGTCTGACCTTGAACTAGAAAAG
ASCRP3001144	41	46	45	44.5	67	73	91	45.5	5.22232	5.57043	5.21263	5.4415	5.4415	5.55133	5.49246	5.55133	A	P	P	A	P	P	P	P	hsa_circRNA_405028		25070500	chr12	+	72955944	73015531	exonic	NM_013381	TRHDE	ACAGGCATCAACACTTATTTCAGATTGGATTTCCAGCAACAGGAACAGGATTATTTAACC
ASCRP3001145	36	35	43	40	51	53	88	39	4.66997	4.48101	4.83069	5.06691	5.09092	5.17319	5.4804	5.26516	A	A	P	A	P	P	P	A	hsa_circRNA_400081	hsa_circ_0092309	circBase	chr4	+	152021740	152022080	intronic	ENST00000274065	RPS3A	ACAGGCTTGACTTTGCGTAAGTAGCTTATTCTTGGTTTGTATTTTCCTTAAGTTGGCGCT
ASCRP3001146	54	50.5	47	44.5	53.5	54	60	31	5.84283	5.84126	5.45595	5.36699	5.17069	5.06691	5.01487	4.1093	P	P	P	P	P	M	P	A	hsa_circRNA_037977	hsa_circ_0037977	circBase	chr16	+	14738130	14743830	exonic	NM_016561	BFAR	ACAGGGAAAGGTTTTTATCTGAACGAGTAAATGGAAGATTAATGATGTTTTGCAGCAGTT
ASCRP3001147	72	59	73	51	76	81	133	49.5	6.26597	6.10631	6.35128	5.73523	5.67473	5.75205	5.94735	5.70097	P	P	P	P	P	P	P	P	hsa_circRNA_404886		25070500	chr11	+	48175347	48177671	exonic	NM_002843	PTPRJ	ACAGGGAAGAGATCTGAAGCTTGTTGGAATTAGTCAACCTAAATATGCAGCAGAACTGGC
ASCRP3001148	67	56	61	58	83.5	80	152.5	47.5	6.16655	5.97772	5.99337	6.02556	5.8491	5.7182	6.16026	5.62809	P	P	P	P	P	P	P	P	hsa_circRNA_401419		25242744	chr15	+	57743697	57746016	exonic	NM_032866	CGNL1	ACAGGGAGAAGGGAGCTCTGATTGAGGCTTGTAATTCCACATCTGAAGTCAAAGATCTAT
ASCRP3001149	41	45	45	44	53	49	63	43	5.12491	5.57043	5.2675	5.06691	5.21991	4.99804	5.06691	5.39083	A	P	A	A	P	P	P	P	hsa_circRNA_069847	hsa_circ_0069847	circBase	chr4	+	57355553	57361560	exonic	NM_006947	SRP72	ACAGGGAGATTTGAAAAAGAAGAAAAAGAAAAAGAAGGGTATCTGCATTAGTTACCATGT
ASCRP3001150	41.5	44	44	48	44	44	52	44	5.34275	5.4111	5.21263	5.47026	4.91679	4.85582	4.86203	5.58741	A	A	A	P	P	P	P	P	hsa_circRNA_009554	hsa_circ_0009554	circBase	chr1	+	8022822	8045342	exonic	NM_007262	PARK7	ACAGGGCATTTAGCAAACTAGCTTGTAAACATATAACATAAAAATGGCTTCCAAAAGAGC
ASCRP3001151	82	67	81	56.5	128	126	168.5	51	6.49915	6.41923	6.62233	6.07187	6.4505	6.41077	6.26831	5.7403	P	P	P	P	P	P	P	P	hsa_circRNA_405317		25070500	chr15	+	40933576	40943017	sense overlapping	NM_144508	CASC5	ACAGGGCATTTATCCACAACAGTGTTTCTCAAGCTTGAATACTACCATAATTTTTAGATT
ASCRP3001152	62	55	71	51.5	88.5	89.5	123	63	6.05026	6.04344	6.35128	5.86311	5.89982	5.9415	5.86001	6.56444	P	P	P	P	P	P	P	P	hsa_circRNA_104304	hsa_circ_0079363	circBase	chr7	-	6465618	6472590	exonic	NM_139179	DAGLB	ACAGGGCTGCAGTACAGGGACTTCATCCACGTCAGCTTCCATGACAAGGACACAGATCTG
ASCRP3001154	51	48	67	96	100	105	189	85	5.67473	5.59862	6.22798	7.20415	6.08654	6.12968	6.45153	7.2284	P	P	P	P	P	P	P	P	hsa_circRNA_407257		25070500	chr9	+	140109659	140109825	intronic	ENST00000344894	NDOR1	ACAGGTGAGGGCAGCCTTGGGCCTGGTGGTTGGAGCCCAGGACCGGCCCTGGGAAAGCTG
ASCRP3001155	43	42	46.5	46	65	70	97.5	51	5.34275	5.38004	5.30676	5.57612	5.41216	5.47635	5.55709	5.87852	P	P	P	P	P	P	P	P	hsa_circRNA_029998	hsa_circ_0029998	circBase	chr13	-	36822742	36828280	exonic	NM_001144981	CCDC169	ACAGGTGGATCAACTGCCTAGGATGCAAGAGAATCTAGTGAAAACGAATCCTTAAACACA
ASCRP3001156	58	52	54	46.5	58	61	70.5	42	5.90585	5.86001	5.69576	5.50642	5.36917	5.31584	5.22232	5.34719	P	P	P	P	P	P	P	P	hsa_circRNA_062993	hsa_circ_0062993	circBase	chr22	+	33254003	33259028	exonic	NM_000362	TIMP3	ACAGTAAAGTGGTTTTATTTCTATCACAGTCGCGTCTATGATGGCAAGATGTACACGGGG
ASCRP3001157	52	50	58	50	76	72	71	47	5.77694	5.74367	5.95755	5.73523	5.67473	5.53295	5.19551	5.80946	P	P	P	P	P	P	P	P	hsa_circRNA_404684		25070500	chr1	+	235498556	235506198	sense overlapping	NR_036605	GGPS1	ACAGTAAATAGATTAGCTTTGAAGTTTAAATCCAATGGAGAAGACTCAAGAAACAGTCCA
ASCRP3001158	691	585.5	566	501.5	822	837	1860	93	9.6003	9.77518	9.75497	9.96743	9.30032	9.31964	9.60875	7.47817	P	P	P	P	P	P	P	P	hsa_circRNA_104479	hsa_circ_0001741	circBase	chr7	-	128655032	128658211	exonic	NM_012470	TNPO3	ACAGTAGTATCTCTATTGGTTCATGCATGGGAGATCTCAGACCAGTTGTTACAGATCCGG
ASCRP3001159	81	70	68.5	88	184	196	278	59.5	6.49915	6.49915	6.25421	7.01388	7.01528	7.12238	6.96853	6.31323	P	P	P	P	P	P	P	P	hsa_circRNA_079518	hsa_circ_0079518	circBase	chr7	-	17890448	17937069	exonic	NM_015132	SNX13	ACAGTATCTTAGATCTCTAGATACAGCTGGTGATGGCCAGTCTATCCATATGGGGATGGG
ASCRP3001160	1150	866.5	969	638.5	797.5	854	1487	439	10.3401	10.3318	10.5472	10.3401	9.25964	9.34759	9.30952	9.90523	P	P	P	P	P	P	P	P	hsa_circRNA_104736	hsa_circ_0086414	circBase	chr9	-	16435552	16437522	exonic	NM_017637	BNC2	ACAGTGGCTGGTTGCAATGCTGCATTCCCCTCTCGCCGAAGCCGAGACAGGATGCTGCTG
ASCRP3001161	65	56	58	64	111	108.5	146	84.5	6.13866	5.97772	5.82385	6.30755	6.26714	6.19759	6.08256	7.24336	P	P	P	P	P	P	P	P	hsa_circRNA_030788	hsa_circ_0030788	circBase	chr13	-	101997616	102031004	exonic	NM_052867	NALCN	ACAGTGGCTTTAATGAGATAGGGGGATAGTTCCTATGTGAAAGATCGCTGGTGTGTTTTT
ASCRP3001162	2870	1873	1639.5	955	2326	2937.5	4463	1359	11.5986	11.416	11.2162	10.9617	10.9199	11.3395	10.801	11.6692	P	P	P	P	P	P	P	P	hsa_circRNA_100423	hsa_circ_0006267	circBase	chr1	+	198247090	198266370	exonic	NM_133494	NEK7	ACAGTGTGACTACCCACCTCTTCCTTCAGATCACTATTCAGAAGAACATTTTAAGAAGCA
ASCRP3001163	145	179.5	81	64	853	812	4128	197	7.39355	8.03799	6.57441	6.41712	9.3469	9.27631	10.6871	8.74406	P	P	P	P	M	P	P	P	hsa_circRNA_405952		25070500	chr2	-	122125405	122135069	sense overlapping	NM_015282	CLASP1	ACAGTGTGCTGTGCTGCAGGTTATCCCTAGGCTAAAAGAGAACTCTGTATGAGTTAAATG
ASCRP3001164	75	57	64	65	117.5	117	762	77	6.31209	6.0214	6.15647	6.30755	6.37102	6.30755	8.3649	7.07301	P	P	P	P	P	P	P	P	hsa_circRNA_404635		25070500	chr1	+	193332350	193334904	sense overlapping	NR_125789	LINC01031	ACAGTGTGTCAGGAGGTGTTTCTAGAGAGCTATCTTATCACCAACATCACCAAGTATGCT
ASCRP3001165	188	175	149	122	185	196.5	328	71	7.79819	8.00257	7.68751	7.65388	7.04118	7.11654	7.20109	6.826	P	P	P	P	P	P	P	P	hsa_circRNA_404693		25070500	chr1	+	243542022	243589860	exonic	NM_006642	SDCCAG8	ACAGTGTGTCCAGCATGGGAGAGTACATGAGACGATGAAGCAAAGGAAATAGAGAAATTG
ASCRP3001167	68	69	65	94	101	90	151	97.5	6.19144	6.45974	6.02695	7.11979	6.11544	5.9415	6.13866	7.55809	P	P	M	P	P	P	P	P	hsa_circRNA_100752	hsa_circ_0020976	circBase	chr11	-	5367002	5368140	exonic	NR_038321	OR51B5	ACAGTTAGATCTCATCTCTATGGGTGGAAGATGTTGAGAAGGAACAACATGATCTAAGTC
ASCRP3001168	133	111	118	95	240	254	324.5	74	7.25992	7.28558	7.26931	7.1423	7.42354	7.5	7.18506	6.97678	P	P	P	P	P	P	P	P	hsa_circRNA_009110	hsa_circ_0009110	circBase	chr18	-	19144163	19148055	exonic	NM_052911	ESCO1	ACAGTTGATTATAAATTTCAGCCAATGTTTGGAATCCAAGCTAGAAAACAGTCCAGTGGA
ASCRP3001169	96.5	83.5	92	94	233	226	418	50	6.76014	6.77421	6.8418	7.09889	7.39997	7.31589	7.53129	5.9962	P	P	P	P	P	P	P	P	hsa_circRNA_103894	hsa_circ_0073035	circBase	chr5	+	74639677	74640157	exonic	NM_000859	HMGCR	ACAGTTGTCATTCACTTCTTAGACAAAGAATTGACAGGCTTGAAGATGTTTTGAGCAGTG
ASCRP3001170	112	78	70	73	205	205	286.5	81	6.97893	6.64233	6.29382	6.62781	7.18909	7.17699	7.01284	7.09889	P	P	P	P	P	P	P	P	hsa_circRNA_100279	hsa_circ_0003069	circBase	chr1	+	93301746	93303190	exonic	NM_000969	RPL5	ACATAAAGAACAGCGTAACTCCAGACATGCTTCTCAATAGGTTTGGCATGGACAAGATCT
ASCRP3001171	165.5	127.5	122	125	320	302	354	186.5	7.59167	7.51733	7.31249	7.62972	7.85927	7.75501	7.29824	8.65806	P	P	P	P	P	P	P	P	hsa_circRNA_406007		25070500	chr2	+	190584297	190585513	exonic	NM_144708	ANKAR	ACATAAAGGCCTCCCATATCTTATCAGATTTCTGAGTTCTGATTCAGGCACCATTCCTGC
ASCRP3001172	190	159.5	150	140	189.5	186.5	374.5	71	7.79819	7.85985	7.66436	7.8405	7.07033	7.03226	7.38171	6.84338	P	P	P	P	P	P	P	P	hsa_circRNA_102862	hsa_circ_0004305	circBase	chr2	+	179400458	179407088	exonic	NR_038272	TTN-AS1	ACATACTCATTTCCTTCGGTGATCACAGGATCTGGTTTGCCACTGAAAGGAATCTTGATG
ASCRP3001173	256.5	216	268	231.5	390.5	397	624	51	8.24817	8.32637	8.59708	8.68153	8.16217	8.17876	8.08624	6.05705	P	P	P	P	P	P	P	P	hsa_circRNA_000982	hsa_circ_0000982	circBase	chr2	+	24357988	24369956	exonic	NM_001145710	FAM228B	ACATAGAAAGTGAATTTTGTAGAAGGAGAAGGTTTTAGCTAAAGAAGATACTGAGGCAGC
ASCRP3001174	44.5	42	50.5	42	91	82	122	62	5.39083	5.44358	5.59862	5.24628	5.97772	5.73523	5.87852	6.40759	P	P	P	A	P	P	P	P	hsa_circRNA_092585	hsa_circ_0001886	circBase	chr9	-	125895123	125923347	exonic	NM_018387	STRBP	ACATAGCTCCAGAAAATGTTTCGATGAAAGATCCTCCGGACTTATTGGACAGGCAGAAAT
ASCRP3001175	358.5	288	253.5	217.5	279	281.5	336	242	8.68416	8.73668	8.51676	8.58362	7.65522	7.65388	7.21693	9.04359	P	P	P	P	P	P	P	P	hsa_circRNA_402346		25242744	chr2	+	113258782	113260758	exonic	NM_153712	TTL	ACATATAATAAGGTGAAGGCATTCTCATCTCCTCAGAGGCTTCAGAGCTTCTCGATTTCA
ASCRP3001176	39	43	52	54.5	122	127	132	38	5.04796	5.38004	5.67296	5.98485	6.39907	6.3732	5.97772	4.9138	A	P	P	P	P	M	P	A	hsa_circRNA_063878	hsa_circ_0063878	circBase	chr22	+	50563820	50566936	exonic	NM_018995	MOV10L1	ACATATAATAGCTTCTGAACATGTCAAATTACAAGGAGAAGTTTTCGACTTTGCTGTGGC
ASCRP3001177	48	45	44.5	45	76	71	111	51	5.63718	5.57043	5.3648	5.54555	5.7182	5.5222	5.75038	5.93561	P	P	P	A	P	P	P	P	hsa_circRNA_035484	hsa_circ_0035484	circBase	chr15	+	59397283	59417244	exonic	NM_004701	CCNB2	ACATATATTGAGGAAAAATAAAGCGATTGGTTTTTCTTAAGGTAGGGCCGCCCAATGGGG
ASCRP3001178	171.5	142	122	133	302.5	329	475.5	186	7.64737	7.67411	7.32604	7.7921	7.78107	7.88543	7.69231	8.65806	P	P	P	P	P	P	P	P	hsa_circRNA_070520	hsa_circ_0070520	circBase	chr4	-	103226145	103236987	exonic	NM_022154	SLC39A8	ACATATGGTCAGTGTTTAACTGCTGAAGAGATCTTTTCCCTTCATGGCTTTTCAAATGCT
ASCRP3001179	85	73	104.5	84	208.5	176.5	306	92	6.56062	6.51699	7.07969	6.85511	7.21632	6.9442	7.0979	7.43531	P	P	P	P	P	P	P	P	hsa_circRNA_061372	hsa_circ_0061372	circBase	chr21	-	30428647	30437426	exonic	uc002yna.3	CCT8	ACATATTGTTACTGTCAAGGCTCTGGTATCAGTTCCTCTTCAGTATTGCATGGCATGGTT
ASCRP3001180	137	108	115	90	156	152	200.5	74	7.31249	7.21207	7.25166	7.06697	6.7518	6.67623	6.52875	6.92689	P	P	P	P	P	P	P	P	hsa_circRNA_406427		25070500	chr3	+	197559067	197566268	exonic	NM_032773	LRCH3	ACATCAAAACAGCCTACAGATGAATTTTCAGATCTGCCTCTTCGAGTAGCAGAGATTACT
ASCRP3001181	93	84	75	83.5	122	124	179	53.5	6.7059	6.77421	6.46486	6.90486	6.40759	6.41606	6.37428	6.1393	P	P	P	P	P	P	P	P	hsa_circRNA_101235	hsa_circ_0029762	circBase	chr13	-	25049609	25052414	exonic	NM_006437	PARP4	ACATCAAAGGGAGAATCATAGACACTGTAGCCCAGTACAAGTATCAAGTACTCACACCCG
ASCRP3001182	650	575	444	355.5	875	853	922	226	9.52556	9.75429	9.37195	9.40718	9.40398	9.34427	8.6446	8.94477	P	P	P	P	P	P	P	P	hsa_circRNA_103642	hsa_circ_0001411	circBase	chr4	+	54249939	54256040	exonic	NM_030917	FIP1L1	ACATCAAGACAGGGGGAAGAGTTTATGGAACTACAGAAAGTGACTGAGACCGAAGATGAT
ASCRP3001183	108.5	93.5	220	172	764	745	809.5	283.5	6.95986	6.99209	8.29025	8.16892	9.19803	9.1513	8.45592	9.28487	P	P	P	P	P	P	P	P	hsa_circRNA_406076		25070500	chr2	+	243056789	243081039	exonic	NR_130699	LOC728323	ACATCAAGAGACCTATCAAGACCTGTATCCAGGAAAAGTATCTTAAATAGCGAAGATGGA
ASCRP3001184	77	65	54	43	84	82	110.5	39	6.43286	6.3905	5.80139	5.24628	5.80946	5.77199	5.72503	5.00928	P	P	P	P	P	P	P	P	hsa_circRNA_007658	hsa_circ_0007658	circBase	chr9	+	36597218	36643080	exonic	NM_014791	MELK	ACATCACAGAAACAACAGGCAAACAATGGAGGATTTAATTTCACTGGAAAATTTGCTGTT
ASCRP3001185	41	41	46	43	54.5	55	60	39	5.31584	5.23195	5.3648	5.32712	5.24628	5.17319	4.98671	5.00928	P	A	P	A	P	P	P	A	hsa_circRNA_007021	hsa_circ_0007021	circBase	chr6	-	143238332	143247159	intronic	ENST00000367603	HIVEP2	ACATCACATACGAAACTGTATGATAAAGAAGAGTCGTATCAGCTGAGCAGTCGTGATTGT
ASCRP3001186	48.5	49	49	45.5	57	66	104	56	5.43631	5.67296	5.49046	5.4415	5.29072	5.47635	5.66054	6.21833	M	P	P	A	P	P	P	P	hsa_circRNA_100424	hsa_circ_0002869	circBase	chr1	+	201681944	201687883	exonic	NM_020443	NAV1	ACATCACTACCGGACCCAGAGTCCCAGAGAAAGAGGACAGTGCAGAATGTCCTGGATCTC
ASCRP3001187	135	126	131	150	262.5	279	291	118.5	7.28037	7.4769	7.45188	7.93325	7.55809	7.64849	7.03226	7.90042	P	P	P	P	P	P	P	P	hsa_circRNA_001483	hsa_circ_0001483	circBase	chr5	-	54562965	54568003	exonic	NM_019030	DHX29	ACATCACTGTTAACCCTAGAGATTGTTTTAGCAACCAATATTGCAGAGACGGGTATCACT
ASCRP3001188	50	44	48	42	61	63	75	51	5.71477	5.5084	5.3648	5.32712	5.34275	5.38436	5.26516	5.9962	P	P	P	A	P	P	P	P	hsa_circRNA_009725	hsa_circ_0009725	circBase	chr1	+	10460449	10480201	exonic	uc001arc.3	PGD	ACATCAGACTGAGTCTGTGCTTTTAATAGGACTGTCTCCAAAGTTGATGATTTCTTGGCC
ASCRP3001189	196	172	161.5	168	264	269	452	64	7.84286	7.96174	7.79819	8.1565	7.57379	7.59912	7.62219	6.54139	P	P	P	P	P	P	P	P	hsa_circRNA_402193		25242744	chr2	+	30775358	30791042	exonic	NM_001304446	LCLAT1	ACATCCAAGAACTACAGGCTTTACTTTTGTGGTAGACCGTCTAAGAGAAGCACAGTCACA
ASCRP3001190	34149	22730.5	16792	8515.5	25083.5	23854.5	39804	8608.5	14.723	14.6341	14.4953	14.1674	14.4405	14.4187	13.9885	14.4953	P	P	P	P	P	P	P	P	hsa_circRNA_063981	hsa_circ_0063981	circBase	chr22	-	50904191	50904269	exonic	NM_002972	SBF1	ACATCCACCTCCTCCCTGAAGATGCAGGTCCTGGACCCGGAGCTGGAGTTGGCTGACCTC
ASCRP3001191	45.5	44	43	45	65	63	65	42	5.48242	5.23195	4.98101	5.40153	5.47026	5.38436	5.14289	5.34719	P	M	P	A	P	P	P	P	hsa_circRNA_004926	hsa_circ_0004926	circBase	chr20	-	61485367	61491660	exonic	NM_006602	TCFL5	ACATCCAGGAAAGACATGGAGATTCTCTTAAAAAGTTTGGTAACTCTCATTCGACATCCA
ASCRP3001192	2481	1561	1304	990.5	2821	2576	4798.5	1116	11.3644	11.1592	10.9869	11.018	11.2734	11.1379	10.9032	11.3443	P	P	P	P	P	M	M	P	hsa_circRNA_100118	hsa_circ_0011122	circBase	chr1	-	28365349	28369161	exonic	NM_001990	EYA3	ACATCCCTCGCTCATCCAATGATTATACCTCACAAATGTATTCTGCAAATCAAGTAAGCA
ASCRP3001193	244	194	154	112	274	274	316.5	90.5	8.15523	8.16908	7.74117	7.45702	7.63812	7.60469	7.14581	7.38791	P	P	P	P	P	P	P	P	hsa_circRNA_102532	hsa_circ_0008813	circBase	chr19	+	34942885	34955036	exonic	NM_005499	UBA2	ACATCCTTCATAGGAGAAGAAACGAATGCATCAGATCAACAGAATGAACCCCAGTTAGGC
ASCRP3001194	835.5	646	408	419	795	792	904	124	9.90382	9.91721	9.24054	9.70145	9.25692	9.24337	8.62121	7.97739	P	P	P	P	P	P	P	P	hsa_circRNA_102525	hsa_circ_0050518	circBase	chr19	+	34922765	34955036	exonic	NM_005499	UBA2	ACATCCTTCATAGGTTGCCAAGGAAAGTGTACTGCAGTTTTACCCGAAAGCTAATATCGT
ASCRP3001195	42	48.5	42	40	44	52	94	38	5.25575	5.74367	5.03426	5.15559	4.85582	5.0962	5.50642	5.0962	P	P	P	A	P	P	P	A	hsa_circRNA_103158	hsa_circ_0062220	circBase	chr22	-	19187244	19189004	exonic	uc021wle.1	CLTCL1	ACATCGTCATTCATGCAGATGAGCTGGAGGAGCTGATGTGCTATTACCAGGTTGGAGACC
ASCRP3001196	44	40	44	40	61	65	57	53	5.36917	4.91679	5.24628	4.96089	5.4269	5.41004	4.96666	5.9962	P	A	P	A	P	P	P	P	hsa_circRNA_405663		25070500	chr18	+	14763684	14764089	exonic	NM_001145029	ANKRD30B	ACATCTACAAAAGCAAGTACAAATGAAGGAACATCTACAGGAACACCTGATGAGGCTGCA
ASCRP3001197	42	45	47	41	63	76	76	44	5.36917	5.5084	5.5163	5.06691	5.41216	5.66765	5.31584	5.5084	P	P	P	A	P	P	P	P	hsa_circRNA_103169	hsa_circ_0062432	circBase	chr22	-	22057658	22065197	exonic	NM_013313	YPEL1	ACATCTACTGCGAGAACTGCAAGACCACGCTCGGGTGGAAATACGTTACGTTTTTCTCTC
ASCRP3001198	39.5	41	47.5	44	80	84	75	46.5	5.22232	5.19551	5.4269	5.15559	5.79329	5.77199	5.29532	5.62809	A	A	P	A	P	P	P	P	hsa_circRNA_055999	hsa_circ_0055999	circBase	chr2	+	109405307	109411177	exonic	NM_144978	CCDC138	ACATCTGAAATTGCAGGTGATTTGGATATCTACTCTGGAGATAAAGTTGGTTCATCGTTA
ASCRP3001200	108	90.5	89	75	147	163	212	89	6.928	6.93392	6.80357	6.65491	6.65938	6.80357	6.59927	7.27979	P	P	P	P	M	P	P	P	hsa_circRNA_004889	hsa_circ_0004889	circBase	chr15	+	57383986	57387361	intronic	ENST00000560190	TCF12	ACATCTTTTTGGCACATCACTAGGGTTTTACAGACAGCCCTCATTACAGTGATCACTTGA
ASCRP3001201	48	50	44	44.5	78	76	100	37	5.63718	5.67296	5.14289	5.28842	5.76206	5.65518	5.59862	4.9138	P	P	P	A	P	P	P	A	hsa_circRNA_001767	hsa_circ_0001767	circBase	chr7	-	148809228	148815440	exonic	NM_001001661	ZNF425	ACATGAAGAATACTGGAAAGTTGCTATGTTTTGGTAACTGTGACATTTGATGATGTGGCC
ASCRP3001202	1729	1378	1233	1113	2635	2644	6005.5	69.5	10.8767	11.0015	10.8952	11.2817	11.1354	11.194	11.1853	6.77421	P	P	P	P	P	P	P	P	hsa_circRNA_101814	hsa_circ_0039353	circBase	chr16	+	53189837	53191453	exonic	NM_025134	CHD9	ACATGACAGAAATCACCTATGTTTACAGCGACAGGATTTTGACACTTCATGACATGTCAT
ASCRP3001203	477	368	321	328	681.5	679	847	127	9.12982	9.11412	8.88556	9.26038	9.01425	8.99379	8.52486	8.0197	P	P	P	P	P	P	P	P	hsa_circRNA_007460	hsa_circ_0007460	circBase	chr17	+	28811231	28819771	exonic	NM_004871	GOSR1	ACATGACCACCTTCGAAATTCTGATACAACACCCCTTTTAAATGGATCAAGCCAAGACAG
ASCRP3001204	48	52	59	51.5	81	83.5	114	51.5	5.55326	5.89831	5.93856	5.91484	5.80946	5.79978	5.73861	6.02695	P	P	P	P	P	P	P	P	hsa_circRNA_103616	hsa_circ_0069380	circBase	chr4	+	26614790	26622310	exonic	NM_018317	TBC1D19	ACATGAGGAAAGCACAGGCCAGTCTTCAGAGACCTGAGATTAAACTTGAATCACTGAAAG
ASCRP3001205	60	56	44	40.5	68	75	84	54	6.02695	6.06381	5.21263	5.01208	5.49447	5.59303	5.38652	6.1678	P	P	P	A	P	P	P	P	hsa_circRNA_008399	hsa_circ_0008399	circBase	chrX	+	48433555	48435497	exonic	NM_006743	RBM3	ACATGCACATAATATAGGACTTGAACTGCCATGTCCTCTGAAGAAGGAAAGCTCTTCGTG
ASCRP3001206	104	88	89	99	212	209	285	125	6.89088	6.90486	6.79263	7.24573	7.24336	7.20017	7.00092	7.97093	P	P	P	P	P	P	P	P	hsa_circRNA_103311	hsa_circ_0064651	circBase	chr3	+	30029633	30032700	exonic	NM_001003792	RBMS3	ACATGCACCTGCATATTCTTACCAACAGTCTAATATATGACTGCTGCTGCTCCTATGCAA
ASCRP3001207	157.5	132.5	122.5	110	156	156	214	63	7.52273	7.57875	7.34336	7.47386	6.74677	6.73243	6.61867	6.60484	P	P	P	P	P	P	P	P	hsa_circRNA_405209		25070500	chr14	-	39623414	39628754	exonic	NM_001079537	TRAPPC6B	ACATGCATCTAAGGAAAACGGACGATGTATTACTAAGCTGGAAAACATGGGGTTTCGAGT
ASCRP3001208	1558	1235	1000	943.5	1749.5	1741.5	2653	199	10.7205	10.8177	10.5855	10.9398	10.4757	10.4699	10.0805	8.75849	P	P	P	P	P	P	P	P	hsa_circRNA_104327	hsa_circ_0001971	circBase	chr7	-	23015828	23023664	exonic	NM_032581	FAM126A	ACATGCCCAGTGTTTCTCTTCAGTCACTGTGTCAAATTTGTTCAAGACATTACCAGAAAC
ASCRP3001209	84	69	85.5	72	136.5	146.5	185.5	45	6.54719	6.41923	6.72988	6.73666	6.54815	6.65536	6.41817	5.43318	P	P	P	P	P	P	P	P	hsa_circRNA_025988	hsa_circ_0025988	circBase	chr12	-	46751970	46760951	exonic	NM_018976	SLC38A2	ACATGCTTAATCCTGAGGTCTTTATTATATGAACAATTGGGATATAAGGCATTTGGATTA
ASCRP3001210	154	108	123	95	239	235.5	281.5	162.5	7.4905	7.24336	7.33221	7.16447	7.41537	7.37357	6.99351	8.43184	P	P	P	P	P	P	P	P	hsa_circRNA_006471	hsa_circ_0006471	circBase	chr19	-	11623870	11625036	exonic	NM_016581	ECSIT	ACATGGAGCCTGACCTTAGTGCCAGGGTCACCATCTACCAGGTCCCTCGCCGGCTCCCTC
ASCRP3001212	2071	1571	1495	861	2369	2278	3700.5	1060	11.1304	11.1683	11.1424	10.7908	10.9543	10.8905	10.5553	11.274	P	P	P	P	P	P	P	P	hsa_circRNA_003613	hsa_circ_0003613	circBase	chr1	-	52283737	52299842	exonic	NM_002525	NRD1	ACATGGGCACTTCCTCCTCAACAGCAACATTACAGTGGTATTCATGGGTAGTTTGAAATA
ASCRP3001213	112.5	96.5	124	110	205	218	320	93.5	7.03226	7.04324	7.38144	7.47386	7.18041	7.27164	7.15153	7.42433	P	P	P	P	P	P	P	P	hsa_circRNA_404106		25242744	chr8	+	126021212	126021585	exonic	NM_003129	SQLE	ACATGGTTGAAAAAATTTACCCACAAATACCTGGAACTCCATGCTCCACTGACTGTTGTT
ASCRP3001214	193	148	123.5	123	269.5	268	339	60	7.82826	7.73695	7.35992	7.61669	7.60932	7.58604	7.24752	6.40759	P	P	P	P	P	P	P	P	hsa_circRNA_102372	hsa_circ_0047721	circBase	chr18	+	51797729	51813781	exonic	NM_007195	POLI	ACATGTAATTCAGAAATTAGGGACAGGAGTTCATGATCAAGTGTTGCCCACACCAAATGC
ASCRP3001215	69	65	80	75	129	125	206.5	47	6.19144	6.30698	6.50909	6.68326	6.48513	6.40547	6.5611	5.58741	P	P	P	P	P	P	P	P	hsa_circRNA_054963	hsa_circ_0054963	circBase	chr2	+	64796225	64800202	exonic	NM_017657	AFTPH	ACATGTACATCTGATCAGTTCCAGGGAATTGCTAGATGTGTGGACTGAGCTACAGGATAT
ASCRP3001216	427	345.5	251	301	709.5	712	1159	115	8.95116	9.02597	8.49168	9.12611	9.08577	9.08403	8.96295	7.83657	P	P	P	P	P	P	P	P	hsa_circRNA_101103	hsa_circ_0007127	circBase	chr12	+	70671911	70704797	exonic	NM_014515	CNOT2	ACATGTACTACAGCCAGTCTTCTATGTTTCCACATCGGTCAGAAAAAGATAGGGAGACGT
ASCRP3001217	72	64	76	71	153.5	154	326	79	6.29037	6.27648	6.40759	6.54333	6.7518	6.75013	7.19125	7.12464	P	P	P	P	P	M	P	P	hsa_circRNA_404493		25070500	chr1	+	43239233	43241193	sense overlapping	NM_024097	C1orf50	ACATGTAGGTGACTCACAAACTTCTTGGAAAGAGACCCTGTGTGAATGCTGATGAATTCA
ASCRP3001218	270.5	203	184	137	427	432	533.5	56	8.30515	8.23685	7.99021	7.81551	8.307	8.30715	7.86314	6.24354	P	P	P	P	P	P	P	P	hsa_circRNA_102338	hsa_circ_0047347	circBase	chr18	-	29210921	29238052	exonic	NM_004775	B4GALT6	ACATGTATATATTATCCCGAAGGCAATAATTCAAGTGATTATCTTGTTCAAACAACAACG
ASCRP3001219	74	65.5	48	43	78	76.5	104	45	6.33573	6.40653	5.5163	5.40153	5.70702	5.66765	5.66054	5.34719	P	P	P	A	P	P	P	P	hsa_circRNA_104626	hsa_circ_0084522	circBase	chr8	-	54891584	54923052	exonic	NM_006756	TCEA1	ACATGTGGCAAATGTAAAAAGAAGAATTGCACTTACACACAGGCTGGAGCATTGGATTTG
ASCRP3001220	80	69	68	56.5	108	109	133	72.5	6.48412	6.41923	6.26831	5.96478	6.22798	6.21469	5.98628	6.92689	P	P	P	P	P	P	P	P	hsa_circRNA_104995	hsa_circ_0090429	circBase	chrX	+	47100675	47100849	exonic	NM_004651	USP11	ACATGTGTTCAAGTGCCTCAGCAATGTGCCACAGCTCACCGAGTACTTCCTCAACAACTG
ASCRP3001221	53	45	51.5	48.5	119	117	169	62	5.72674	5.5084	5.54555	5.69576	6.34796	6.29267	6.29267	6.40759	P	P	P	P	P	P	P	P	hsa_circRNA_001454	hsa_circ_0001454	circBase	chr4	+	154524454	154533552	exonic	NM_015196	KIAA0922	ACATGTTTTCTGAGAAACAGGACATACCTTTCGTAGAGTTTGTCCCTGTTGGGTGTGATT
ASCRP3001222	52	47	52	41	65	65	112.5	41	5.74367	5.57043	5.7182	5.15559	5.4415	5.38436	5.72503	5.0962	P	P	P	A	P	P	P	P	hsa_circRNA_401201		25242744	chr13	-	111315797	111357918	exonic	NM_024537	CARS2	ACATTACTATTAAGGTATAGCTGTGGACCAACTGTATATGATCATGCGCACCTTGGCCAT
ASCRP3001223	158	124	126	94.5	187.5	198	482.5	73	7.5286	7.4769	7.39221	7.1097	7.04529	7.11133	7.71909	6.8621	P	P	P	P	P	P	P	P	hsa_circRNA_100883	hsa_circ_0005918	circBase	chr11	-	72695132	72700142	exonic	NM_014824	FCHSD2	ACATTATGAAGTGTGTGGACCAGTTGACAAAGATCCAAACTGAATTACAAGAGACAGTGA
ASCRP3001224	148	119	111.5	111	152	147	208	71	7.41907	7.39997	7.16447	7.43635	6.73581	6.66916	6.58619	6.84338	P	P	P	P	P	P	P	P	hsa_circRNA_100289	hsa_circ_0000097	circBase	chr1	+	100889777	100908552	exonic	NM_003672	CDC14A	ACATTATGAGGTAATCTATTTAAAGAAGACACCAGAAGAAGCCTACAGAGCACTCCTGTC
ASCRP3001225	115	85.5	86	71	176	173	179.5	121	7.04118	6.79629	6.73835	6.61775	6.94786	6.90486	6.37646	7.90042	P	P	P	P	P	P	P	P	hsa_circRNA_406313		25070500	chr3	+	100348441	100438902	sense overlapping	NM_006070	TFG	ACATTATTTGGAAAATCTACTTCCTCATCAAGCACCCCTACAGAGTTCTGCAGGAATGGT
ASCRP3001226	41	45	52.5	40	46	48	75	38	5.18811	5.38004	5.69576	5.01208	5.0534	5.01208	5.29532	4.81476	P	P	P	A	P	P	P	A	hsa_circRNA_066649	hsa_circ_0066649	circBase	chr3	-	100082302	100087010	exonic	NM_014820	TOMM70A	ACATTCAAGCTCTTTACTTCAACTTCAGTGGAAGCAAGATCTGGATAGAGGTTTGGAACT
ASCRP3001227	45	46	78.5	54.5	61.5	66.5	123	51	5.36917	5.57043	6.48412	5.98485	5.4269	5.4415	5.88158	5.9962	P	P	P	P	P	P	P	P	hsa_circRNA_009128	hsa_circ_0009128	circBase	chr16	-	11815432	11830089	exonic	NM_015914	TXNDC11	ACATTCATTAAAGAAAGTCGAGCAAAAGATGTGATAATACCAGCAAAGCCACCTGTCAGC
ASCRP3001228	120	102	94	69.5	146	149	198	45	7.09329	7.11524	6.8621	6.48211	6.65312	6.66916	6.52435	5.47026	P	P	P	P	P	P	P	P	hsa_circRNA_404345		25242744	chrX	+	24075537	24075871	exonic	NM_001415	EIF2S3	ACATTCCAGGGACCAAAGGGAACTTCAAATTAGTCAGGTACAATTGGTCATGTAGCTCAT
ASCRP3001229	52.5	52	63	50	86	102	191.5	74	5.72674	5.79491	6.02695	5.73523	5.85846	6.10369	6.473	6.91237	P	P	P	P	P	P	P	P	hsa_circRNA_103346	hsa_circ_0065182	circBase	chr3	+	47361142	47364198	exonic	NM_025010	KLHL18	ACATTCCTTCGAGAACGATTGGGGACCACAAATTCAGTGCCCACCGGATTGTCTTAGCAG
ASCRP3001230	42	41	52.5	44	92	91.5	107	57	5.36917	5.03701	5.69576	5.19797	5.99054	5.94881	5.70097	6.21833	P	A	P	A	P	P	P	P	hsa_circRNA_406482		25070500	chr4	+	56883813	56890780	exonic	NM_025009	CEP135	ACATTCTCCTGAACATAGAAATGTGTAATTATCAGAAAGCACATAAATGCCCATCATGCT
ASCRP3001231	55.5	59	61.5	62.5	134	130	146	62	5.79491	6.08389	5.97485	6.32902	6.54236	6.47402	6.09448	6.42973	P	P	P	P	P	P	P	P	hsa_circRNA_000283	hsa_circ_0000283	circBase	chr11	-	33127112	33127610	exonic	NM_001326	CSTF3	ACATTGAACAGCTCTGGAGAGACTATAACAAGTATGAAGAGAGAAAAAATGGCTCAAGCA
ASCRP3001232	239.5	209	161	172.5	397.5	395	464	111	8.14061	8.26922	7.77532	8.20863	8.20099	8.17393	7.65946	7.79108	P	P	P	P	P	P	P	P	hsa_circRNA_101462	hsa_circ_0034168	circBase	chr15	-	25650607	25654354	exonic	NM_000462	UBE3A	ACATTGAAGCTAGCCGAATAGTTATTAAGCCTACGCTCAGATCAAGGTAGCAGCTAGACT
ASCRP3001233	96	87.5	82.5	84	222.5	249	365	87	6.76014	6.87291	6.62233	6.88135	7.31022	7.46521	7.3453	7.30167	P	P	P	P	P	P	P	P	hsa_circRNA_000532	hsa_circ_0000532	circBase	chr14	+	45564423	45566208	exonic	NM_017922	PRPF39	ACATTGGACCCTGGTGATCCTGAGACAAACAATACAATAAGAGGATCGTTAACTGAAGAC
ASCRP3001234	343	264.5	186	231.5	610	596.5	888.5	70	8.62235	8.60994	8.01796	8.68153	8.84133	8.79995	8.59475	6.74004	P	P	P	P	P	P	M	P	hsa_circRNA_102318	hsa_circ_0008741	circBase	chr18	+	19353584	19359646	exonic	NM_020774	MIB1	ACATTGTAGTACAGTATCCAAGTGGCAATAGGTAACAGAAATCCAGGACTGGAGTGCATC
ASCRP3001235	37	37	46	44	65.5	71	76	45.5	4.95508	4.91679	5.33384	5.40153	5.47026	5.55133	5.27916	5.47026	A	A	P	P	P	P	P	P	hsa_circRNA_056879	hsa_circ_0056879	circBase	chr2	+	162251588	162268226	exonic	ENST00000477232	PSMD14	ACATTTACAGTCATGTTGCTAAATTTGCATAAGAAGAGTTGGATGGAAGGTTTGACACTT
ASCRP3001236	67.5	55.5	59.5	61	120.5	118	184	71	6.22798	5.9969	6.01305	6.21712	6.37483	6.33796	6.41606	6.88058	P	P	P	P	P	P	P	P	hsa_circRNA_080788	hsa_circ_0080788	circBase	chr7	+	75933300	75933614	exonic	NM_001540	HSPB1	ACATTTATCTTCTGTTTTTCTCAAATAAAGTTCAAAGCAACCACCTGTCAGCTGCCCCCC
ASCRP3001237	46	43	43	37	52	60	62	45	5.5084	5.57043	5.21263	4.96089	5.14544	5.26516	5.05068	5.43318	P	M	P	A	P	P	P	P	hsa_circRNA_076143	hsa_circ_0076143	circBase	chr6	+	35436723	35438558	exonic	NM_007104	RPL10A	ACATTTGAATAAATTCTATTACCAGTTCGTTCCTGGAGACGGTGGAGTTGCAGATCAGCT
ASCRP3001238	37	38	44	36.5	84	82.5	114.5	43	5.00648	4.68407	5.2675	4.71529	5.85846	5.7182	5.77529	5.34719	A	A	P	A	P	P	P	P	hsa_circRNA_404664		25070500	chr1	-	223986428	223987600	intronic	ENST00000343537	TP53BP2	ACATTTGTGAAATTAGGTTATCTAGAACATCCTGTGTACCTACAAATATCCTGGTTTTTA
ASCRP3001239	36	37	49	44	62	65	87.5	53	4.95508	4.5748	5.57043	5.32712	5.41216	5.43109	5.45184	5.9962	A	A	P	P	P	P	P	P	hsa_circRNA_405035		25070500	chr12	-	88504978	88524995	exonic	NM_025114	CEP290	ACATTTGTTACAGTTGGCTCTTCGAAATGAGGAGGCAGAAAATGAAAACAGCAAATTAAG
ASCRP3001240	85	74	80.5	76	270	273	376	191	6.57866	6.55008	6.56062	6.71193	7.61163	7.61439	7.39194	8.68635	P	P	P	P	P	P	P	P	hsa_circRNA_406736		25070500	chr6	-	8093409	8095466	intronic	ENST00000379715	EEF1E1	ACATTTTTAAGATCACCTCGCCTGGCCAGTAAACTGTTTTTTTGTTCACCGACAATGTGT
ASCRP3001241	122	90	89	82	162	158	228.5	83	7.16132	6.94347	6.78325	6.88135	6.83234	6.75013	6.71451	7.20231	P	P	P	P	P	P	P	P	hsa_circRNA_030131	hsa_circ_0030131	circBase	chr13	+	42739466	42742954	exonic	NM_152910	DGKH	ACCAAAATGTTGGACAGGTACACACTGCCTGCAAAGATTTATACCATCCAATATGTCCAC
ASCRP3001242	317	275	281	255	448	460	865	79.5	8.5229	8.66073	8.65806	8.86782	8.37471	8.40815	8.55442	7.15406	P	P	P	P	P	P	P	P	hsa_circRNA_101574	hsa_circ_0008378	circBase	chr15	+	68434283	68439038	exonic	NM_016166	PIAS1	ACCAAACACGATTGTTGTTTCTTGGACTGCAGAAATTGGAAGACATCAGACAACAGTCAG
ASCRP3001243	427	323	367.5	363	446.5	522	828	330.5	8.9671	8.91014	9.089	9.42997	8.37322	8.60161	8.49243	9.49851	P	P	P	P	P	P	P	P	hsa_circRNA_401790		25242744	chr17	+	37646809	37646986	exonic	NM_015083	CDK12	ACCAAAGGCAATCACACCACCTCAGCAACCATATAAAAAGAGACCAAATCCAAAAGAAAC
ASCRP3001244	41	40.5	43	42	42	49	55	41	5.12491	5.2675	5.2675	5.19797	4.7725	5.06691	4.91081	5.0534	A	A	P	A	P	P	P	P	hsa_circRNA_042330	hsa_circ_0042330	circBase	chr17	-	18195958	18198099	exonic	NM_004618	TOP3A	ACCAAATACACCAACAACTTACAGGAGCTTGAGAAGCTGGCTTCTCGAAAGTTGAGAATA
ASCRP3001245	182	140.5	156	128	158	158	264	62	7.74958	7.67411	7.75481	7.71137	6.77586	6.74004	6.89581	6.58525	P	P	P	P	P	P	P	P	hsa_circRNA_400275		25242744	chr1	+	82302569	82302742	exonic	NM_012302	LPHN2	ACCAAATACAGAAGATATGAAGATCAATGATGCAGACTGATGGTTTTGATGAAGCTGGGC
ASCRP3001246	60.5	54	55	52	71	74	93	42	5.96478	5.89831	5.8444	5.93856	5.57043	5.61343	5.52612	5.26516	P	P	P	P	P	P	P	P	hsa_circRNA_406770		25070500	chr6	+	38045815	38050233	intronic	ENST00000373391	ZFAND3	ACCAACAAAAAGATCCTGTGGTACAGGTTACAGTGAAGTGAGTATGCAGATTTGACCCAT
ASCRP3001247	76	68	58.5	56	114.5	121	141	52	6.40971	6.46995	5.82385	6.02556	6.27182	6.36118	6.04618	6.05705	P	P	P	P	P	P	P	P	hsa_circRNA_101562	hsa_circ_0035943	circBase	chr15	-	66021409	66025156	exonic	NM_005848	DENND4A	ACCAACACTATTTCTCAGCATATTTCTCATTTTATGCATAAAGTTCCTTTTCCATCTCCT
ASCRP3001248	38	41	45	46	46	57	82	47	4.95508	5.31131	5.2675	5.40153	5.03701	5.21991	5.38652	5.58741	A	A	P	P	P	P	P	P	hsa_circRNA_024310	hsa_circ_0024310	circBase	chr11	-	113612415	113614762	exonic	NM_004724	ZW10	ACCAACATATCACAAATTATTCCTGATTCTAAGATAAATGTGCCAGAGTTACCCACTCCT
ASCRP3001249	108	92.5	88	93	244	241	391	72	6.92132	6.9825	6.73835	7.11979	7.45548	7.41247	7.43374	6.94384	P	P	P	P	P	P	P	P	hsa_circRNA_104236	hsa_circ_0078368	circBase	chr6	+	155095122	155136950	exonic	NM_014892	SCAF8	ACCAACCTGTTTGAAGAGTTTGGACAGATTGAATCCATTAATTTGTATTCCCTGAATGAC
ASCRP3001250	42	45	43	41	54.5	55	94	40	5.31584	5.44358	5.17569	4.86203	5.24628	5.19551	5.55326	5.0534	A	P	A	A	P	P	P	A	hsa_circRNA_400060	hsa_circ_0092352	circBase	chr20	-	17929987	17930267	intronic	ENST00000377759	SNX5	ACCAACCTTGGTTTACACAGCATTGGCATTTAATAAGAATATTTGGGCGCCTTCATTCAT
ASCRP3001251	219.5	197	108.5	93	174.5	188	196	62.5	8.00538	8.18171	7.12238	7.09889	6.9442	7.03776	6.49716	6.45153	P	P	P	P	P	P	P	P	hsa_circRNA_104518	hsa_circ_0005284	circBase	chr7	-	148543588	148544397	exonic	NM_001203248	EZH2	ACCAAGAATGGAAACAGCGAAGGATACAGCCTGTGCACATCCTGACTTCTAATAATCATG
ASCRP3001252	299	258	153	124	242	266.5	518	110	8.44496	8.58151	7.71094	7.65388	7.44414	7.56905	7.82289	7.76085	P	P	P	P	P	P	P	P	hsa_circRNA_103251	hsa_circ_0008199	circBase	chr22	+	46085591	46136418	exonic	NM_013236	ATXN10	ACCAAGACAAGAGAAACAGCACCCAGGACTATCTTCCAAAGAGTTCTGGATATCCTAAAG
ASCRP3001253	1471	1193	716.5	477	1705.5	1727	2130	143	10.6603	10.777	10.1077	9.88458	10.4229	10.4557	9.79262	8.18109	P	P	P	P	P	P	P	P	hsa_circRNA_103254	hsa_circ_0001247	circBase	chr22	+	46125304	46136418	exonic	NM_013236	ATXN10	ACCAAGACAAGAGTTACACTGTTAGACCTTATGATAGCCAAGATAACGAGTGATGAGCCA
ASCRP3001254	79	91.5	460	161	310.5	312	1445.5	207	6.4443	6.95296	9.45228	8.05572	7.80425	7.8111	9.26917	8.80066	P	P	P	P	P	P	P	P	hsa_circRNA_001991	hsa_circ_0001991	circBase	chr5	+	80299959	80338802	sense overlapping	NM_006909	RASGRF2	ACCAAGCCAGGCACCTCTGATCACAGCCTAAGAGCATGTAAGGTTCTCTGGAAGGATTTG
ASCRP3001255	113	93	96	61	113	115	153	45	7.00864	6.9825	6.90185	6.23757	6.29267	6.29267	6.17343	5.43318	P	P	P	P	P	P	P	P	hsa_circRNA_004516	hsa_circ_0004516	circBase	chr12	+	110922882	110925748	exonic	NM_013300	FAM216A	ACCAAGGAAACTGTTCATGCAAACAGATAGAATCAAAGATGGATACAAAGTGAACTCACA
ASCRP3001256	126	103.5	103	115	168	166	197	135	7.17449	7.1423	7.02673	7.50571	6.88364	6.85199	6.51846	8.12487	P	P	P	P	P	P	P	P	hsa_circRNA_048085	hsa_circ_0048085	circBase	chr19	+	676388	683392	exonic	NM_005860	FSTL3	ACCAAGGAAATAAAGACTCAAGCCATTTGGGAAGTCGGTGCCGCTGCCGTCTCTGCGTTC
ASCRP3001257	108	100	80	77	179	180	201	74	6.95224	7.11524	6.57441	6.71193	6.98107	6.96817	6.53751	6.94384	P	P	P	P	P	P	P	P	hsa_circRNA_103474	hsa_circ_0067344	circBase	chr3	+	130851588	130852800	exonic	NM_024800	NEK11	ACCAAGGCTATGACACAAAGTCGGACATCTGGAGGATACTTCATCGAGACTTAAAGTCAA
ASCRP3001258	362	272	257	236	1135	1135	2203	83	8.70018	8.66073	8.53072	8.70018	9.80235	9.80068	9.83854	7.2284	P	P	P	P	P	P	P	P	hsa_circRNA_104333	hsa_circ_0001685	circBase	chr7	+	24663284	24690331	exonic	NM_016447	MPP6	ACCAAGTTATAGAGATACCATTACTCCTCAACAGCAATGCAGCAAGTCTTGGAAAACCTT
ASCRP3001259	273	233	187.5	149.5	346	334.5	418	182	8.33156	8.43601	8.04944	7.95939	7.98239	7.91263	7.53007	8.62441	P	P	P	P	P	P	P	P	hsa_circRNA_100492	hsa_circ_0016979	circBase	chr1	-	233353644	233372726	exonic	NM_014801	PCNXL2	ACCAATACACAGAGATGCAGGTCAGCTCCTCCAGTACCACAACTTCTGAGAGTCAAGATC
ASCRP3001260	242	219	135.5	110.5	167	183.5	249.5	84	8.15523	8.34632	7.51733	7.44543	6.85355	6.98107	6.81763	7.25432	P	P	P	P	P	P	P	P	hsa_circRNA_100491	hsa_circ_0003314	circBase	chr1	-	233353644	233363117	exonic	NM_014801	PCNXL2	ACCAATACACCATGTGAGTCAGGATCTGGAAGCCTCGTCATGTTCTTCAACACAAGGAAA
ASCRP3001262	7365	6080	8510	5778	7029	6690	15420	8688.5	12.8518	13.0511	13.6238	13.7945	12.6058	12.5545	12.5296	14.5189	P	P	P	P	P	P	P	P	hsa_circRNA_004646	hsa_circ_0004646	circBase	chr1	+	162546566	162567648	exonic	NM_003115	UAP1	ACCAATCCAATGTGAAATCTCTCCTCTTATCTCCTATGCTGGAGAAGACTTTTCCAGATT
ASCRP3001263	101.5	88	66.5	67	130	134	171	50	6.81082	6.85043	6.24116	6.46281	6.46179	6.49915	6.31096	5.80946	M	P	P	P	P	P	P	P	hsa_circRNA_103810	hsa_circ_0072099	circBase	chr5	-	32415073	32417897	exonic	NM_016107	ZFR	ACCACAGCAGTTACATATTCTGGATTCATACTCATATGTAAGGTCCACAGCTCCTGCTGT
ASCRP3001264	642	524	582	387	754.5	753.5	1427	89	9.50138	9.61146	9.78967	9.53136	9.17482	9.16982	9.24233	7.38791	P	P	P	P	P	P	P	P	hsa_circRNA_103925	hsa_circ_0001522	circBase	chr5	+	122881110	122893258	exonic	NM_004384	CSNK1G3	ACCACAGCTACATTTGGAATACAGATTCTATAAGCAGTTAGGATCTGGAGCTCTCTATCA
ASCRP3001265	65.5	78	64	69	81.5	99.5	130	66	6.15267	6.66383	6.12968	6.45153	5.74367	6.0584	5.93119	6.60484	P	P	P	P	P	P	P	P	hsa_circRNA_406543		25070500	chr4	+	144378832	144387378	exonic	NM_207123	GAB1	ACCACCACGTAAGGTCAAAGTCCTAAAATTTTAAGACTCAAACCCCATGGTTTAGAGCGA
ASCRP3001266	90	66	74.5	67	128	142.5	194	109	6.69767	6.41923	6.48412	6.49716	6.45615	6.60484	6.49015	7.73907	P	P	P	P	P	P	P	P	hsa_circRNA_101678	hsa_circ_0037353	circBase	chr16	-	1872300	1873038	exonic	NM_005326	HAGH	ACCACCACTGGTCCAGCCCTGCTGGGAGTTTTCTGCCACACAGATTTGCGGAAGAACCTG
ASCRP3001267	67	57.5	70	48	129.5	124	161	46	6.19144	5.9969	6.26831	5.61159	6.49366	6.39265	6.23757	5.6641	P	P	P	P	P	P	P	P	hsa_circRNA_105003	hsa_circ_0090868	circBase	chrX	-	62885765	62898452	exonic	NM_015185	ARHGEF9	ACCACCAGATGGTCCTCTGCAAGAAGCAAGATGGATTCTGGATATACTCTGAGTATTGTA
ASCRP3001268	48.5	51	63.5	63	106	110	151	67	5.57233	5.76703	6.04618	6.30755	6.18525	6.21469	6.14759	6.74004	P	P	P	P	P	P	P	P	hsa_circRNA_015169	hsa_circ_0015169	circBase	chr1	+	169767997	169770112	exonic	NM_018186	C1orf112	ACCACCTGACATTGGAACAGACTTTCTTTTCACAAGTGTTACCAAAGGTTTGTTCTGAGT
ASCRP3001269	57	57	56	53	82.5	85	101	51	5.90585	6.10631	5.80139	5.88921	5.83337	5.82544	5.63899	5.93561	P	P	P	P	P	P	P	P	hsa_circRNA_404991		25070500	chr12	-	31551108	31562318	exonic	NM_144973	DENND5B	ACCACGGCTAGGAGATTGAGCATCACTTCACTGACAGGAAAAAACAACAGAAGCTTTATA
ASCRP3001270	95	79.5	64	54	71.5	77	121	44	6.73666	6.70935	6.12968	5.96478	5.63173	5.67473	5.85223	5.34719	P	P	P	P	P	P	P	P	hsa_circRNA_403101		25242744	chr4	-	25831719	25836945	exonic	NM_015187	SEL1L3	ACCACTAGCATTGGACAGGATTTGAAAAGCTACCACAATCAGACCATTAGATGTGGTTGC
ASCRP3001271	194	178	99	111	196	203	269	63.5	7.83991	8.00959	6.92652	7.38872	7.12173	7.16949	6.92578	6.60484	P	P	P	P	P	P	P	P	hsa_circRNA_007930	hsa_circ_0007930	circBase	chr5	+	135483520	135489852	exonic	NM_005903	SMAD5	ACCACTATAAGAGAGTGGAGAGTCCAGAAAGGAAGCTGTTGAAGTTATTGAAGTACCTGT
ASCRP3001272	5242	3749	4267	3003.5	9964	9617	24015	3464.5	12.3946	12.4495	12.5843	12.7703	13.1968	13.2228	13.1193	13.1446	P	P	P	P	P	P	P	P	hsa_circRNA_102983	hsa_circ_0005265	circBase	chr20	+	2928627	2945848	exonic	NM_002836	PTPRA	ACCACTCCAGAAACTTTCCCTCCTTCAGGACACATGTTCAAAGAGCATAATTAACTTTTT
ASCRP3001273	213	173	394	388	1741	1755.5	4914	491.5	7.96047	7.9756	9.18678	9.54004	10.4616	10.4893	10.9359	10.0898	P	P	P	P	P	P	P	P	hsa_circRNA_003074	hsa_circ_0003074	circBase	chr10	+	12123470	12133683	exonic	NM_018706	DHTKD1	ACCACTCCAGCTGAAAGAGGAAGGTCTTCTTTATACTGCAGTGATATTGTTGATCATGGC
ASCRP3001274	504.5	308	218	155	451	423.5	503	279	9.19388	8.82164	8.28303	7.9934	8.38864	8.28636	7.78271	9.2699	P	P	P	P	P	P	P	P	hsa_circRNA_103337	hsa_circ_0065052	circBase	chr3	-	44986659	45000952	exonic	NM_016598	ZDHHC3	ACCACTGCAGATGCCAGTATGGACAGAATAGCTTATGATGCTTATCCCCACCCACCACTT
ASCRP3001275	216	159	202.5	178	308	309	553	119	7.97273	7.85616	8.17455	8.26336	7.80708	7.79819	7.91263	7.93896	P	P	P	P	P	P	P	P	hsa_circRNA_403676		25242744	chr6	-	99930628	99958106	exonic	NM_001080481	USP45	ACCACTTTCTCCTAAAGTTCTTTTTAATCAGCTTTGTCAGAATAAATAACAGATGCGGGT
ASCRP3001276	98	92	75	67	98	104	146	68	6.76678	6.99739	6.43807	6.45153	6.0958	6.1425	6.09448	6.75723	P	P	P	P	P	P	P	P	hsa_circRNA_102568	hsa_circ_0051449	circBase	chr19	+	45766370	45769539	exonic	NM_031417	MARK4	ACCAGAAAAATATTGTACACAGGGACCTGAAGGTTGCCATCAAGATTATCGACAAAACCC
ASCRP3001277	60	51	55.5	50	59	67	95	43	5.96478	5.81747	5.73861	5.88921	5.35161	5.49046	5.54748	5.43318	P	P	P	P	P	P	P	P	hsa_circRNA_404874		25070500	chr11	+	33065295	33076271	exonic	NM_018393	TCP11L1	ACCAGAAAACAGGAAAGTGAATAAACTTAATTGAGAATGTCTGAAAACCTTGACAAGTCC
ASCRP3001278	85	66	535	358.5	1807	1844	13096	186	6.57866	6.35954	9.67224	9.40718	10.528	10.5542	12.285	8.64449	P	P	P	P	P	P	P	P	hsa_circRNA_007809	hsa_circ_0007809	circBase	chr14	+	50190591	50192487	exonic	NM_172193	KLHDC1	ACCAGAAATTAAAACTAATATATTTTGGTGGTTATGGGTGTAGGAGACACAGTGAACTCC
ASCRP3001279	60	53.5	55.5	54	78.5	80	125	36	5.93267	5.87852	5.73861	5.91484	5.74367	5.73523	5.89831	4.81476	P	P	P	P	P	P	P	A	hsa_circRNA_104171	hsa_circ_0077574	circBase	chr6	+	109249290	109258202	exonic	NM_032131	ARMC2	ACCAGAAGAAGCAGGTGACTGCTACATTGAGAAACTTGGTTGATTCATCATTAGTAAGAA
ASCRP3001280	38	39	53	39	85	94	133	46.5	4.95508	5.03701	5.67296	4.86203	5.87852	5.98414	5.96622	5.62809	A	A	P	A	P	P	P	P	hsa_circRNA_405562		25070500	chr17	+	29311641	29311945	intronic	ENST00000443677	RNF135	ACCAGACATGGATGATTGGACATTTGGAATGCTTGAGTAGAGAAGAGCATCACAGAAGTT
ASCRP3001281	322	260	275	138	333	341	399.5	62	8.53875	8.59952	8.64043	7.81551	7.91898	7.95649	7.46419	6.45153	P	P	P	P	P	P	P	P	hsa_circRNA_403266		25242744	chr4	+	178272533	178274882	exonic	NM_018248	NEIL3	ACCAGAGCTTAAAAGCTGCAACCCTGGATATTCTAACAGCAAGCTACCGACTAGAAATAC
ASCRP3001282	294	239.5	219	167	461	456	584	110	8.43184	8.47023	8.29758	8.15175	8.42503	8.39508	8.00152	7.76085	P	P	P	P	P	P	P	P	hsa_circRNA_100671	hsa_circ_0019632	circBase	chr10	-	103716353	103717489	exonic	NM_024541	C10orf76	ACCAGAGCTTTGACAACCTCTACTCCATGGCCTTGATAAATTTGCTGAAGTTCCTTATGT
ASCRP3001283	894.5	724	352	396	736	715	809	127	9.99853	10.0758	9.02086	9.5741	9.13976	9.08602	8.45361	8.0197	P	P	P	P	P	P	P	P	hsa_circRNA_100352	hsa_circ_0000137	circBase	chr1	-	155408117	155408859	exonic	NM_018489	ASH1L	ACCAGAGGAAGAAGAGCAAGAGAATAATAAAAGTAAACGGAGTTCCCTCTCGAAGTCCAA
ASCRP3001284	41	41	48	45	76	85	119	59	5.25575	5.31131	5.59862	5.28842	5.70702	5.82544	5.80785	6.40759	A	A	P	P	P	P	P	P	hsa_circRNA_406606		25070500	chr5	-	58764121	58804477	intronic	ENST00000309641	PDE4D	ACCAGATACTGTTCCTTGATAGTTCCAATATCTGTAATCTTGTTGGTCTACCTGTGCAGT
ASCRP3001285	560	477	435.5	305	644	629	1620	341.5	9.32661	9.48863	9.35581	9.13464	8.9205	8.87964	9.42421	9.53641	P	P	P	P	P	P	P	P	hsa_circRNA_104179	hsa_circ_0077705	circBase	chr6	-	116966876	116982009	exonic	NM_145062	ZUFSP	ACCAGATATTGGCAGTAGAGGGTGCTCTTTCTCTAGAGGAGAAACTTACTGTGATCAACC
ASCRP3001286	92	70.5	49	55	103.5	114	139.5	52	6.7059	6.48412	5.57043	6.0958	6.11153	6.25421	6.05705	5.87852	P	P	P	P	P	P	P	P	hsa_circRNA_104836	hsa_circ_0087636	circBase	chr9	-	99271954	99327765	exonic	NM_033331	CDC14B	ACCAGATCTGCTTCAAGGAAAAGCAGTGTTAAAAGATCGCCTTTGTTTTGCCATTCTCTA
ASCRP3001287	77	62	53.5	45	73	80	95.5	46	6.41817	6.21226	5.73861	5.40153	5.65518	5.73523	5.55709	5.5084	P	P	P	P	P	P	P	P	hsa_circRNA_001616	hsa_circ_0001616	circBase	chr6	-	86235843	86251761	exonic	NM_020468	SNX14	ACCAGATGTAAATCTTGTATTTCAGACAACTTTTAAGAGGTGCAGAATCACCAACACGCA
ASCRP3001288	246	198	138.5	146	416.5	419	693	78.5	8.15523	8.18171	7.52273	7.9227	8.25777	8.26248	8.22168	7.05684	P	P	P	P	P	P	M	P	hsa_circRNA_102671	hsa_circ_0053829	circBase	chr2	+	32735592	32738221	exonic	NM_016252	BIRC6	ACCAGCACTCCTGGACCAAGAGCTCTTTGAATTTGAATAGTCCTTTACTTTTTGGAAGAC
ASCRP3001289	55	47.5	49	57	90.5	86.5	99	39.5	5.79491	5.59862	5.5163	6.04618	5.99054	5.85066	5.57612	5.22594	P	P	P	P	P	P	P	A	hsa_circRNA_405136		25070500	chr13	-	41826780	41828756	exonic	NM_004294	MTRF1	ACCAGCAGATTATGGCCTAAATAAACAAGATGAAAAGCAGTTACAAGAACTTGCACTGGA
ASCRP3001290	916	789	416	631.5	834	836	1259	134	10.0264	10.1854	9.25611	10.3105	9.32084	9.31964	9.05872	8.13789	P	P	P	P	P	P	P	P	hsa_circRNA_008951	hsa_circ_0008951	circBase	chr7	-	22999874	23030758	exonic	NM_032581	FAM126A	ACCAGCATGTCAATAAGGGGTCATAGGTGGAAAAGACATGGTTGAAGGTTTAGAACAGAT
ASCRP3001291	1779	1302.5	1741	1110	3087	2966	8271	1567.5	10.91	10.914	11.3067	11.2709	11.3842	11.3534	11.5963	11.877	P	P	P	P	P	P	P	P	hsa_circRNA_001741	hsa_circ_0001286	circBase	chr3	+	42132937	42134918	intronic	ENST00000484786	TRAK1	ACCAGCTAATCTTCCTACCCTTCAGTTCCCTTATGACTAGTGCCTTTGGAGTTTATGTCT
ASCRP3001292	193	153	156.5	125	444	444	793	133	7.82826	7.80425	7.73611	7.65388	8.35709	8.35819	8.42267	8.08591	P	P	P	P	P	P	P	P	hsa_circRNA_001814	hsa_circ_0001814	circBase	chr8	+	95839490	95854716	exonic	NM_017864	INTS8	ACCAGCTATTTCTTAGACCAAATAAAGAGAAAATAGACTTTCTTCTTGAGTTTGTCTGTT
ASCRP3001293	50	50	47	48	64	65	71	49	5.59489	5.71991	5.33384	5.57612	5.39083	5.43109	5.19551	5.77529	P	P	P	P	P	P	P	P	hsa_circRNA_001407	hsa_circ_0001407	circBase	chr4	+	42212390	42215180	intergenic			ACCAGCTCCTTGTCATGATTAAAAGCTGGAAGATACTCACCAAACAAACAAACAATGAAT
ASCRP3001294	1371	1198	866	866	1694	1727	2562	160	10.5728	10.7839	10.4023	10.8061	10.4097	10.4576	10.0316	8.37702	P	P	P	P	P	P	P	P	hsa_circRNA_002863	hsa_circ_0002863	circBase	chr2	-	69585460	69590802	exonic	NM_002056	GFPT1	ACCAGCTTTACTACCTTGGTGGAGAGAGTTATCCAACAATTGAGCAACAAGATATGGATT
ASCRP3001295	46.5	43.5	40	43	60	63	74.5	53.5	5.48242	5.4111	4.98101	5.32712	5.31584	5.35822	5.24152	6.07989	P	P	A	A	P	P	P	P	hsa_circRNA_037933	hsa_circ_0037933	circBase	chr16	+	12995476	13297406	exonic	NM_001145204	SHISA9	ACCAGGAAAAGAGCTCAACAAGTACGCCTCCTTAAAGGCAGTCGCTCTTCAGCGCACTTG
ASCRP3001296	52	51	64	48	85	92	114	41	5.80946	5.89831	6.15647	5.54555	5.80946	5.94881	5.77529	5.18439	P	P	P	P	P	P	P	P	hsa_circRNA_001309	hsa_circ_0001561	circBase	chr5	-	177652366	177652583	intronic	ENST00000474052	PHYKPL	ACCAGGACGTGGTGGCATTTGATATATACCAAACAAACAAGCAAGTGACTGACTAGTTGA
ASCRP3001297	70.5	63	64	51	142.5	136	384	53	6.27648	6.30698	6.12968	5.88921	6.61867	6.52973	7.41379	6.05705	P	P	P	P	P	P	P	P	hsa_circRNA_018974	hsa_circ_0018974	circBase	chr10	-	81813151	81816161	exonic	NR_027428	TMEM254-AS1	ACCAGGGAAAAACTGGCTGGACAGTCTCTTGTCCTGTGTTTGTAATTGATATTTGATATT
ASCRP3001298	194.5	135.5	132	95.5	228	232.5	317	134.5	7.83991	7.59796	7.4885	7.1423	7.32716	7.35579	7.1423	8.13324	P	P	P	P	P	P	P	P	hsa_circRNA_087331	hsa_circ_0087331	circBase	chr9	-	84267098	84300811	exonic	NM_001303103	TLE1	ACCAGGTCTACCTCCTACACCTTAAATTGGAATGTGAGAAACTGGCAAGTGAAAAGACAG
ASCRP3001299	46	44	45	40	46	48	63	44	5.53003	5.4723	5.0696	5.15559	4.98101	4.95217	5.08562	5.58741	P	P	P	A	P	P	P	P	hsa_circRNA_000886	hsa_circ_0000886	circBase	chr19	-	8601135	8604912	exonic	NM_012335	MYO1F	ACCAGTACCAGATGGGGAGCACCAAGGTCTTTGTCAAGAACCCAGAGTCGGGCCTTCCTC
ASCRP3001300	85	79	69	65	129	132	270.5	57	6.61729	6.66383	6.29382	6.38187	6.46179	6.47402	6.91984	6.21833	P	P	P	P	P	P	P	P	hsa_circRNA_058695	hsa_circ_0058695	circBase	chr2	+	232952196	233199209	exonic	NM_152383	DIS3L2	ACCAGTCTCTTCTTTGCTGTTCTGGTCAAGGTAGTTAAACCAGAGAGCAATGACAAAGAA
ASCRP3001301	164	141	122.5	77.5	83	82	132	53	7.57899	7.66547	7.31956	6.75013	5.80946	5.75205	5.93119	5.9962	P	P	P	P	P	P	P	P	hsa_circRNA_103743	hsa_circ_0071023	circBase	chr4	-	143003183	143067149	exonic	NM_003866	INPP4B	ACCAGTTACACAAGGACTTCTTTATCCGAGCGCTGGATTGCATGAGAAGGACAGGGTGTG
ASCRP3001302	450	384	224	231	442.5	425	597	101	9.03485	9.16652	8.32117	8.65962	8.35709	8.29083	8.0337	7.63359	P	P	P	P	P	P	P	P	hsa_circRNA_100544	hsa_circ_0017643	circBase	chr10	-	7325865	7327916	exonic	NM_001018039	SFMBT2	ACCAGTTGGTTGGTGTCAAGAGAATAAATACAGAATGGACCCACCTTCAGCAATCAAAGA
ASCRP3001303	55	50	50	44.5	68.5	67	91.5	56	5.80946	5.76703	5.45595	5.28842	5.59862	5.45595	5.50642	6.1678	P	P	P	A	P	P	P	P	hsa_circRNA_040749	hsa_circ_0040749	circBase	chr16	+	85839338	85840607	exonic	NM_001861	COX4I1	ACCAGTTTACCTGAATGTATCGCATTAAGTTCAAGGAGAGCTTTGCTGAGATGAACAGGG
ASCRP3001304	61.5	57.5	49.5	49	89	91	144	45	6.01445	6.12581	5.49046	5.66943	5.93119	5.93267	6.06784	5.5084	P	P	P	P	P	P	P	P	hsa_circRNA_405049		25070500	chr12	+	100598717	100601564	exonic	NM_022496	ACTR6	ACCAGTTTCAAGCAGTATTAAGAGTAAATGGGTTATTCCTAATTGTCAGTTCCGGTCAAA
ASCRP3001306	138.5	112	122	107	163.5	169	401	48	7.31928	7.27222	7.29996	7.3051	6.85977	6.88249	7.47056	5.80946	P	P	P	P	M	P	P	P	hsa_circRNA_100351	hsa_circ_0007608	circBase	chr1	-	155340294	155340774	exonic	NM_018489	ASH1L	ACCATAGCTGTGACCCAAATTGTGAAATGCAGAAATGAATGATCTTTGCTGAGTGTTCCC
ASCRP3001307	38	38.5	39.5	40	44	47	50	39	4.95508	4.97958	4.83069	5.11193	4.98101	4.91977	4.82115	5.00928	A	A	A	A	P	P	P	P	hsa_circRNA_405251		25070500	chr14	-	68189385	68194936	sense overlapping	ENST00000394455	ZFYVE26	ACCATATACAGGAACGAGAAGAAGGAGGCATTCTGGAAGTGAAGATCATTGTTCCCAAAC
ASCRP3001308	155	126	100.5	76	129	140	197.5	55	7.4995	7.46215	6.96456	6.71193	6.47402	6.57583	6.51502	6.26948	P	P	P	P	P	P	P	P	hsa_circRNA_103334	hsa_circ_0064996	circBase	chr3	+	43341245	43373802	exonic	NM_017719	SNRK	ACCATCCCATGTGTCTAAAGAGTGTAAAGAGAAAAAGAAGCAACTAACAAAACACTGTGA
ASCRP3001309	176	154	174	120.5	172	176	297.5	78	7.6971	7.80425	7.93067	7.59912	6.90937	6.93428	7.05074	7.03913	P	P	P	P	P	P	P	P	hsa_circRNA_101096	hsa_circ_0027491	circBase	chr12	+	69210591	69218431	exonic	NM_002392	MDM2	ACCATCTACCTCATCTAGAAGGAGAGCAATTAGTGAGACAGGTTCTTTTTTATCTTGGCC
ASCRP3001310	59.5	58	65.5	60	94	84	147	53	6.01445	6.06381	6.10238	6.23757	6.04618	5.84283	6.11153	6.05705	P	P	P	P	P	P	P	P	hsa_circRNA_102727	hsa_circ_0054685	circBase	chr2	+	61009820	61010344	exonic	NM_022894	PAPOLG	ACCATCTAGAGTGGTCTTGCAGTCACAGATGAAATTCTTCAAGGAAAGTCAGATTGGTCC
ASCRP3001311	1995	1754	1631	948	1527	1591	2992.5	258.5	11.0583	11.3353	11.2108	10.9468	10.2634	10.3337	10.2618	9.12611	P	P	P	P	P	P	P	P	hsa_circRNA_100889	hsa_circ_0007458	circBase	chr11	+	76174864	76183884	exonic	NM_020193	C11orf30	ACCATCTGTGGTCATGTCAACAGTAGCACAAGGTGTAAGCTGTTCAGATGAAGATGAAAA
ASCRP3001312	54	51	53	49	90	93	111.5	47	5.77694	5.81747	5.7182	5.79003	5.93119	5.93267	5.74367	5.77529	P	P	P	P	P	P	P	P	hsa_circRNA_405232		25070500	chr14	-	52936754	52957723	exonic	NM_020784	TXNDC16	ACCATGAAAACAGACTGAAGTTGCTGAAGATCCTCAACAAGTTTCAACTGTCCATCTCCA
ASCRP3001313	158.5	145	122.5	147.5	181	184	194	74	7.52273	7.68444	7.32604	7.94006	7.01528	7.01284	6.50611	6.92689	P	P	P	P	P	P	P	P	hsa_circRNA_004666	hsa_circ_0004666	circBase	chrX	-	154645235	154649223	sense overlapping	TCONS_00017391	XLOC_008269	ACCATGGCTCAGTGGAGTGTTTTACACAATCTGATTATATACATGAGTGCTTCGCTCCTG
ASCRP3001314	94	77	76.5	57.5	120	120	205.5	56	6.74509	6.66383	6.53751	6.15647	6.33796	6.33796	6.55823	6.1678	P	P	P	P	P	P	P	P	hsa_circRNA_103604	hsa_circ_0069227	circBase	chr4	-	15626874	15646331	exonic	NM_012161	FBXL5	ACCATGGTCTCAGCTTTCTAAAACCAATTTTTCCAACAACAACGATTTCCGTGCTCTTCT
ASCRP3001315	93	86.5	77.5	57	131.5	140	192	75.5	6.7059	6.79629	6.50909	6.11284	6.49366	6.56539	6.48312	6.91237	P	P	P	P	P	P	P	P	hsa_circRNA_401640		25242744	chr16	-	70301561	70316687	exonic	NM_001605	AARS	ACCATTCCCGTTCTTTGGGGTGACTTTCAAGATGGACTCTACTCTAACAGCAAGTGAAAT
ASCRP3001316	134	111	121	111	288.5	286	313	68	7.24455	7.24989	7.29996	7.43635	7.69667	7.65388	7.10774	6.74004	M	P	P	P	P	M	M	P	hsa_circRNA_103662	hsa_circ_0007096	circBase	chr4	+	76711302	76711950	exonic	NM_003715	USO1	ACCATTGATGACCATAAATACTGTATCAGAAGTTATTCGAGGCTGCCAAGTAAACCAAGA
ASCRP3001317	52.5	51	48	42	58.5	57.5	68	39.5	5.76372	5.71991	5.39297	5.06691	5.38004	5.18315	5.14289	5.14289	P	P	P	A	M	P	P	A	hsa_circRNA_100214	hsa_circ_0002632	circBase	chr1	-	47761436	47767420	exonic	NM_003035	STIL	ACCATTGGTGGGAATATGAAGAAGGTGTAACATTGACAGTAGATCGCTTTGATCCTGGTC
ASCRP3001318	76	70.5	69	61	95.5	103.5	157	48	6.37646	6.45974	6.21348	6.2548	6.02556	6.0958	6.17343	5.6641	P	P	P	P	P	P	P	P	hsa_circRNA_103520	hsa_circ_0005292	circBase	chr3	-	179310431	179319578	exonic	NM_020409	MRPL47	ACCATTTTCTCAGGAGCAGCATGGACCTGTCAGCAACTAAGGAACAAAAGTAATGAAGAT
ASCRP3001319	81	87.5	193.5	153	124.5	141	190.5	143.5	6.49015	6.87291	8.08325	7.97327	6.4339	6.60484	6.473	8.22756	P	P	P	P	P	P	P	P	hsa_circRNA_005297	hsa_circ_0005297	circBase	chr3	-	179310431	179316559	exonic	NM_020409	MRPL47	ACCATTTTCTCAGGTATGTCTTACTGAAAGAAAGAAACATGCTTCTAACCCTAGAGCAGG
ASCRP3001320	46	49	60.5	44	57	54	65	38	5.45595	5.57043	6.04618	5.36699	5.30676	5.14289	5.12491	5.18439	P	M	P	A	P	P	P	M	hsa_circRNA_081849	hsa_circ_0081849	circBase	chr7	-	105105759	105111295	exonic	NM_019042	PUS7	ACCCAAAGCATAAAACTGAAAAGGGCTACTTGGTTAAATGCAGAGAAGAATGGGCAAAGA
ASCRP3001321	163	135.5	101	128	274	262.5	397	82	7.57521	7.61485	7.04324	7.71137	7.62858	7.53542	7.45779	7.17948	P	P	P	P	P	P	P	P	hsa_circRNA_404944		25070500	chr11	+	124856637	124858030	exonic	NM_025004	CCDC15	ACCCAAATGTCAGGACCAAGATTTTCTACCAAAATATCAGGAACTTGACTATGAGGAACC
ASCRP3001322	401	313	148	147	313.5	333	532	49	8.84496	8.85989	7.66436	7.91263	7.82349	7.90023	7.86198	5.7403	P	P	P	P	P	P	P	P	hsa_circRNA_003316	hsa_circ_0003316	circBase	chr8	+	38677039	38678153	exonic	NM_006283	TACC1	ACCCAAGAAGGCAAAGTCGCGTTTAATAACAATCACAAGAAGCTGATGAACAGCTTGTAG
ASCRP3001324	108.5	91.5	79	88	205	190	204	53.5	6.95224	6.95296	6.48412	6.99174	7.21207	7.05278	6.55392	6.1393	P	P	P	P	P	P	P	P	hsa_circRNA_000581	hsa_circ_0000569	circBase	chr14	+	102659799	102661457	exonic	NR_038354	WDR20	ACCCAATCAAAAAAGAAACTAGCAAACTTTTTAATGAGGAAACAATCCCATGAGGTTGGT
ASCRP3001326	46	45	50	43	65	68.5	74	43	5.45595	5.5084	5.57043	5.24628	5.45801	5.49046	5.26516	5.34719	P	P	P	P	P	P	P	P	hsa_circRNA_002107	hsa_circ_0002107	circBase	chr5	+	61846193	61897675	exonic	NM_016338	IPO11	ACCCACAGAACAAGATAAGAGGAAAAAGATGGTTGTGGAAAATGCCCTTAAAGTGAACCC
ASCRP3001327	60	55	48	47.5	78	79	98	46	5.9962	5.93561	5.57043	5.76206	5.73523	5.7182	5.57612	5.43318	P	P	P	M	P	P	P	P	hsa_circRNA_406767		25070500	chr6	+	36862279	36884350	exonic	NM_001286635	C6orf89	ACCCAGAACCTGTTGTGGGGAGTAAGGAATCATTGTAGTCAATCATTTTCCAGTTCTCAG
ASCRP3001328	121	110	100	76.5	154	151.5	296	59.5	7.12819	7.25698	7.00092	6.73666	6.73581	6.69375	7.04324	6.36008	P	P	P	P	P	P	P	P	hsa_circRNA_402857		25242744	chr3	-	49083857	49114471	exonic	NM_017730	QRICH1	ACCCAGATGTGCTCTACTATATTTTCCTGTGTATTCAAAAGGAACCCTAAGGACTCTGCA
ASCRP3001329	100.5	90	96	73	89	91	146	51	6.84259	6.94347	6.95587	6.62781	5.91035	5.94881	6.09448	5.7403	P	P	P	P	P	P	P	P	hsa_circRNA_406847		25070500	chr6	-	129823749	129879311	sense overlapping	uc003qbq.3	BC035400	ACCCAGGAGAGAAAAACAGGAGATTATGGACTGTTCTTTAAAAAGGGCAGCATAAGATCA
ASCRP3001330	147	109	99.5	113.5	246	242.5	393	63	7.43427	7.25698	6.9825	7.49125	7.45959	7.40902	7.44931	6.54139	P	P	P	P	P	P	P	P	hsa_circRNA_402191		25242744	chr2	+	29140758	29152576	exonic	NM_015131	WDR43	ACCCAGGGCTTAGAAAGTAACGATTTTGAAATGCTAAATGCAGGTCCGATCAGAAAACAA
ASCRP3001331	144	125.5	198	125	415	413	863	128	7.3714	7.47056	8.12082	7.64737	8.25231	8.24029	8.5531	8.02525	P	P	P	P	P	P	P	P	hsa_circRNA_072816	hsa_circ_0072816	circBase	chr5	-	69424179	69503572	exonic	uc010ixu.3	SMA4	ACCCAGTATATTCAAAGCTACAAGGGATTTGTTGACATAACGGGCTGGTGAATTACCAGA
ASCRP3001332	74.5	72.5	75.5	59.5	83	83	132	54	6.33573	6.51699	6.42133	6.15647	5.84283	5.79247	5.97772	6.1678	P	P	P	P	P	P	P	P	hsa_circRNA_405577		25070500	chr17	-	38547757	38548989	exonic	NM_001067	TOP2A	ACCCAGTTCCTAAAAAGAATGTGACAGTGAAGAAGACAGCAGCAAAAAGTACAAAGACAA
ASCRP3001333	200	172.5	192	134.5	265	284	533	175.5	7.87529	7.97237	8.07207	7.77553	7.59447	7.68049	7.8751	8.5519	P	P	P	P	M	P	P	P	hsa_circRNA_407188		25070500	chr9	-	74522734	74523039	intronic	ENST00000333421	ABHD17B	ACCCATCACCCAGTTAAACAAACAAAACTACCAATTAAAACGAAGTCCACTTCACTGTTT
ASCRP3001334	109	101	55	55	103	108	131	47	6.95224	7.10676	5.76206	5.88921	6.14696	6.18525	5.93709	5.58741	P	P	P	P	P	P	P	P	hsa_circRNA_011167	hsa_circ_0011167	circBase	chr1	+	29313942	29314417	exonic	NM_203342	EPB41	ACCCATCTTTGGATCTTCATTCATTAAGCAGTGCAGAAACACAGCAACATCATGACAACA
ASCRP3001335	415	283	263	258.5	716.5	671	991.5	242.5	8.90092	8.71313	8.56232	8.89951	9.09956	8.9716	8.75035	9.04735	P	P	P	P	P	P	P	P	hsa_circRNA_085323	hsa_circ_0085323	circBase	chr8	-	109240495	109254142	exonic	NM_001568	EIF3E	ACCCCAAAGGTCGCGATAATATTATTGACCTCTTCCTTTATCAGCCACAATATATAATGA
ASCRP3001336	395	297	118	102	160	169.5	225	105.5	8.80621	8.77186	7.29996	7.24573	6.81723	6.87675	6.67446	7.71115	P	P	P	P	P	P	P	P	hsa_circRNA_406148		25070500	chr21	+	37653780	37664531	exonic	NM_005128	DOPEY2	ACCCCACACTGTCAGGATTCTAGAACTTCTAAAATTAAAGTTTGGGACATGCAGAGCAGT
ASCRP3001337	211	171	202	117.5	173	176	359.5	62.5	7.94592	7.96662	8.16908	7.52665	6.91984	6.93428	7.32716	6.42973	P	P	P	P	P	P	P	P	hsa_circRNA_008865	hsa_circ_0008865	circBase	chr10	+	70719561	70720005	exonic	NM_004728	DDX21	ACCCCAGTGAAGCTGCCAGTGAAGAAAGTAACAGTGAGATAGAGCAGAAAGAGAAAAAAG
ASCRP3001338	80	66	61	81	170	165.5	187	83	6.48412	6.3905	6.10238	6.88135	6.89581	6.82838	6.4443	7.20231	P	P	P	P	P	P	P	P	hsa_circRNA_406805		25070500	chr6	-	82201207	82223546	sense overlapping	ENST00000412306	FAM46A	ACCCCATCTGATTTATATGAAGATTCATCATTTCGCATTTCTGTAACCATGAATGAGGGT
ASCRP3001339	364	303	286	243	639	627	839	147	8.71345	8.79306	8.68153	8.77516	8.9136	8.87964	8.51467	8.30287	P	P	P	P	P	P	P	P	hsa_circRNA_007084	hsa_circ_0007084	circBase	chr10	+	22002700	22016857	exonic	NM_004641	MLLT10	ACCCCGAGGAAGTCTCTCGCCACGGTATTTATAACAGCAATGATGTAGCAGTATCGTTTC
ASCRP3001340	285	207.5	550	806	901	885	4468	547	8.38689	8.25468	9.71974	10.6945	9.44292	9.40571	10.8023	10.2369	P	P	P	P	P	P	P	P	hsa_circRNA_011538	hsa_circ_0011538	circBase	chr1	+	35824525	35855699	exonic	NM_005095	ZMYM4	ACCCGCCTTCACAAAATAATGCAGGTGGTGGTATCATGGATACAGAAATGTCTGAAGATA
ASCRP3001341	43	42	41	46	64.5	65	86	72	5.31584	5.14289	5.14289	5.54555	5.50642	5.35822	5.44358	6.91237	P	P	A	P	P	P	P	P	hsa_circRNA_000596	hsa_circ_0000661	circBase	chr15	+	100645330	100645426	antisense	NM_139057	ADAMTS17	ACCCGGGAGATGGTGCTGTTGCCACCCACCAGGATGGTGGCTCTTTTGTAAAGACTGGTG
ASCRP3001342	43	43	55	50	82	78	141	40	5.18811	5.38004	5.69576	5.47026	5.80946	5.69576	6.06111	5.26516	M	P	P	P	P	P	P	P	hsa_circRNA_405067		25070500	chr12	+	110566754	110600870	exonic	NM_014055	IFT81	ACCCGTGAATTTGATGGTACTGAAGTTTTAAAGGGAGATGAGGAGTACTTTTCGTCAGGG
ASCRP3001343	55	52	118	218	166	160.5	446	161.5	5.84283	5.93561	7.25166	8.56755	6.87368	6.76014	7.60701	8.40376	P	P	P	P	P	P	P	P	hsa_circRNA_001288	hsa_circ_0000999	circBase	chr2	-	46795476	46795608	sense overlapping	NR_104182	LOC100506142	ACCCTAAAAGCTTGCTATATAAAGGATACTTTCTGGAGGTTGGTGGTCCAGTAGCACAGA
ASCRP3001344	221	159	168	129	416	405	539	166	8.01691	7.83538	7.846	7.69797	8.25556	8.20283	7.88543	8.46896	P	P	P	P	P	P	M	P	hsa_circRNA_103523	hsa_circ_0068142	circBase	chr3	+	182602540	182605501	exonic	NM_014616	ATP11B	ACCCTCATGTGTTACAAAATAAGCCCACCCTTTATCGGAATCATGGGTAAAGAAGGAAGA
ASCRP3001345	1223	1037.5	1080	1014	2240	2237	3663	353.5	10.4222	10.5971	10.7041	11.0983	10.8794	10.8646	10.5372	9.58265	P	P	P	P	P	P	P	P	hsa_circRNA_102830	hsa_circ_0001073	circBase	chr2	+	148653869	148657467	exonic	NM_001616	ACVR2A	ACCCTCCTGTACTTGTTCCAACTCAAGTGCTATACTTGGTAGATCAGAAACTCAGGAGTG
ASCRP3001346	53.5	47.5	57	43	86	78	97.5	58	5.76372	5.59862	5.8444	5.15559	5.89073	5.68002	5.58366	6.26948	P	P	P	A	P	P	P	P	hsa_circRNA_023420	hsa_circ_0023420	circBase	chr11	-	71808337	71808960	exonic	NM_017907	LAMTOR1	ACCCTCGATAAAGGAAGTATATTCATCCAGTCTCCAGGATAGCTGCTTATGCCTACAGTG
ASCRP3001347	4158	2724	2411	1708.5	2847	3095	4665	1171	12.1188	11.9588	11.8579	11.9343	11.2838	11.4056	10.8533	11.4056	P	P	P	P	P	P	P	P	hsa_circRNA_102059	hsa_circ_0043428	circBase	chr17	-	37579579	37584043	exonic	NM_004774	MED1	ACCCTGACCCCATACCTTTGAATCACAACATGAGATTTTATGCTGTCATTTAATGAACCT
ASCRP3001348	137	118	129.5	93	227	229	313	57	7.31249	7.39997	7.44466	7.15406	7.32716	7.35276	7.12173	6.21833	P	P	P	P	P	P	P	P	hsa_circRNA_103074	hsa_circ_0060627	circBase	chr20	+	46252654	46256767	exonic	NM_006534	NCOA3	ACCCTGAGAGCTTTATTACCAGACATGATCTTTCAGTCTTACCTGCAGTGGTGAAAAACG
ASCRP3001349	41	40	50	44.5	52	53	79.5	40	5.25575	5.14289	5.5163	5.36699	5.17069	5.06691	5.33384	4.9138	P	P	P	P	P	P	P	P	hsa_circRNA_001157	hsa_circ_0001391	circBase	chr4	+	2826686	2826823	intronic	ENST00000356331	SH3BP2	ACCCTGGTGGCACCGTGCCCCTGTGGGCTGAGGGGAGCCACACAGCCATGTTGTATCCAG
ASCRP3001350	311.5	201	199	214.5	861.5	821	1460	116	8.50799	8.20314	8.13693	8.56303	9.36664	9.29423	9.28797	7.8507	P	P	P	P	P	P	P	P	hsa_circRNA_005752	hsa_circ_0005752	circBase	chr9	-	113771427	113773970	intronic	uc011lwn.2	LPAR1	ACCCTGTTTACATCTTCTTAAAAGTTGTGTCATCCTTGAAGGATAGAATAAATCAGCTGT
ASCRP3001351	47	40	60	52	93.5	90.5	117	69	5.55326	5.23195	5.99337	5.88921	6.01445	5.92971	5.81747	6.84338	P	A	P	P	P	P	P	P	hsa_circRNA_069586	hsa_circ_0069586	circBase	chr4	+	41945763	41951402	exonic	NM_018126	TMEM33	ACCCTTCGATATTCGTCTCGAAGAAACCCATATTGTCGTGAGTATCTTCCCAGTCTTGTT
ASCRP3001352	59	56	78	79	142	143	165	62	5.9962	6.06381	6.53751	6.83234	6.61223	6.60854	6.25421	6.51994	P	P	P	P	P	P	P	P	hsa_circRNA_001807	hsa_circ_0001807	circBase	chr8	-	68163533	68172161	exonic	NM_006421	ARFGEF1	ACCCTTTACAAGTGCAACACATTTGGAGCATGTGAGGCCCATGTTTAAGATTTAATAAGA
ASCRP3001353	43	45.5	56	51	102	109.5	177	61	5.36917	5.4111	5.7182	5.73523	6.13353	6.20617	6.36337	6.40759	P	P	P	P	P	P	P	P	hsa_circRNA_403168		25242744	chr4	+	85555009	85562143	exonic	NM_001263	CDS1	ACCCTTTCTAAAGGCAGTCTTGAGACAGTTCGCATGGACTCATGTCACTTTACTGATAAC
ASCRP3001354	99	89	114.5	127	236	238	381	51	6.81763	6.92578	7.21207	7.71137	7.41194	7.38252	7.39194	5.93561	P	P	P	P	P	P	P	P	hsa_circRNA_101520	hsa_circ_0035226	circBase	chr15	-	50875285	50878685	exonic	NM_017672	TRPM7	ACCGAAGACACTCATGAAGTAGATTCCAAAGCAGCTTTAATACCGAATAACAATACTTCT
ASCRP3001355	86	83	78	76.5	138	141	350	54.5	6.61729	6.77421	6.53751	6.72307	6.57583	6.57109	7.29365	6.1393	P	P	P	P	P	P	P	P	hsa_circRNA_400289		25242744	chr1	+	100459092	100480976	exonic	NM_012243	SLC35A3	ACCGACTGACCTGGATAGTAGTTGTTCTTCAGGCAAATGAAGATAAAACAATGTTCGCCA
ASCRP3001356	44	42	47	47	61	63	90	51	5.31584	5.23195	5.2675	5.40153	5.32712	5.34275	5.4804	5.87852	P	P	P	P	P	P	P	P	hsa_circRNA_100060	hsa_circ_0010023	circBase	chr1	-	12638745	12639440	exonic	NM_004753	DHRS3	ACCGAGATGTTCCAGGGCATGAGAGTCAGGTGGGTGACATCACCATCCTGGTGAACAATG
ASCRP3001359	45	40	43	44	52	53	66	42	5.5084	5.14289	5.2675	5.54555	5.19551	5.0962	5.08562	5.0962	P	A	P	A	P	P	P	P	hsa_circRNA_401174		25242744	chr13	+	94482406	94482798	exonic	NM_005708	GPC6	ACCGAGTTTCCAAGAATTTTTCCGAGAGCTCCTGGAGAATGCAGAAAAGTCACTAAATGA
ASCRP3001360	65	63	55.5	47	75	74	90.5	51	6.10631	6.27648	5.90133	5.66943	5.68177	5.63718	5.50045	6.02695	P	P	P	P	P	P	P	P	hsa_circRNA_100880	hsa_circ_0003557	circBase	chr11	-	72420914	72422544	exonic	NM_015242	ARAP1	ACCGCATCTTCAGATCTTACATCTATCAGAAACGATGGGTGAGACTGGATACTGATCACC
ASCRP3001361	149.5	124.5	150	125	368	360	471.5	100	7.45085	7.47056	7.67543	7.65388	8.08624	8.03387	7.68225	7.58933	P	P	P	P	M	P	P	P	hsa_circRNA_104175	hsa_circ_0005954	circBase	chr6	+	111208707	111211559	exonic	NM_001634	AMD1	ACCGGAATTTCCAGGAAGAAATAGAGTTTCTTAATGCAATTTTCCCAAATCTGAGTGGGA
ASCRP3001362	178	144	93	78	125	125	133	61	7.72486	7.7062	6.83036	6.7643	6.44015	6.41606	5.96622	6.54139	P	P	P	P	P	P	P	P	hsa_circRNA_406896		25070500	chr6	-	165792682	165806285	exonic	NR_045597	PDE10A	ACCGGATCACTAAACCTTAATAATCAATCACATAGCTTTGAGCTTGAAAAGTTGTGTCGT
ASCRP3001363	120.5	88	92	83	195	183	211	131.5	7.11133	6.88288	6.80357	6.88135	7.11654	7.00092	6.59927	8.04757	P	P	P	P	P	P	P	P	hsa_circRNA_401999		25242744	chr19	-	430683	440932	exonic	NM_012435	SHC2	ACCGGTACAGTACATGGGCTGCATCGAGGTTCTCCGCTCTATGCGCTCCCTGGACTTTAA
ASCRP3001364	131	116	132	135	282	294	365.5	55	7.24841	7.32604	7.47437	7.76872	7.67322	7.72336	7.34779	6.21833	P	P	P	P	P	P	P	P	hsa_circRNA_100705	hsa_circ_0008898	circBase	chr10	-	126097110	126100769	exonic	NM_000274	OAT	ACCGTGAAGGGCATTCAGAAATACAAAGCAAAGATTGTTTTTGCAGATCTGTGGTTTTTC
ASCRP3001365	102	77.5	81	71	177	169	230	124	6.86287	6.62872	6.54815	6.46281	6.94786	6.87291	6.71451	7.97093	P	P	P	P	P	P	P	P	hsa_circRNA_018818	hsa_circ_0018818	circBase	chr10	-	75264607	75265184	exonic	NM_152586	USP54	ACCGTTGTCTCAGAGAGGGAGGAAGCTCCGGTTTCTTCCCACAGTTTTGCTCTGCAGATG
ASCRP3001366	92	90	82	45	62	70	75.5	43	6.68677	6.96239	6.66116	5.57612	5.36917	5.57233	5.2675	5.26516	P	P	P	P	P	P	P	P	hsa_circRNA_092382	hsa_circ_0001961	circBase	chr10	+	52907841	52916908	sense overlapping	NM_006258	PRKG1	ACCTAAATGCCAGAGGTTCTTATGGTTTTAACAAAGAGAATACTCATATGGTATTAATCA
ASCRP3001367	131	111	55	41	91.5	101	79	42	7.27164	7.27222	5.88311	5.24628	5.93856	6.11349	5.32712	5.0962	P	P	P	A	P	P	P	P	hsa_circRNA_008147	hsa_circ_0008147	circBase	chr8	+	129021835	129032965	intronic	ENST00000512617	PVT1	ACCTAAGGAGCACTGAGGCCAACAGAGATTTTGAGAAACACATTGAAGGATCTGTTAACA
ASCRP3001368	49	47	49.5	50	83	81.5	116	48	5.55326	5.5084	5.49046	5.73523	5.82544	5.76206	5.80785	5.7403	P	P	P	P	P	P	P	P	hsa_circRNA_407206		25070500	chr9	-	99579646	99589463	sense overlapping	NM_001001662	ZNF782	ACCTACACAGAGGCTACTGCTTTACAAAACCAGAACTGATCTTCACATTGGAACAAGGAG
ASCRP3001369	226	192	54.5	85.5	534	500.5	140	56.5	8.06046	8.13917	5.77694	6.94347	8.6437	8.52877	6.03659	6.29267	P	P	P	P	P	P	P	P	hsa_circRNA_404584		25070500	chr1	+	152221370	152224234	exonic	ENST00000420707	FLG-AS1	ACCTACTACAATTCTTAGCCGATTTTTCCTCTTAGGATTTATTTCCCTGGAGACCTCATG
ASCRP3001370	66	56.5	73	62	156	157	241	98	6.19144	5.95609	6.35128	6.30755	6.77586	6.77092	6.78815	7.51338	P	P	P	P	P	P	P	P	hsa_circRNA_405867		25070500	chr2	-	44169153	44169936	intronic	ENST00000260665	LRPPRC	ACCTAGAGCATCCTCTGTGCTTCTGATTATATCCTGAACTGAATTTGACTGAAACGCAGA
ASCRP3001371	54.5	48	60	41	57	54	74	39.5	5.84283	5.67296	5.97485	5.15559	5.29072	5.15812	5.27916	4.86203	P	P	P	A	P	P	P	P	hsa_circRNA_011083	hsa_circ_0011083	circBase	chr1	-	27992571	27995857	exonic	NM_002038	IFI6	ACCTAGATGTGAAAACAGAATAAACTTCACCCAGAAAACACTTGTCTAGTGACGGAGCCC
ASCRP3001372	557.5	489.5	342.5	326	488	493.5	723	96.5	9.32366	9.51635	8.99273	9.26038	8.50067	8.50539	8.2839	7.51338	P	P	P	P	P	P	P	P	hsa_circRNA_102523	hsa_circ_0004956	circBase	chr19	+	34922765	34929671	exonic	NM_005499	UBA2	ACCTATACATTGCATCGTTTGGGCAAAGTACTTGTTCAAGTTGCCAAGGAAAGTGTACTG
ASCRP3001373	64.5	57	61	53	73	74	126	44	6.17904	6.04344	6.08389	5.93856	5.67473	5.63718	5.89831	5.55133	P	P	P	P	P	P	P	P	hsa_circRNA_023224	hsa_circ_0023224	circBase	chr11	+	68286968	68305359	exonic	NM_018312	PPP6R3	ACCTCAAGACATGGATGAAAAGATCAGATACAAGAGAGCTTGTTTCATATCCATATCCCA
ASCRP3001374	331.5	263	283	222	459.5	445	853	230.5	8.5749	8.60994	8.6736	8.62166	8.41371	8.37431	8.54093	8.95988	P	P	P	P	P	M	P	P	hsa_circRNA_102130	hsa_circ_0005652	circBase	chr17	+	53016284	53024673	exonic	NM_005486	TOM1L1	ACCTCACCTCAAGCCACGCATATGATAATATTTCAGCCTTCCAAGTTCTGATGTAACAAA
ASCRP3001375	64	54	58	58	91.5	96.5	110.5	45	6.06381	5.76703	5.88311	6.11284	5.93856	6.00465	5.73523	5.43318	P	P	P	P	P	P	P	P	hsa_circRNA_100506	hsa_circ_0017264	circBase	chr1	-	244579282	244587689	exonic	NM_001126	ADSS	ACCTCATATCCCAGTATTTGATTTTCATCAAGCAGCTGATGGTATCCAGGAACAACAGAG
ASCRP3001376	421	307.5	305	452	931	927	1199	450	8.92264	8.82004	8.78163	9.81206	9.48662	9.50107	9.00234	9.93455	P	P	P	P	P	P	P	M	hsa_circRNA_104922	hsa_circ_0003270	circBase	chr9	+	128099296	128099870	exonic	NM_015635	GAPVD1	ACCTCATTCATCATCTTCATCCCCGAGTAAGGACTCCTCAAGAGGAGAGGTGCCCACCAG
ASCRP3001377	9624.5	5602	5975	4960.5	10164	10820.5	27911	4976	13.2228	12.9323	13.0171	13.5507	13.2263	13.3558	13.3365	13.689	P	P	P	P	P	P	P	P	hsa_circRNA_104572	hsa_circ_0007618	circBase	chr8	+	25265498	25266456	exonic	NM_024940	DOCK5	ACCTCCACTCACTCCCAAAGCCACCAGGACCCTAACTCAATCTTGGAGCCACTTTTGGAG
ASCRP3001378	482	379.5	542.5	453	1024	936	1958	383	9.13576	9.15423	9.69553	9.80582	9.65579	9.51043	9.67841	9.7103	P	P	P	P	P	P	P	P	hsa_circRNA_402338		25242744	chr2	-	112588862	112596089	exonic	NM_022662	ANAPC1	ACCTCCCTGGAATCTGTGAAAGAAGCAGACTTGTAGTCTTGTTTGACTTTGAAGGATCAC
ASCRP3001379	272.5	243.5	233	216.5	429	428.5	695	86	8.33156	8.4983	8.38837	8.5549	8.307	8.31084	8.23461	7.25432	P	P	P	P	P	P	P	P	hsa_circRNA_092554	hsa_circ_0001551	circBase	chr5	+	167915606	167924353	exonic	NM_002887	RARS	ACCTCCTATTGGGGATCTTCAGGTCTTTTATAAGGAAGAAGAGATTAAATCTCTGACTGC
ASCRP3001380	393.5	314	318	267	766.5	771.5	1313	105	8.80621	8.86347	8.84682	8.9411	9.20645	9.20446	9.1211	7.70533	P	P	P	P	P	P	P	P	hsa_circRNA_104658	hsa_circ_0004592	circBase	chr8	-	99718694	99719539	exonic	NM_006281	STK3	ACCTCCTTATGCTGATATACATCCAATGAGGTTAATAGAAGATGAAATTGCAACCATTCT
ASCRP3001381	601	457	297	358	765	713	798	211.5	9.4142	9.42289	8.75777	9.40983	9.19726	9.07653	8.43223	8.84653	P	P	P	P	M	P	P	P	hsa_circRNA_005882	hsa_circ_0005882	circBase	chr2	-	168920009	168986268	exonic	NM_013233	STK39	ACCTCGTTTTGAGATTAAGGCCCACAGCAGCAGAACTTTTAAAATGCAAATTCTTCCAGA
ASCRP3001382	127	112	127	109	223.5	223.5	330	54.5	7.17449	7.27222	7.36649	7.38872	7.31022	7.30681	7.19925	6.1393	P	P	P	P	P	P	P	P	hsa_circRNA_104146	hsa_circ_0002041	circBase	chr6	-	82920530	82922510	exonic	NM_015525	IBTK	ACCTCTATACTGATGAAGCTGTGGTGATAAAAGGTTAGATGGAGTCAGATTTGAAAATGA
ASCRP3001383	36.5	39.5	44	37	51	58	81	38	4.76919	5.08827	5.17569	4.66819	5.12491	5.24628	5.38652	4.95799	A	A	P	A	P	P	P	A	hsa_circRNA_008279	hsa_circ_0008279	circBase	chr11	+	28249541	28252532	intronic	ENST00000303459	METTL15	ACCTCTATGAGATCAGGTGAAACTGAAGTTAATATTGTGACACTAAATTTTGTAAGACCC
ASCRP3001384	161.5	150	124	112	208	224	285	103.5	7.55521	7.75939	7.33891	7.47386	7.19679	7.31079	6.99739	7.63359	P	P	P	P	P	P	P	P	hsa_circRNA_103643	hsa_circ_0005912	circBase	chr4	+	54265896	54294350	exonic	NM_030917	FIP1L1	ACCTCTGATTCCACCACCGGGTACAGCAGGGAAGAACTGGAAACTCAGAGAAAGAAACTG
ASCRP3001385	228	186	195	145.5	353.5	340	492	92.5	8.06046	8.1047	8.11368	7.90738	8.01657	7.9362	7.73991	7.44569	P	P	P	P	P	P	P	P	hsa_circRNA_103318	hsa_circ_0007147	circBase	chr3	-	33453072	33467233	exonic	NM_014517	UBP1	ACCTCTGCTTTCATTCAGTGATGTCTTGGCATTGCCCATTTTCAAGCAGGAAGATTCCAG
ASCRP3001386	58	50	51	49	79	78	119	64.5	5.91932	5.86001	5.57043	5.61159	5.7182	5.7182	5.80785	6.66649	P	P	P	P	P	P	P	P	hsa_circRNA_025285	hsa_circ_0025285	circBase	chr12	+	7025834	7032859	exonic	NM_001975	ENO2	ACCTCTGTGGCATTGAAATGAGCACCTCCATTAAAGTCTGAATCAGTGCGTGTCCTGAAG
ASCRP3001387	176	145	138	128	188	197.5	321	56	7.69231	7.71952	7.55185	7.71137	7.07435	7.11784	7.17324	6.1678	P	P	P	P	P	P	P	P	hsa_circRNA_006337	hsa_circ_0006337	circBase	chr1	+	193172924	193181607	exonic	NM_024529	CDC73	ACCTCTTTAATAACCATGCTTAATGCAAAAGACCTTCTACAGGACCTGAAGAGGGTGCAT
ASCRP3001389	75	73	86	80.5	135	145	205.5	50.5	6.3996	6.57583	6.71622	6.8422	6.54815	6.62004	6.56539	5.96622	P	P	P	P	P	P	P	P	hsa_circRNA_100584	hsa_circ_0018187	circBase	chr10	-	35321362	35322201	exonic	NM_003591	CUL2	ACCTGAACTGATGCCAACACTATTTGTGGAGTCAGTTTTGGAAGTGCATGGTAAATTTGT
ASCRP3001390	43	42	56	46	60	72	83	44	5.28842	5.38004	5.8444	5.54555	5.27916	5.5222	5.40153	5.6641	P	P	P	P	P	P	P	P	hsa_circRNA_009160	hsa_circ_0009160	circBase	chr14	-	58877560	58890813	exonic	NM_012460	TIMM9	ACCTGAAGAGGTAAGAATCAGGCCTTATTGGAGACATTCAAGCAAAGGTTGGACAACTAC
ASCRP3001391	112	90	160	101	198	203	343.5	135	6.97893	6.91723	7.7921	7.26404	7.12173	7.1327	7.25933	8.10175	M	P	P	P	M	M	P	P	hsa_circRNA_101695	hsa_circ_0007146	circBase	chr16	-	5077135	5078186	exonic	NM_016256	NAGPA	ACCTGAAGCCACCCTGAGGGCGGGAGAACTCTCCTTTTTCACCAGCCAGGACAACATGTG
ASCRP3001392	284	237	173.5	121.5	272	271	358.5	60.5	8.37919	8.4518	7.9006	7.55665	7.61163	7.59167	7.33333	6.42973	P	P	P	P	P	P	P	P	hsa_circRNA_103959	hsa_circ_0003205	circBase	chr5	+	138145726	138147991	exonic	NM_001903	CTNNA1	ACCTGAAGTGGATAAGCTGAACATTATGGCAGCCAAAAGACAACAGGTGATTTGATGAAG
ASCRP3001393	69	62	87.5	79	78.5	80	99	67.5	6.16655	6.21226	6.68589	6.7643	5.74367	5.73523	5.59116	6.68502	P	P	P	P	P	P	P	P	hsa_circRNA_405912		25070500	chr2	+	73477044	73477365	intronic	ENST00000258091	CCT7	ACCTGAGTGAAGAATGTAAGAGCAGCTGCTGAGTGTTGGGGGGGCTGGCAGTGAGCCGTG
ASCRP3001394	79	67	69	60.5	124	124	193	79	6.46281	6.3905	6.29382	6.2548	6.42868	6.39265	6.49015	7.12464	P	P	P	P	P	P	P	P	hsa_circRNA_053294	hsa_circ_0053294	circBase	chr2	+	27820936	27830906	exonic	NM_001271286	ZNF512	ACCTGATGATCGAAAGCAGGACCCAGTGCTCCATAAAGGATAATAGTTTCCAGTACACTA
ASCRP3001395	164	136	109	96	262	257	265	88	7.58862	7.62219	7.087	7.17324	7.54245	7.51954	6.89581	7.32885	P	P	P	P	P	P	P	P	hsa_circRNA_007135	hsa_circ_0007135	circBase	chr7	-	6840578	6841154	exonic	NM_198097	CCZ1B	ACCTGATTGAAGTAAATGGTCTGAGAAAGAACCCCAGTTTAAGTTTATCTACTTCAACCA
ASCRP3001396	56	54	51.5	45	45	53	60	43	5.80946	5.81747	5.59862	5.40153	4.93164	5.0962	5.00928	5.26516	P	P	P	P	P	P	P	P	hsa_circRNA_402675		25242744	chr21	+	45745035	45745147	exonic	NM_002626	PFKL	ACCTGCAGCAGGAACGAGAAGTGCCATGACTACTACACCACGGAGTTCCTGTACAACCTG
ASCRP3001397	615.5	382	382	301	840.5	815	1204.5	422	9.43903	9.16652	9.1513	9.11729	9.33152	9.28357	9.00761	9.85295	P	P	P	P	P	P	P	P	hsa_circRNA_009031	hsa_circ_0009031	circBase	chr4	+	4650703	4651269	exonic	NR_037888	STX18-AS1	ACCTGCCCCTAGATCTTCTATTTCTGATCATCTTCTATGCAAGGATGCAGAGATTCAGAG
ASCRP3001398	115	94	131	120	229	226	380	69	7.05549	7.01598	7.45188	7.60747	7.35111	7.32379	7.39971	6.74004	P	P	P	P	P	P	P	P	hsa_circRNA_000261	hsa_circ_0000261	circBase	chr10	+	112723882	112724819	exonic	NM_007373	SHOC2	ACCTGCTGAAATTGGAACTCTAATGAATCATTGATTGACCAGCACTATTTTACCAGTTGG
ASCRP3001399	48	47.5	48	47	78	70	112	55.5	5.59489	5.74367	5.62353	5.54555	5.75205	5.55133	5.75038	6.19513	P	P	P	P	P	P	P	P	hsa_circRNA_022356	hsa_circ_0022356	circBase	chr11	-	61556601	61557393	exonic	NM_014206	TMEM258	ACCTGCTGCTCATAATAAATGCAGATGTATAGCATTACGAGGTCACCTCTACCAAGTACA
ASCRP3001400	103	87	118	125	267	266	1435	67	6.86287	6.88288	7.31249	7.65388	7.59167	7.56667	9.25566	6.74004	P	P	P	P	P	P	P	P	hsa_circRNA_014551	hsa_circ_0014551	circBase	chr1	-	155313104	155316260	exonic	NM_018489	ASH1L	ACCTGCTGTGTGTTGGACCTTTATACGTATTGTAAAGGTATGGCAGCACTGTGATTGTAT
ASCRP3001401	46	43	49	43	106	106	177	56	5.5084	5.4111	5.5163	5.40153	6.15899	6.16403	6.35569	6.1678	P	P	P	A	P	P	P	P	hsa_circRNA_103157	hsa_circ_0008533	circBase	chr22	-	19178815	19187352	exonic	NM_001835	CLTCL1	ACCTGGACAGTCAGTTTCTTTTCAAAGGTGTGCTTTGCCTGCATGGATGGACAAGAGTTC
ASCRP3001402	106	95	85	82.5	142	145	120	43	6.90486	7.01598	6.72988	6.8422	6.61223	6.60854	5.83337	5.34719	P	P	P	P	P	P	P	P	hsa_circRNA_005791	hsa_circ_0005791	circBase	chr14	-	104245081	104263855	exonic	NM_015316	PPP1R13B	ACCTGGAGAAAAACGTACTGAAAATGGGATGATATTAACTGTTTTCTTGAGCAACAATGA
ASCRP3001403	82	69	108	109	263	259	314	53.5	6.49915	6.49915	7.10218	7.41959	7.56119	7.52273	7.12173	6.05705	P	P	P	P	P	P	P	P	hsa_circRNA_103323	hsa_circ_0064794	circBase	chr3	+	33853563	33863574	exonic	NM_013374	PDCD6IP	ACCTGGATAATGATGAAGGATTGAAAATCGCTGCTAAACATTACCAGATATTATGATCAG
ASCRP3001404	219	170.5	137	97	218.5	223	327	65	7.99535	7.9583	7.53542	7.20415	7.27979	7.29996	7.19125	6.62233	P	P	P	P	P	P	P	P	hsa_circRNA_100442	hsa_circ_0002274	circBase	chr1	-	211952259	211966532	exonic	NM_014873	LPGAT1	ACCTGGATCCTTGGATACAGGAAACCAACAGTCACACATGTACATTACAGTGATGGAATG
ASCRP3001405	133	94	115.5	95	266.5	253	380.5	135	7.25992	7.01598	7.24395	7.17324	7.59167	7.49401	7.40477	8.07759	P	P	P	P	P	P	P	P	hsa_circRNA_059711	hsa_circ_0059711	circBase	chr20	+	30330343	30389603	exonic	NM_012112	TPX2	ACCTGGCCTGGAATAAATACGTTTTGTCTTTCCCTCGTTCTTGATACATATTTGCCAGAC
ASCRP3001406	105	79	75	85.5	190	170.5	221	119.5	6.90486	6.66383	6.39372	6.93096	7.07702	6.89618	6.65312	7.90042	P	P	P	P	P	P	P	P	hsa_circRNA_405189		25070500	chr14	+	31050069	31050322	exonic	ENST00000550944	G2E3	ACCTGGTGACTCACAGAACCTTGCTAAAAAACATTCCCTTCAATTTAAAAAATGTTCCCG
ASCRP3001407	38	41	56	56	83	83	197	53	4.95508	5.31131	5.88311	5.98485	5.78022	5.69576	6.48312	5.93561	A	P	P	P	P	M	M	P	hsa_circRNA_101209	hsa_circ_0029403	circBase	chr12	+	129396968	129411699	exonic	uc001uhy.1	GLT1D1	ACCTGGTGATTGTGGGTCCTGAACCGCATGCTAAGGGTAAGGTCTATGTCCAGAGTCAAG
ASCRP3001408	59.5	56	54	56	72	77	105.5	49	5.98343	6.06381	5.82385	6.07187	5.63899	5.67473	5.67473	5.7403	P	P	P	P	P	P	P	P	hsa_circRNA_007475	hsa_circ_0007475	circBase	chr12	-	51639798	51640615	sense overlapping	NM_001031628	SMAGP	ACCTGTACAAGAACAAAGGCAGCTACGTCACCTATGAACCTACAGAAGAAGAACTGATGA
ASCRP3001409	76.5	62	77	85	131	140	160	97.5	6.41817	6.24354	6.52288	7.02604	6.47402	6.56539	6.21712	7.54656	P	P	P	P	P	P	P	P	hsa_circRNA_070689	hsa_circ_0070689	circBase	chr4	-	113527163	113545032	exonic	NM_018392	ZGRF1	ACCTGTGACCCTAAGGCAATTTTATATGATGACAAAGGAGCATGTTTGGAGAGTCTGTTT
ASCRP3001410	103	88.5	62.5	57.5	103	101	164	48	6.88058	6.89353	6.04618	6.17531	6.13353	6.07187	6.27065	5.6641	P	P	P	P	P	P	P	P	hsa_circRNA_100196	hsa_circ_0007693	circBase	chr1	-	44773981	44804994	exonic	NM_024066	ERI3	ACCTGTGGAGACTGGGACTTAAAAGTCATTTTTAGATGCTTCTGGATGTTCAATGCTAGC
ASCRP3001411	57	54.5	61	55	85	81	138	48	5.90585	5.95609	6.0665	6.02556	5.84283	5.73523	6.00465	5.7403	P	P	P	P	P	P	P	P	hsa_circRNA_064889	hsa_circ_0064889	circBase	chr3	+	38542845	38548459	exonic	NM_005107	EXOG	ACCTTACCTCAGACTAGAGGCGATGGAAAGAAAATAGTTAGTTACCAGGTGATGCAGACA
ASCRP3001412	64	59	64.5	55	64	65	98	50	6.07589	6.14505	6.1425	6.07187	5.39083	5.38436	5.57612	5.9962	P	P	P	P	P	P	P	P	hsa_circRNA_401817		25242744	chr17	+	46998521	47000299	exonic	NM_023079	UBE2Z	ACCTTCAAGGCCAAACTATGCAGGAGAGACATCCAGGAGACAGCAAAAACTATAATGAAT
ASCRP3001413	92	71	68	80	171	165	224	47	6.68677	6.46995	6.21348	6.7643	6.91984	6.83471	6.68063	5.58741	P	P	P	P	P	P	P	P	hsa_circRNA_103819	hsa_circ_0072305	circBase	chr5	-	38496483	38530768	exonic	NM_002310	LIFR	ACCTTCCAAAATAGCGAGTATGGAAATTCCAAATGGACTGACTGCATTGCACAGATGATG
ASCRP3001414	106.5	98	134	95	124	123	193.5	128	6.89732	7.08235	7.4885	7.1423	6.40759	6.38619	6.47756	8.02525	P	P	P	P	P	P	P	P	hsa_circRNA_400080	hsa_circ_0092348	circBase	chr4	+	113568990	113569830	intronic	ENST00000324052	LARP7	ACCTTCCTGAACTAGTTCCCAAAGTAAGTCTGTGGTTTAAATTCTGTCATTGGCTTAACA
ASCRP3001415	377	307.5	464.5	396	651	652	1078.5	181	8.74836	8.81304	9.4497	9.57829	8.93329	8.93172	8.87907	8.59952	P	P	P	P	P	P	P	P	hsa_circRNA_100683	hsa_circ_0020028	circBase	chr10	+	112723882	112745523	exonic	NM_007373	SHOC2	ACCTTGACTTGCAGCACAATGAACTGCTAGACCTCCCAGATACTATAGGAACTCTAATGA
ASCRP3001416	35.5	36.5	39	40	77	75.5	143	40	4.81796	4.79541	4.74922	4.86203	5.73523	5.60234	6.05705	4.9138	A	A	A	A	P	P	P	P	hsa_circRNA_001712	hsa_circ_0001601	circBase	chr6	-	38606358	38606482	intronic	ENST00000481247	BTBD9	ACCTTGCTTTGTAACACTTATTAGATTACTCGGAATTCAAAGTTCTCATTTAGGTCTAAA
ASCRP3001417	49	45	47	56	80	80.5	98	47	5.59489	5.5084	5.39297	6.0958	5.77447	5.74367	5.55326	5.58741	P	P	P	P	P	P	P	P	hsa_circRNA_104144	hsa_circ_0077168	circBase	chr6	+	80910650	80912929	exonic	NM_000056	BCKDHB	ACCTTGGGATGTGGACACAATTTGTAAGCGGAAGAAGTCCCTATAGAACCATACAACATC
ASCRP3001418	48	48	46	54	86	81.5	109	43	5.59489	5.62627	5.33384	5.98485	5.86621	5.78022	5.6765	5.0534	P	P	P	P	P	P	P	P	hsa_circRNA_104143	hsa_circ_0077164	circBase	chr6	+	80877394	80912929	exonic	NM_000056	BCKDHB	ACCTTGGGATGTGGACACAATTTGTAAGGAAAAGATAGAGTTTTTAATACCCCATTGTGT
ASCRP3001419	79	66	75	74.5	217	201.5	355	120.5	6.46281	6.30698	6.377	6.64142	7.27572	7.13591	7.31589	7.90042	P	P	P	P	P	P	P	P	hsa_circRNA_025177	hsa_circ_0025177	circBase	chr12	+	6643656	6647536	sense overlapping	NM_002046	GAPDH	ACCTTGTCATGTACCATCAATAAAGTACCCTGTGCTCAACCAAATTGAGCCCGCAGCCTC
ASCRP3001420	352.5	296	213	224	1071	1032	7412	168	8.66006	8.76514	8.25969	8.62806	9.7222	9.65422	11.5015	8.49468	P	P	P	P	P	P	P	P	hsa_circRNA_403658		25242744	chr6	+	87925620	87943245	exonic	NM_015021	ZNF292	ACCTTGTCTGTCTTTGTACATCATCACCAAATGGAAAGTTAATCGAAGAGACACTCCTAG
ASCRP3001421	2879	2175	2360	1340.5	3557	3384	5727.5	2118.5	11.6092	11.667	11.7943	11.5723	11.6255	11.5673	11.119	12.3172	P	P	P	P	P	P	P	P	hsa_circRNA_001100	hsa_circ_0000877	circBase	chr19	+	4445536	4447603	sense overlapping	NR_039901	MIR4746	ACCTTGTTCTGCAGCTTGATCTTCCGGTACTTCTCCTCCTCGGGGTGCAGGATGGAGTCC
ASCRP3001422	67	59	78	60	152	150.5	158.5	77	6.19144	6.0214	6.46486	6.19759	6.74677	6.67623	6.21226	7.09889	P	P	P	P	P	P	P	P	hsa_circRNA_100772	hsa_circ_0021535	circBase	chr11	-	28080472	28113060	exonic	NM_031217	KIF18A	ACCTTTCCACAACTTGGACCAGTTCAGCCTATTCCTTGTTGTATATAATGAACAGATTCG
ASCRP3001423	64	57	72	89.5	163	164	248	37.5	6.10631	6.06381	6.30755	7.02604	6.83708	6.82838	6.81563	4.81476	P	P	P	P	P	P	P	A	hsa_circRNA_003799	hsa_circ_0003799	circBase	chr6	-	111665127	111678328	exonic	NM_002912	REV3L	ACCTTTCGAGTCTTGTCAGACTGGTTTGATAACAAGACAGATCTATACAGATATCAGATA
ASCRP3001424	104	87	104	94.5	243	236	356	88	6.91461	6.84023	7.05955	7.13623	7.44414	7.38926	7.30624	7.30167	P	P	P	P	P	P	P	P	hsa_circRNA_002210	hsa_circ_0002210	circBase	chr8	-	102211422	102213971	exonic	ENST00000518336	ZNF706	ACCTTTGACTCTTCTACTGTCTCAGACCTTAGATATGGCTCGTGGACAGCAGAAAATTCA
ASCRP3001425	46	44	42	46	47	51	53	45.5	5.5084	5.44358	4.98101	5.61159	4.98101	5.03976	4.82115	5.62809	P	P	P	P	P	P	P	P	hsa_circRNA_104905	hsa_circ_0088373	circBase	chr9	-	125616230	125659855	exonic	NM_001100588	RC3H2	ACCTTTTAAGCAAGGAAATTGAACTAAGAAATGGAGAGCTTACAAAACACTACACAGCAA
ASCRP3001426	170	163	170	119	261	246	400	95	7.64219	7.88543	7.88543	7.55665	7.55185	7.43895	7.47056	7.50224	P	P	P	P	P	P	P	P	hsa_circRNA_104037	hsa_circ_0008836	circBase	chr5	+	179976930	179980471	exonic	NM_001303241	CNOT6	ACCTTTTGAGCTGGGAAAACTGTTTCAGTTGCAGACTTTAGGCCTGAAAGGAAAAGTAAG
ASCRP3001427	1353	1032	663	403	1723.5	1719.5	2369.5	86	10.5553	10.59	9.99004	9.61146	10.4421	10.4509	9.93896	7.32885	P	P	P	P	P	P	P	P	hsa_circRNA_104851	hsa_circ_0008812	circBase	chr9	+	110062421	110074018	exonic	NM_002874	RAD23B	ACCTTTTTGAAGATGCAACGAGTGCACTTGGTGAAAGCACTGAAAGAGAAGATTGAATCT
ASCRP3001428	47	49.5	47	51	73	75	85.5	41	5.45595	5.74367	5.17569	5.66943	5.59116	5.65518	5.40153	5.14289	P	P	P	M	P	P	P	P	hsa_circRNA_103865	hsa_circ_0004081	circBase	chr5	-	68651475	68651780	exonic	NM_016283	AK6	ACGAAAGACTTGAAACAAGAGCAATTGTATGATGGCTATGATGAAGAGTATGACTGTCCC
ASCRP3001429	263	220	790	1214	736.5	729	3362	765.5	8.27984	8.3513	10.2589	11.416	9.1412	9.11956	10.4097	10.7726	P	P	P	P	P	P	P	P	hsa_circRNA_406225		25070500	chr3	-	11849306	11858811	exonic	NR_104314	TAMM41	ACGAAAGGCATTTTTACTGCTGGTGACTTTCGGATGGTGGTTGGAGAAGATAAAACAAAA
ASCRP3001430	62	58	43.5	45.5	58	67	91	51	5.9962	6.10631	5.17569	5.4415	5.29072	5.43109	5.4804	5.80946	P	P	P	P	P	P	P	P	hsa_circRNA_101886	hsa_circ_0000720	circBase	chr16	+	81929411	81939112	exonic	NM_002661	PLCG2	ACGAACACAAGCAACAGGGGGAGCTGTACATGTGGGATTCCATTGACCAGTGGACTGCTG
ASCRP3001431	37	40	49	42	83	80	108.5	49	4.71872	5.03701	5.45595	5.15559	5.84283	5.73523	5.70789	5.90735	A	A	P	A	P	P	P	P	hsa_circRNA_406585		25070500	chr5	-	13911494	13931353	exonic	NM_001369	DNAH5	ACGAAGAGTTTTGCAAGCAGACTAATGACCTTCATCAAAGACTGAAGGGAGAGAAGGAAG
ASCRP3001432	71.5	68	89	67	96.5	97	147	75	6.32452	6.4443	6.80921	6.51255	6.02556	6.02695	6.09843	6.96022	P	P	P	P	P	P	P	P	hsa_circRNA_406800		25070500	chr6	-	77921697	77983024	intergenic			ACGAAGATTGAGCCCAGCATCTTGCTATTAAGGAAAAGTATGAGCCTTGCAAGAAGACAT
ASCRP3001433	50	43	53.5	39	76	76	97.5	47	5.67473	5.34275	5.67296	4.86203	5.68177	5.63718	5.58366	5.6641	P	P	P	A	P	P	P	P	hsa_circRNA_402518		25242744	chr20	+	2636240	2637195	exonic	NM_006392	NOP56	ACGAATCGATTGCTTCTCTGGCATGGACATATCTGCCATTGACTTGATAAACATCGAGAG
ASCRP3001434	65.5	63	65	52	111.5	108	162	51	6.12193	6.24354	6.11414	5.93856	6.28228	6.18029	6.21712	5.9962	P	P	P	P	P	P	P	P	hsa_circRNA_405022		25070500	chr12	-	68696399	68697693	sense overlapping	NM_017440	MDM1	ACGAATTCAGGGCTCTCTTAGAGATCCAGAGTTTCAGCACAATGGACAGTGATACATAGT
ASCRP3001435	156	119	92	101.5	282	287.5	332	60.5	7.4905	7.39997	6.8418	7.235	7.66813	7.68882	7.21207	6.47402	P	P	P	P	P	P	P	P	hsa_circRNA_078367	hsa_circ_0078367	circBase	chr6	+	155095122	155131342	exonic	NM_014892	SCAF8	ACGACAGAAAAAGGGATTACCTCCAATTAGATCTAAAACACTAAGTGTTGTATTCCCTGA
ASCRP3001436	334	284.5	190	155	412	430	742.5	83.5	8.58386	8.71152	8.02386	7.9934	8.24564	8.30715	8.32708	7.2284	P	P	P	P	P	P	P	P	hsa_circRNA_003137	hsa_circ_0003137	circBase	chr3	+	41265511	41267352	exonic	NM_001904	CTNNB1	ACGACAGACTGCCTTCAAATTTTAGCTTATGGCAACCAAGAAAGCAAGGGTATTTGAAGT
ASCRP3001437	181	147	82	74.5	180.5	186	239	75	7.73843	7.74075	6.64773	6.64142	6.99386	7.00092	6.77092	6.97678	P	P	P	P	P	P	P	P	hsa_circRNA_405988		25070500	chr2	-	170387096	170401345	exonic	NM_024622	FASTKD1	ACGACATTTGGAAATTCTGGGGTATCGTGTAATTCAGATCCATCCTTTTACAATCCCTGC
ASCRP3001438	250	216.5	204.5	114	260	252	278	81	8.2013	8.32159	8.18156	7.45702	7.55569	7.47639	6.96637	7.15406	P	P	P	P	P	P	P	P	hsa_circRNA_400983		25242744	chr12	-	65122735	65138687	exonic	NM_002076	GNS	ACGACCTAAATAAGACACAGATGGATGGGATGTCCTTATTGCCCATTTTGGAAAAGAATT
ASCRP3001439	75	68	75	67	109	120	205	55	6.37646	6.3905	6.43807	6.38187	6.21348	6.35238	6.57583	6.26948	P	P	P	P	P	P	P	P	hsa_circRNA_102407	hsa_circ_0008186	circBase	chr19	+	2180711	2191239	exonic	NM_032482	DOT1L	ACGACCTGTTTGTGGACTTGGGGAGCGGATAAACATCACGATGCTGCTCATGAAATCATC
ASCRP3001440	39.5	42	39	40	62	59	69.5	43	5.08562	5.2675	4.74922	5.06691	5.41216	5.26516	5.18811	5.18439	A	A	A	A	P	P	P	P	hsa_circRNA_101055	hsa_circ_0026218	circBase	chr12	-	50529514	50537840	exonic	NM_147190	CERS5	ACGACTAGGAATCTATCCATTCTGATTTATTGCCAAACCCTGTGCACTCTGTATTGGCAT
ASCRP3001442	784	564	384	179	493	494	776	286	9.79648	9.72049	9.15423	8.25349	8.5229	8.50241	8.39655	9.28905	P	P	P	P	P	P	P	P	hsa_circRNA_407277		25070500	chrX	+	24094105	24094366	intronic	ENST00000253039	EIF2S3	ACGACTTCCAGTGTATTTTGAAATAGATTTAAGCAATAAACTTTCACCACCCCGCCCAGC
ASCRP3001443	67	57	53.5	58	151	140	189	94	6.16655	6.06381	5.80139	6.11284	6.71451	6.56539	6.46995	7.45933	P	P	P	P	P	P	P	P	hsa_circRNA_104281	hsa_circ_0079040	circBase	chr7	-	618892	647089	exonic	NM_002735	PRKAR1B	ACGACTTTTACATCATCACGGAGTGACATATTCGATGCCATGTTCCCTGTCACTCACATC
ASCRP3001444	93	84.5	73	67.5	101.5	107	157	84.5	6.72221	6.78488	6.33796	6.44015	6.13353	6.18525	6.18525	7.24336	P	P	P	P	P	P	P	P	hsa_circRNA_103081	hsa_circ_0002168	circBase	chr20	-	48744511	48747484	exonic	NM_199129	TMEM189	ACGAGACCTACTTCTGCATCACCACAGTTGCAGGGGCTCTCATTGCTGACTTCTTGTCTG
ASCRP3001446	50	45	53	46	46	51	89	46.5	5.67473	5.44358	5.67296	5.40153	5.02598	5.06691	5.45595	5.70097	P	P	P	P	P	P	P	P	hsa_circRNA_057139	hsa_circ_0057139	circBase	chr2	-	175711607	175783293	exonic	NM_001822	CHN1	ACGAGCAAATTCCAAAATATGAAAAGATTCACAATTTCAAGGTGGAAAACAGACCAAAGT
ASCRP3001447	60	54	85	82	232	238.5	1084.5	100.5	5.93267	5.97772	6.66116	6.83234	7.37194	7.4053	8.88956	7.59912	P	P	P	P	P	P	P	P	hsa_circRNA_101038	hsa_circ_0025768	circBase	chr12	-	29904598	29921008	exonic	NM_175861	TMTC1	ACGAGCTGTGTGGTCCATGATGAGGCTAAACATATTTTTGACTGGTATGAACCCATTCTA
ASCRP3001448	74.5	63	64.5	49.5	87	84.5	119	39	6.32452	6.19636	6.10238	5.63899	5.87852	5.78022	5.80462	5.0534	P	P	P	P	P	P	P	A	hsa_circRNA_400717		25242744	chr11	-	17112880	17113823	exonic	NM_002645	PIK3C2A	ACGAGGAATCCGACATTCAATGAAATGCTTTCCTAATAGGATGGTTCTAGGAAGAACACA
ASCRP3001449	185.5	118	161	134	528.5	542	829	229	7.75334	7.37249	7.81751	7.78107	8.62988	8.66807	8.49068	8.94952	P	P	P	P	P	P	P	P	hsa_circRNA_404904		25070500	chr11	+	71369656	71370884	intergenic			ACGAGTTTGTCATCATGTGAGAGAGAATAGGTCTGTTCTTCCCCTGGATTGTAAACTCCT
ASCRP3001450	365.5	257	154	300	566	557.5	633	104.5	8.71195	8.56088	7.74117	9.11729	8.72777	8.70602	8.10175	7.65119	P	P	P	P	P	P	P	P	hsa_circRNA_100894	hsa_circ_0000343	circBase	chr11	-	77336007	77336863	exonic	NM_001293	CLNS1A	ACGATGGAGAAGAATATGATGTGGAAGCACATGAAGAATCAAAAGAACCTGTTGCTGATG
ASCRP3001451	63.5	56	61	68	107	112	202	55	6.12193	6.06381	6.02695	6.51255	6.21833	6.25421	6.54815	6.1393	P	P	P	P	P	P	P	P	hsa_circRNA_003264	hsa_circ_0003264	circBase	chr3	-	37170553	37190529	exonic	NM_006309	LRRFIP2	ACGCATGAGAGAACTGGAACGACAACAAAAAGAGGGCTGAAAACACAGTTAAATCACTTT
ASCRP3001452	76.5	80	526	170	345.5	344.5	1434	208	6.37646	6.72051	9.64186	8.1565	7.97542	7.96662	9.24827	8.80862	P	P	P	P	P	P	M	P	hsa_circRNA_406494		25070500	chr4	-	84337883	84348873	exonic	NM_133636	HELQ	ACGCCAAGCCAAGCAAATTGTTTCATCAGCAAAGGAACTATAGATTTAGCTTATTGTGAC
ASCRP3001453	607.5	484.5	920	727.5	1152	1183	1680.5	767	9.42053	9.50734	10.4707	10.535	9.83854	9.86436	9.4726	10.777	P	P	P	P	P	P	P	P	hsa_circRNA_101722	hsa_circ_0038111	circBase	chr16	+	16146580	16150152	exonic	NM_004996	ABCC1	ACGCCCTTTCTGAATCTGGGCCCTTCCGTCCTGGCTGGAGTGGCGGTGATGGTCCTCATG
ASCRP3001454	4176	3102.5	4018.5	2866	8115	7725	13612.5	4589.5	12.1287	12.1479	12.5213	12.6691	12.9031	12.8609	12.3571	13.6067	P	P	P	P	P	P	P	P	hsa_circRNA_100685	hsa_circ_0020080	circBase	chr10	+	116590610	116608496	exonic	NM_020940	FAM160B1	ACGCTCATAGGCAGCTTGCACCTTCTCTTCCTTTACAAGAAGATTTTGTTTATCACTGGA
ASCRP3001455	59	53	57.5	51	66	66	102	34	5.94735	5.95609	6.04618	5.76206	5.45801	5.41004	5.63355	4.46477	P	P	M	P	P	P	P	A	hsa_circRNA_104274	hsa_circ_0078786	circBase	chr6	-	170855190	170858201	exonic	NM_002793	PSMB1	ACGCTGACAAAGATTATTGAAGCAAGACTAAAGTACTATACTGGCAATTGCTGGAGAAGA
ASCRP3001456	84	78	71.5	50	85	87	170.5	47	6.56062	6.64233	6.33796	5.73523	5.87852	5.86156	6.30755	5.7403	P	P	P	P	P	P	P	P	hsa_circRNA_092399	hsa_circ_0000455	circBase	chr12	-	122720332	122724492	exonic	NM_022916	VPS33A	ACGGAAAACATTACGCCTCTGGATGGATGATGTTAATGAGCAACTTCTGAAGACTTTTTT
ASCRP3001457	81	80	81	83	95	104	137.5	73	6.56062	6.75222	6.54815	6.85511	6.02833	6.1425	6.01445	6.88058	M	P	P	P	P	P	P	P	hsa_circRNA_075625	hsa_circ_0075625	circBase	chr6	+	10935290	10956475	exonic	NM_001040274	SYCP2L	ACGGAAAAGAAAATATGAGGCTAAGCTTCTATCACCATCAGAGAAAGAAATACCCGAGCA
ASCRP3001458	49	47	44	44.5	87.5	88	81.5	53	5.71477	5.71991	5.33384	5.4415	5.93856	5.87852	5.38004	6.07989	P	P	P	P	P	P	P	P	hsa_circRNA_089372	hsa_circ_0089372	circBase	chr9	+	136302868	136303486	exonic	NM_139025	ADAMTS13	ACGGAAGGGCTCTTTCACAGCTGGCAGAGCGAGAGGGGATGCTCTGTGCAGACACATGTG
ASCRP3001459	315.5	264	231.5	177.5	514.5	491.5	848	125.5	8.52902	8.61731	8.36941	8.24535	8.58879	8.49755	8.52682	7.99021	P	P	P	P	P	P	P	P	hsa_circRNA_020354	hsa_circ_0020354	circBase	chr10	-	126799558	126799662	exonic	NM_001329	CTBP2	ACGGACAGCCCATCGTGTGAACTATAGAGTTTGTGGACAGATTTATATTGGGTTTCATCA
ASCRP3001460	118	93	83	105	246	240	301	144	7.09329	6.9825	6.6981	7.29365	7.46521	7.40902	7.07602	8.24535	P	P	P	P	P	P	P	P	hsa_circRNA_090181	hsa_circ_0090181	circBase	chrX	-	32715986	32717410	exonic	NM_000109	DMD	ACGGAGCCCATTTCCTTCACAGATGTTGATACCACCTATCCAGATAAGAAGTCCATCTTA
ASCRP3001461	57.5	55	47	38.5	73	80	83	45	5.91932	5.97772	5.45595	5.01208	5.65518	5.7182	5.40153	5.43318	P	P	P	A	P	P	P	P	hsa_circRNA_004594	hsa_circ_0004594	circBase	chr19	-	6230580	6270770	exonic	NM_005934	MLLT1	ACGGAGTTCCGGTACAAGCTCCTGCGGGCCGGCGGGTGCACCGTCCAGGTGAGGTTAGAG
ASCRP3001463	54	52	60.5	55	106.5	119.5	216	48	5.84283	5.86001	6.01305	6.02556	6.17904	6.34796	6.62963	5.5084	P	P	P	P	P	P	P	P	hsa_circRNA_007235	hsa_circ_0007235	circBase	chr5	-	137342678	137356886	exonic	NM_016603	FAM13B	ACGGCAACAAGATTAACTGCTGAAGTACTGATCGAGTTCTGCATTTCTTCAATGAGGAAC
ASCRP3001464	37.5	42	43	43	60	65	97	35	5.00648	5.31131	5.24628	5.47026	5.31584	5.41004	5.56473	4.48907	A	P	P	A	P	P	P	A	hsa_circRNA_407297		25070500	chrX	+	70775803	70777524	sense overlapping	NM_181672	OGT	ACGGCAACCTGTGCTTAGATAAGGTGTTGCTGAAGCAGAAGATTGTTATAATACAGCTCT
ASCRP3001465	43.5	44	42	46	43	45	57	41	5.43631	5.44358	4.91081	5.4415	4.88967	4.91977	4.96666	5.26516	P	A	A	P	P	P	P	P	hsa_circRNA_400523		25242744	chr10	-	17401512	17432619	exonic	NM_001004470	ST8SIA6	ACGGCAAGCAGAAGAATATGCAAATTTTAGCACATATCTGAATGAGAAGTCGCTCCAACT
ASCRP3001466	44.5	43.5	78	84	212	205	321.5	69	5.34275	5.34275	6.45153	6.94347	7.235	7.17699	7.16006	6.80841	P	P	P	P	P	P	P	P	hsa_circRNA_100463	hsa_circ_0016599	circBase	chr1	+	225140371	225156576	exonic	NM_001373	DNAH14	ACGGCAATTCAAGATATTTTCTGATTTCCGCCAGTTCCTTTATAGTTTTGTTCAGAAAAA
ASCRP3001467	52	46	52	47.5	88	90	122	62.5	5.76372	5.67296	5.7182	5.50642	5.91932	5.91783	5.86001	6.56444	P	P	P	P	P	P	P	P	hsa_circRNA_404526		25070500	chr1	+	67792417	67804386	exonic	NM_001559	IL12RB2	ACGGCACATTGACTACAGTAGACAACAGATTTCTCTTTTCTGGAAGTTGCTCCAGAACAG
ASCRP3001468	301	228.5	186.5	169	431.5	443	573	68	8.46424	8.40043	8.02818	8.16892	8.30885	8.34854	7.97291	6.66649	P	P	P	P	P	P	P	P	hsa_circRNA_100161	hsa_circ_0002043	circBase	chr1	+	35846859	35847359	exonic	NM_005095	ZMYM4	ACGGCATACAAGCAGAGACATTTTAAATCCAAAGGATGTGATCAGTGCCCAGTTTGAAAA
ASCRP3001469	98	86.5	61	54	130	143.5	248	50	6.81763	6.90486	6.02695	5.93856	6.46588	6.60484	6.80921	5.6641	P	P	P	P	P	P	P	P	hsa_circRNA_100514	hsa_circ_0017311	circBase	chr1	+	246784730	246797889	exonic	NM_152609	CNST	ACGGCTTACGAAAATTTGTGCAACACATCAAGAGACTTTTTTCAGGAGATATTGCACCTT
ASCRP3001470	466	363	319	309.5	558	545.5	1020	146	9.09198	9.0994	8.86289	9.16023	8.71817	8.6705	8.79427	8.24535	P	P	P	P	P	P	P	P	hsa_circRNA_007448	hsa_circ_0007448	circBase	chr10	-	12039670	12046726	exonic	NM_015542	UPF2	ACGGGCACTCTTCATAGTTCCTAGACAAAGAACATGGGCCTGGAATTGATATATTCACAC
ASCRP3001471	219.5	178	213	135	295	315	471	110	8.00538	8.02074	8.24535	7.76872	7.73695	7.82389	7.68093	7.73907	P	P	P	P	P	P	P	P	hsa_circRNA_102918	hsa_circ_0058275	circBase	chr2	+	219447693	219449444	exonic	NM_005444	RQCD1	ACGTCCCTTTGAGTATCTCCGGCTCACCAGCCTTGGAGTTATTGGAAATTGTAAATATTT
ASCRP3001472	1122.5	716	634.5	534	1910.5	1848.5	3508.5	708	10.2961	10.0566	9.93003	10.0763	10.6192	10.559	10.484	10.6635	P	P	P	P	P	P	P	P	hsa_circRNA_038651	hsa_circ_0038651	circBase	chr16	+	24046739	24046868	exonic	NM_002738	PRKCB	ACGTCCTCATTGTCCTCGCCTGCATGATGAATGTGCACAAGCGCTGCGTGATGAATGTTC
ASCRP3001473	72	73	69	70	128	127.5	190	76	6.31209	6.57583	6.29382	6.57109	6.47402	6.43443	6.45153	6.97678	P	P	P	P	P	P	P	P	hsa_circRNA_003333	hsa_circ_0003333	circBase	chr15	+	94983404	95001475	exonic	NM_018349	MCTP2	ACGTCTTGGAGGAAATAGCTTCTTTTGGAGAAAGGATTAAGAAGTATTTTTGATCACTGT
ASCRP3001474	50	49	49	51	49.5	54.5	123	47	5.67473	5.71991	5.57043	5.84126	5.0534	5.13521	5.86466	5.58741	P	P	P	P	P	P	P	P	hsa_circRNA_406202		25070500	chr22	-	44062983	44083461	exonic	NM_022785	EFCAB6	ACGTGCATGACTTTAAGAAGATTTGGACTTAAAGCCACCACTAAAATCAATTGGAAGCAA
ASCRP3001475	132	120.5	97	103	131.5	134	247	48	7.25992	7.4069	6.93465	7.29365	6.52533	6.51502	6.83234	5.6641	P	P	P	P	P	P	P	P	hsa_circRNA_002757	hsa_circ_0002757	circBase	chr18	+	21087948	21099138	exonic	NM_013326	C18orf8	ACGTGGTGGACAACCTGGTAGTCGTGCATCATCAGGATACAGAGGATTTTTGTAATTTTA
[truncated: 11,730 more rows]

## Sheet: Box Plot - CircRNAs
Box Plot The Box Plot is a convenient way to quickly visualize the distribution of a dataset. It is commonly used for comparing the distributions of the intensities from all samples. Here, a boxplot view is used to look at, and compare the distributions of expression values for the samples in an experiment after normalization. Press Ctrl and rolling button of your mouse to zoom in.

[truncated: 1 more sheets: Hierarchical Clustering-CircRNA]
