# Supplementary material for: Circular RNA profile of infantile hemangioma by microarray analysis
Source: PLoS One. 2017 Nov 2;12(11):e0187581. doi: 10.1371/journal.pone.0187581 (PMC5667857; doi:10.1371/journal.pone.0187581)
Supplement: S3 Table — (XLS) [file pone.0187581.s003.xls]

## Sheet: up_tumor_vs_skin
# Fold Change cut-off: 2.0 # P-value cut-off: 0.05 # Condition pairs: tumor_vs_skin # Column A: probeID it represents probe name. # Column B: P-value, P-value calculated from paired t-test. # Column C: FDR, FDR is calculated from Benjamini Hochberg FDR. # Column D: FC (abs), the absolute ratio (no log scale) of normalized intensities between two conditions. # Column E: Regulation, it depicts whic…
tumor_vs_skin 2.0 fold up regulated CircRNAs
	P-value and FDR		Fold change and Regulation		Annotations											Group--Raw Intensity		Group--Normalized Intensity		Raw Intensity								Normalized Intensity								miRNA Binding Sites
probeID	P-value	FDR	FC (abs)	Regulation	circRNA	Alias	source	chrom	strand	txStart	txEnd	circRNA_type	best_transcript	GeneSymbol	Sequence	group-tumor(raw)	group-skin(raw)	group-tumor(normalized)	group-skin(normalized)	[tumor1, tumor](raw)	[tumor2, tumor](raw)	[tumor3, tumor](raw)	[tumor4, tumor](raw)	[skin1, skin](raw)	[skin2, skin](raw)	[skin3, skin](raw)	[skin4, skin](raw)	[tumor1, tumor](normalized)	[tumor2, tumor](normalized)	[tumor3, tumor](normalized)	[tumor4, tumor](normalized)	[skin1, skin](normalized)	[skin2, skin](normalized)	[skin3, skin](normalized)	[skin4, skin](normalized)	MRE1	MRE2	MRE3	MRE4	MRE5
ASCRP3000007	0.00570858	0.106632	3.58977	up	hsa_circRNA_404446		25070500	chr1	-	19670851	19684057	exonic	NM_004930	CAPZB	AAAAACAAAGGATATCGTCAATGGGCTGAGGTATTTTGAAGGTGGCGTCTCATCTGTCTA	427.75	215.75	8.92892	7.08502	678	547	378	108	253	253	300	57	9.57356	9.67356	9.12796	7.34058	7.50695	7.49401	7.06965	6.26948	hsa-miR-7151-5p	hsa-miR-3682-5p	hsa-miR-640	hsa-miR-4704-3p	hsa-miR-766-3p
ASCRP3000048	0.0184605	0.151747	2.44074	up	hsa_circRNA_101633	hsa_circ_0036629	circBase	chr15	+	85657103	85664245	exonic	NM_002605	PDE8A	AAAACATGGAGAGGTAATCAATATTATCAATGCTGCCCAGGAAAGTAGTCCCATGCCTGT	593.5	534.5	9.78529	8.49797	748	600	512	514	576.5	607	834	120.5	9.71787	9.80179	9.59722	10.0243	8.7537	8.82402	8.4978	7.91637	hsa-miR-203a-5p	hsa-miR-432-5p	hsa-miR-770-5p	hsa-miR-34c-5p	hsa-miR-616-3p
ASCRP3000094	0.0227576	0.162604	2.27912	up	hsa_circRNA_101014	hsa_circ_0008932	circBase	chr12	-	12332743	12340053	exonic	NM_002336	LRP6	AAAATATACTGGGGAGATGCCAAAACAGACAAGATTGAGGCAGGCAGTGGTTAAAGGTTC	251.875	193.125	8.37596	7.18748	376.5	294	182	155	196	195	288	93.5	8.75349	8.75401	8.00292	7.9934	7.13719	7.10611	7.01563	7.491	hsa-miR-455-3p	hsa-miR-770-5p	hsa-miR-525-5p	hsa-miR-141-5p	hsa-miR-223-3p
ASCRP3000119	0.00265427	0.0883346	2.45566	up	hsa_circRNA_091669	hsa_circ_0091669	circBase	chrX	+	147733519	147744289	exonic	NM_002025	AFF2	AAACAAGTGAATCACTATGAACAAGACCGTAGTGCACTTAAAAAAAGGGAATGGGAGCGG	283.25	232	8.56996	7.27385	429.5	311.5	225	167	237	240	380	71	8.96872	8.85347	8.32201	8.13565	7.4061	7.40902	7.39971	6.88058	hsa-miR-10b-3p	hsa-miR-6839-3p	hsa-miR-7152-3p	hsa-miR-378h	hsa-miR-5009-5p
ASCRP3000149	0.000843689	0.067819	3.67444	up	hsa_circRNA_101996	hsa_circ_0000745	circBase	chr17	+	20107645	20109225	exonic	NM_152904	SPECC1	AAACGGTGAAATTAAACATGTTTCCAGTCTGCTGGCCAAGGGGCCTTTACAACAACTAAA	946.875	523.375	10.4065	8.52898	1380	1089	684.5	634	550.5	537	865	141	10.59	10.6724	10.0466	10.317	8.69529	8.65303	8.55897	8.20863	hsa-miR-9-5p	hsa-miR-145-5p	hsa-miR-526b-5p	hsa-miR-578	hsa-miR-29a-5p
ASCRP3000190	0.00718332	0.112889	2.23994	up	hsa_circRNA_102686	hsa_circ_0053967	circBase	chr2	+	36668400	36749456	exonic	NM_016441	CRIM1	AAAGACCTGTCTTGAGAAAAGGCCAGTGTTGTCCCTACTGCATAGAAGAGAAGCCAGATT	770.375	743.5	10.1565	8.99301	979	844	662.5	596	711	739	1347	177	10.1138	10.2895	9.99137	10.2312	9.09594	9.14503	9.15889	8.57218	hsa-miR-383-3p	hsa-miR-486-3p	hsa-miR-541-3p	hsa-miR-557	hsa-miR-18a-5p
ASCRP3000202	0.0186357	0.151974	2.37147	up	hsa_circRNA_102469	hsa_circ_0008432	circBase	chr19	+	16192722	16197350	exonic	NM_003290	TPM4	AAAGAGGCCAAGCACATTGCGGAAGAGGCTGACCGCAAATACGAGGAGGCTGAAGGTGAT	208.25	163.625	8.13826	6.89248	266	252	190	125	166	160.5	248	80	8.29829	8.55166	8.05572	7.64737	6.87368	6.75598	6.81563	7.12464	hsa-miR-205-5p	hsa-miR-103a-2-5p	hsa-miR-146b-3p	hsa-miR-218-5p	hsa-miR-132-5p
ASCRP3000352	0.00450556	0.098734	2.38884	up	hsa_circRNA_061687	hsa_circ_0061687	circBase	chr21	-	38610760	38612940	exonic	NM_006052	DSCR3	AACAAAGTTCTGTATGAGACGTATCATGGCGTGTTTGTCAACATTCAGGAAGTGCTCTCT	104.75	86.75	6.96521	5.7089	137	117	109	56	77	90	137	43	7.29996	7.37249	7.11654	6.07187	5.69576	5.93267	6.02279	5.18439	hsa-miR-6873-5p	hsa-miR-1269a	hsa-miR-1269b	hsa-miR-4740-5p	hsa-miR-6847-5p
ASCRP3000429	0.0137381	0.136575	2.38453	up	hsa_circRNA_100735	hsa_circ_0020749	circBase	chr11	+	1000431	1003804	exonic	NM_012305	AP2A2	AACCAGCTGCTTCAAATTGGACTTAAGTCTGAATTTCGGCAGAATTTAGTCTACGCCTTC	139.25	145.625	7.45334	6.19963	155	140	191.5	70.5	142	143	262	35.5	7.4905	7.65567	8.04944	6.61775	6.64413	6.59927	6.88517	4.66997	hsa-miR-328-5p	hsa-miR-486-3p	hsa-miR-495-3p	hsa-miR-665	hsa-miR-505-5p
ASCRP3000459	0.0344893	0.186891	2.27857	up	hsa_circRNA_075671	hsa_circ_0075671	circBase	chr6	+	15374347	15410596	exonic	NM_004973	JARID2	AACGATGTTAGTTCTTCAGATTTTGAAGAAGGGCCGTCGAGGAAAAGGATGACAGTGATG	411.75	472.25	9.06196	7.87384	562.5	472.5	454	158	512.5	515.5	811	50	9.33278	9.47438	9.41684	8.02386	8.57821	8.57962	8.459	5.87852	hsa-miR-2682-3p	hsa-miR-6882-3p	hsa-miR-8083	hsa-miR-27a-3p	hsa-miR-4778-3p
ASCRP3000462	0.0388378	0.195587	2.93138	up	hsa_circRNA_100258	hsa_circ_0008433	circBase	chr1	+	66378927	66384518	exonic	NM_002600	PDE4B	AACGCTTCCAAGCATTGCTATTACAACTGTAAGCCAGGAGTGGTATTAAAAAGTGTCAGC	108.625	62	7.02	5.46842	125	122.5	132	55	59	68.5	74	46.5	7.18537	7.4069	7.46215	6.02556	5.34275	5.49046	5.26516	5.77529	hsa-miR-34c-5p	hsa-miR-34b-5p	hsa-miR-34a-5p	hsa-miR-449b-5p	hsa-miR-449a
ASCRP3000464	0.00250292	0.0877957	3.07046	up	hsa_circRNA_004087	hsa_circ_0004087	circBase	chr16	-	80718434	80719026	exonic	NM_152342	CDYL2	AACGGGCTCGGTTGAAAGGATTGTAGACAAGAGGAAGAACAAGAAAGGAAAATGGGAGTA	130.75	80.25	7.42543	5.80697	173	145	108	97	81	84	104	52	7.66968	7.7306	7.12819	7.17324	5.79329	5.80785	5.66054	5.96622	hsa-miR-3907	hsa-miR-4709-3p	hsa-miR-6773-3p	hsa-miR-6881-3p	hsa-miR-660-5p
ASCRP3000466	0.0212709	0.158669	2.15869	up	hsa_circRNA_100662	hsa_circ_0006654	circBase	chr10	+	102683731	102685776	exonic	NM_018121	FAM178A	AACGTCTAGTGAAGGAAATGGAAGACACACAAAGCAGGCTCTAAGCAGAATAAATTCCCT	260.375	267.75	8.4711	7.36094	367	294.5	205	175	316	314	382	59	8.72245	8.76224	8.18605	8.21365	7.846	7.82389	7.41379	6.36008	hsa-miR-30d-3p	hsa-miR-890	hsa-miR-548d-5p	hsa-miR-570-5p	hsa-miR-301a-3p
ASCRP3000645	0.031557	0.182017	2.01072	up	hsa_circRNA_031607	hsa_circ_0031607	circBase	chr14	-	35044961	35078948	exonic	NM_021249	SNX6	AAGCTGCTAAGCTTAAAGCAATAAATGTAGATCTTCAAAGTGATGCTGCTCTGCAGGTGG	178.125	194.5	7.777	6.76929	277.5	225	115	95	242	241	250	45	8.34715	8.38783	7.23679	7.13623	7.41933	7.40902	6.81563	5.43318	hsa-miR-4753-3p	hsa-miR-4482-3p	hsa-miR-153-5p	hsa-miR-361-5p	hsa-miR-1272
ASCRP3000750	0.00332539	0.0910581	3.15136	up	hsa_circRNA_020496	hsa_circ_0020496	circBase	chr10	-	131666045	131666176	exonic	NM_001005463	EBF3	AAGTTGTATTCGGAACTATGTTGGTGTGGAGCGAGCCACTCCGTGCATCAAGGCCATCAG	261.75	184.25	8.49783	6.84186	345	301	218	183	184	207	292	54	8.63352	8.78756	8.28303	8.28722	7.03088	7.19125	7.03638	6.10892	hsa-miR-1272	hsa-miR-7156-3p	hsa-miR-6512-3p	hsa-miR-6720-5p	hsa-miR-3614-3p
ASCRP3000950	0.00437986	0.098734	2.10899	up	hsa_circRNA_401230		25242744	chr14	-	35036891	35037219	exonic	NM_021249	SNX6	AATTTAGTGGAACTGGCAGAGTTAGAACTGAAGCATGCAAAGGATCTCCTGTATCGAAGG	342.625	327.25	8.95886	7.88231	414.5	360	315	281	387.5	380.5	434	107	8.89488	9.07327	8.83985	9.02744	8.14984	8.11579	7.57521	7.68838	hsa-miR-578	hsa-miR-153-5p	hsa-miR-19b-2-5p	hsa-miR-4727-5p	hsa-miR-19b-1-5p
ASCRP3001008	0.0118287	0.131082	2.14827	up	hsa_circRNA_103912	hsa_circ_0007747	circBase	chr5	-	92889466	92899169	exonic	NR_021490	NR2F1-AS1	ACAACTTGCAGCTCATCTCTATTGATGCAGGTAGATGAAACTCAAGAGAAAAGGTGTGGA	95.875	81.375	6.76207	5.65889	139	113.5	77	54	91.5	84	108	42	7.33863	7.30624	6.46486	5.93856	5.98343	5.77199	5.69576	5.18439	hsa-miR-590-3p	hsa-miR-29b-1-5p	hsa-miR-587	hsa-miR-563	hsa-miR-330-5p
ASCRP3001016	0.0186302	0.151974	3.07314	up	hsa_circRNA_406817		25070500	chr6	-	105243453	105291173	exonic	NM_020771	HACE1	ACAAGCCTTGCTGAAGTTGCTACAACAAATGGTCATAAACTGCTTAGGCAGAAGAAATGT	167.25	106.375	7.67251	6.0528	238	215	137	79	94	94	188.5	49	8.12487	8.3124	7.4885	6.7643	6.02833	5.97772	6.46486	5.7403	hsa-miR-346	hsa-miR-6514-5p	hsa-miR-6868-5p	hsa-miR-6873-3p	hsa-miR-6511b-5p
ASCRP3001084	0.0214248	0.158952	2.10698	up	hsa_circRNA_002375	hsa_circ_0002375	circBase	chr12	-	88898935	88939642	exonic	NM_000899	KITLG	ACACTGTTACTTTCGTACATTGACTTGGATTCTCACTTGCATTTATCTTCAGCTGCTCCT	241.25	268	8.31868	7.2435	348	284	202	131	266.5	276.5	475	54	8.64573	8.71023	8.17969	7.73907	7.59447	7.6354	7.68707	6.05705	hsa-miR-6876-3p	hsa-miR-3664-3p	hsa-miR-626	hsa-miR-6864-3p	hsa-miR-6839-3p
ASCRP3001133	0.000240825	0.0538713	2.05424	up	hsa_circRNA_042451	hsa_circ_0042451	circBase	chr17	-	20907514	20910300	exonic	NM_015276	USP22	ACAGCGAAGGCGATTTGAACACTCAGCCAAGCTGCGGCGGAAGATCACCACGTATGTGTC	143.25	142.875	7.53689	6.49828	178.5	166	148.5	80	151	158	210	52.5	7.71631	7.92047	7.65567	6.85511	6.6981	6.76014	6.59927	5.93561	hsa-miR-3663-5p	hsa-miR-138-5p	hsa-miR-485-5p	hsa-miR-4716-3p	hsa-miR-6777-3p
ASCRP3001301	0.0111243	0.128246	2.74406	up	hsa_circRNA_103743	hsa_circ_0071023	circBase	chr4	-	143003183	143067149	exonic	NM_003866	INPP4B	ACCAGTTACACAAGGACTTCTTTATCCGAGCGCTGGATTGCATGAGAAGGACAGGGTGTG	126.25	87.5	7.32854	5.87222	164	141	122.5	77.5	83	82	132	53	7.57899	7.66547	7.31956	6.75013	5.80946	5.75205	5.93119	5.9962	hsa-miR-30d-3p	hsa-miR-30a-3p	hsa-miR-30e-3p	hsa-miR-100-3p	hsa-miR-329-5p
ASCRP3001311	0.0158163	0.144077	2.20617	up	hsa_circRNA_100889	hsa_circ_0007458	circBase	chr11	+	76174864	76183884	exonic	NM_020193	C11orf30	ACCATCTGTGGTCATGTCAACAGTAGCACAAGGTGTAAGCTGTTCAGATGAAGATGAAAA	1582	1592.25	11.1378	9.99624	1995	1754	1631	948	1527	1591	2992.5	258.5	11.0583	11.3353	11.2108	10.9468	10.2634	10.3337	10.2618	9.12611	hsa-miR-27b-5p	hsa-miR-877-5p	hsa-miR-140-3p	hsa-miR-216a-3p	hsa-miR-299-3p
ASCRP3001366	0.025127	0.168633	2.14811	up	hsa_circRNA_092382	hsa_circ_0001961	circBase	chr10	+	52907841	52916908	sense overlapping	NM_006258	PRKG1	ACCTAAATGCCAGAGGTTCTTATGGTTTTAACAAAGAGAATACTCATATGGTATTAATCA	77.25	62.625	6.47161	5.36854	92	90	82	45	62	70	75.5	43	6.68677	6.96239	6.66116	5.57612	5.36917	5.57233	5.2675	5.26516	hsa-miR-3916	hsa-miR-4699-5p	hsa-miR-3145-3p	hsa-miR-1252-5p	hsa-miR-3689b-3p
ASCRP3001372	0.019352	0.153617	2.10299	up	hsa_circRNA_102523	hsa_circ_0004956	circBase	chr19	+	34922765	34929671	exonic	NM_005499	UBA2	ACCTATACATTGCATCGTTTGGGCAAAGTACTTGTTCAAGTTGCCAAGGAAAGTGTACTG	428.875	450.25	9.27328	8.20084	557.5	489.5	342.5	326	488	493.5	723	96.5	9.32366	9.51635	8.99273	9.26038	8.50067	8.50539	8.2839	7.51338	hsa-miR-597-3p	hsa-miR-302c-5p	hsa-miR-425-5p	hsa-miR-329-5p	hsa-miR-106a-3p
ASCRP3001486	0.00172955	0.0788431	2.34407	up	hsa_circRNA_005895	hsa_circ_0005895	circBase	chr5	+	40852275	40854198	intronic	ENST00000381677	CARD6	ACTAAGACCTGCTTCTCAGCAAGGAGTCCAGATGAAGACACAAGAAAGAAAAAAGGTGTT	205.5	173.75	7.99724	6.76822	313	268	133	108	216	218	209	52	8.51824	8.62441	7.47437	7.37194	7.25255	7.24455	6.5796	5.9962	hsa-miR-4716-5p	hsa-miR-329-5p	hsa-miR-378c	hsa-miR-422a	hsa-miR-378a-3p
ASCRP3001519	0.00881918	0.119205	2.14831	up	hsa_circRNA_088614	hsa_circ_0088614	circBase	chr9	+	129154344	129184227	exonic	NM_033446	MVB12B	ACTCCAATTTGTATGCCATATCAGAGGAAGTGGCTTTTAGGAAGAAGAGGCTGTGCATTA	102.75	94.75	6.98642	5.88322	130	122	85	74	96	95	146	42	7.2365	7.43999	6.6981	6.57109	6.06111	6.01305	6.11153	5.34719	hsa-miR-5196-5p	hsa-miR-4646-5p	hsa-miR-204-3p	hsa-miR-6799-5p	hsa-miR-92a-1-5p
ASCRP3001600	0.00116362	0.0728867	4.64058	up	hsa_circRNA_003030	hsa_circ_0003030	circBase	chr10	+	54040548	54050050	exonic	NM_006258	PRKG1	ACTGGGAAGGCTTAAGAAAAGGTACCTTGACACCTCCTATAATACCAAGTAGGTTCGTTT	348	163.125	8.93881	6.72451	473	396	295	228	156	144.5	287	65	9.10792	9.22525	8.74616	8.67591	6.75764	6.63418	7.01004	6.49616	hsa-miR-329-5p	hsa-miR-6507-3p	hsa-miR-3614-3p	hsa-miR-330-5p	hsa-miR-627-3p
ASCRP3001689	0.00716609	0.112889	2.18654	up	hsa_circRNA_103859	hsa_circ_0072688	circBase	chr5	-	64747301	64769779	exonic	NM_197941	ADAMTS6	AGAAAATGGGATTGCCCACCACGATAATGCAGTTCTTATTACTAGGTTAAAAAATGGCCA	202	193.25	8.15573	7.02708	234	207	202	165	156.5	159	376	81.5	8.09302	8.26717	8.15871	8.10404	6.77092	6.76014	7.38603	7.19125	hsa-miR-373-3p	hsa-miR-302d-3p	hsa-miR-302a-3p	hsa-miR-520d-3p	hsa-miR-520a-3p
ASCRP3001732	0.0184443	0.151747	2.1276	up	hsa_circRNA_000479	hsa_circ_0000479	circBase	chr13	-	43528083	43544806	exonic	NM_033255	EPSTI1	AGAAGAGAAGCATTTAGAGAGCATCAGCAATACACAAGTGCATACACCTTGATAGCACCA	152.75	136.75	7.68685	6.59763	190	156	152	113	118	116	239	74	7.80627	7.80868	7.67543	7.45702	6.37483	6.30755	6.7643	6.94384	hsa-miR-942-5p	hsa-miR-4753-3p	hsa-miR-6873-3p	hsa-miR-6739-3p	hsa-miR-6809-3p
ASCRP3001770	0.000249031	0.0538713	2.34866	up	hsa_circRNA_405152		25070500	chr13	-	52715155	52719026	exonic	NM_002498	NEK3	AGAATCAGGATAGCTTTGGGAAATGAAGCAAGCACAGTGTTTCAGGCAAATAGTTGGAAA	136.875	116.25	7.52703	6.29519	164	144.5	127	112	129	129	154	53	7.57899	7.70057	7.39221	7.43635	6.48513	6.44222	6.19636	6.05705	hsa-miR-4686	hsa-miR-1-5p	hsa-miR-6717-5p	hsa-miR-3681-5p	hsa-miR-1273e
ASCRP3001775	0.00265038	0.0883346	2.29143	up	hsa_circRNA_005989	hsa_circ_0005989	circBase	chr3	+	61608136	61608814	intronic	ENST00000295874	PTPRG	AGAATGGATTATGACTGACATGAGCCAACACTTGGATTTGGAAGGTGACAGATTGCAGTA	107.25	92.625	7.0775	5.88126	127	117	115	70	83.5	87	155	45	7.21207	7.36211	7.22328	6.51255	5.8491	5.89831	6.1902	5.58741	hsa-miR-4477b	hsa-miR-126-5p	hsa-miR-4446-5p	hsa-miR-548aq-5p	hsa-miR-548j-5p
ASCRP3001887	0.00174489	0.0788431	3.07184	up	hsa_circRNA_101578	hsa_circ_0036103	circBase	chr15	-	70979878	70991999	exonic	NM_018003	UACA	AGAGGAGCGGATGTTAATTCCAGAGACAAACAAAACAGCATGCAGCAGATTGGAATAAAT	313.625	223.625	8.67699	7.05789	476	384	238	156.5	274	266	302	52.5	9.11672	9.16652	8.41582	8.00889	7.62858	7.56072	7.07602	5.96622	hsa-miR-370-5p	hsa-miR-24-1-5p	hsa-miR-24-2-5p	hsa-miR-519c-3p	hsa-miR-589-3p
ASCRP3001974	0.01	0.124464	2.29907	up	hsa_circRNA_101613	hsa_circ_0036423	circBase	chr15	-	77471131	77474382	exonic	NM_024776	PEAK1	AGATTCTCAGATTGATCATTCTTAGAAGAGCTGCTGTAACACATAGGGGAAGTGAAAACT	233	215.625	8.27871	7.07766	336	277	169	150	232	235	338	57.5	8.59533	8.67867	7.88543	7.9554	7.37194	7.38926	7.2362	6.31323	hsa-miR-335-3p	hsa-miR-138-5p	hsa-miR-516b-5p	hsa-miR-766-5p	hsa-miR-765
ASCRP3001976	0.0211259	0.158669	2.0164	up	hsa_circRNA_103393	hsa_circ_0001313	circBase	chr3	+	56626997	56628056	exonic	NR_024460	CCDC66	AGATTGAGGAACGAGACAGACGACGACAAAAACAATTAGAGCATCAGGAAACAGTACTGC	188.125	208.625	8.02622	7.01444	212	184	228	128.5	234	237	307	56.5	7.94866	8.07759	8.35378	7.72486	7.37792	7.38252	7.10218	6.19513	hsa-miR-670-3p	hsa-miR-589-5p	hsa-miR-215-3p	hsa-miR-520g-3p	hsa-miR-520h
ASCRP3001985	0.0474224	0.215622	2.06295	up	hsa_circRNA_406320		25070500	chr3	+	108366789	108391503	exonic	NM_014648	DZIP3	AGCAAACTGAACGCAGAAACTAGCAGAGCTTTAACAGCCGAGGTATTGAAATAGAAGAGT	96.25	82.375	6.82402	5.77932	110	99.5	119	56.5	74	71	134.5	50	6.97893	7.05244	7.29996	5.96478	5.65518	5.59303	5.99054	5.87852	hsa-miR-7161-3p	hsa-miR-335-3p	hsa-miR-6844	hsa-miR-4677-5p	hsa-miR-4307
ASCRP3002005	0.0194589	0.153916	2.2803	up	hsa_circRNA_002125	hsa_circ_0002125	circBase	chr8	+	136554896	136569830	exonic	NM_006558	KHDRBS3	AGCAATAACCAGTTCAACTTTGTGGGGAAACTTTTGGGTCCACGTGGCAATTCTCTGAAG	86.75	70	6.6745	5.48527	115	99	72	61	59	67	110	44	7.05549	7.06697	6.33796	6.23757	5.34275	5.53295	5.7182	5.34719	hsa-miR-6875-3p	hsa-miR-185-3p	hsa-miR-4659b-3p	hsa-miR-4659a-3p	hsa-miR-544a
ASCRP3002038	0.000189694	0.0509233	2.04331	up	hsa_circRNA_102638	hsa_circ_0052867	circBase	chr2	-	20507738	20527139	exonic	NM_015317	PUM2	AGCAGCAGCTCAGCAGCCACATATAGGTTTGATCTGTGGATGAAATGAATCATGATTTTC	1172.12	1069.25	10.6798	9.64892	1782	1348.5	887	671	1200	1155	1601	321	10.9199	10.9735	10.4299	10.396	9.88696	9.82638	9.41082	9.47152	hsa-miR-558	hsa-miR-136-5p	hsa-miR-15b-3p	hsa-miR-653-5p	hsa-miR-301a-3p
ASCRP3002141	0.0432343	0.20519	2.17345	up	hsa_circRNA_400661		25242744	chr10	-	120445494	120489922	exonic	uc010qst.1	CACUL1	AGCTCTGTCACAAAGCTGTTCATGGAAGAGGATGTTGGACTTCTTACTTGTAATGAATGT	174.75	187.75	7.84992	6.72994	174	152	267	106	207	201	299	44	7.68444	7.78271	8.58033	7.35221	7.18909	7.16069	7.06158	5.5084	hsa-miR-3607-3p	hsa-miR-5047	hsa-miR-1301-3p	hsa-miR-450b-5p	hsa-miR-4660
ASCRP3002242	0.00436906	0.098734	4.19052	up	hsa_circRNA_001992	hsa_circ_0001944	circBase	chrX	-	130883333	130928494	exonic	NR_026975	FIRRE	AGGAGATACTTTATGAGGAGACTAAGGTGTCAGTATGTTCTTCAAGCTGCTCTGCTCCTG	131.5	61.625	7.45392	5.38679	164	156	96	110	55	55.5	86	50	7.58862	7.83538	6.93465	7.45702	5.23195	5.18315	5.43109	5.70097	hsa-miR-512-5p	hsa-miR-17-3p	hsa-miR-584-3p	hsa-miR-16-1-3p	hsa-miR-665
ASCRP3002254	0.00928271	0.120657	2.7494	up	hsa_circRNA_405153		25070500	chr13	-	52971366	52976829	intronic	ENST00000544466	THSD1	AGGAGGAGTGCATGCTAATTCAGAGAAATACAGGTTCTAATTTCAGGTGTTTTTGGGGAA	437.25	288	9.11038	7.65126	722	566	236	225	320.5	317	424.5	90	9.67174	9.72412	8.40229	8.64336	7.86469	7.82806	7.54801	7.3643	hsa-miR-619-5p	hsa-miR-4735-3p	hsa-miR-1303	hsa-miR-29b-2-5p	hsa-miR-767-5p
ASCRP3002352	0.00205886	0.0828201	2.83009	up	hsa_circRNA_006776	hsa_circ_0006776	circBase	chr22	-	28910744	28915308	intronic	ENST00000397906	TTC28	AGGTTCAACTTGGCAAATGTAGTGTTCAGTAAAATGACCAAAGCAAAATTGAAGTGCCAG	176.125	124	7.71633	6.21548	275.5	209	147	73	134.5	139	177.5	45	8.33352	8.27767	7.6263	6.62781	6.52533	6.57583	6.36993	5.39083	hsa-miR-6855-5p	hsa-miR-1324	hsa-miR-3174	hsa-miR-20b-3p	hsa-miR-3662
ASCRP3002395	0.020773	0.157856	2.10864	up	hsa_circRNA_104346	hsa_circ_0001696	circBase	chr7	-	35707043	35712888	exonic	NM_022373	HERPUD2	AGTCACCAGTTTCCATATGTAATGCAAGGTTGACGAAGGATCAGAGATTGGTGTATTCGG	614	637.125	9.81949	8.74318	807	675	516	458	733.5	710	976	129	9.83968	9.98729	9.61957	9.83144	9.13062	9.07336	8.72116	8.04757	hsa-miR-2113	hsa-miR-218-5p	hsa-miR-636	hsa-miR-346	hsa-miR-511-5p
ASCRP3002418	0.0153366	0.142672	5.47335	up	hsa_circRNA_401782		25242744	chr17	+	34144719	34149837	exonic	NM_003487	TAF15	AGTCCTATCATTCACAAAGGGAAAACTACAGCCACCACACACAAGATTCTGGAAGTTACG	10465.4	2127.12	12.958	10.5056	23058	15054.5	2574.5	1174.5	2369	2396.5	3369	374	14.3075	14.2204	11.942	11.362	10.9495	10.9824	10.4115	9.67896	hsa-miR-3912-5p	hsa-miR-3692-5p	hsa-miR-103b	hsa-miR-3064-5p	hsa-miR-6131
ASCRP3002459	0.0203474	0.156627	3.01011	up	hsa_circRNA_102882	hsa_circ_0057588	circBase	chr2	-	197143251	197157474	exonic	NM_020760	HECW2	AGTGCGGGTGAGAGTGCCTACCGCATGTTTACAAACAACACGTGTTTGAAGCACATGATC	163.75	94.125	7.66122	6.0714	250	204	114	87	101.5	98	119	58	8.2013	8.2449	7.1974	7.00127	6.14186	6.01305	5.81747	6.31323	hsa-miR-96-3p	hsa-miR-675-5p	hsa-miR-656-5p	hsa-miR-9-5p	hsa-miR-520g-3p
ASCRP3002515	0.0344832	0.186891	2.16929	up	hsa_circRNA_406558		25070500	chr4	-	169923221	169928907	exonic	NM_032783	CBR4	AGTTGCACCAGGAGATCATTTGGCATTTAGCTGTGATGTTGCTAAAGAACATGATGTTCA	604.375	657.75	9.74982	8.6326	811	729	503.5	374	691	697	1148	95	9.85207	10.0882	9.57947	9.4795	9.03554	9.04786	8.95598	7.491	hsa-miR-33a-3p	hsa-miR-4699-3p	hsa-miR-4677-5p	hsa-miR-2053	hsa-miR-96-3p
ASCRP3002711	0.0273675	0.174259	2.12877	up	hsa_circRNA_102017	hsa_circ_0042817	circBase	chr17	-	28003837	28004759	exonic	NM_033389	SSH2	ATATTCAAACCTGTATCTGTGCAGGCAATGTGTAGCACTTGTACCATGGGCTTAGTTTTG	202.375	220.5	8.10805	7.01803	271	224.5	179	135	247	254.5	331.5	49	8.31269	8.37702	7.96698	7.77553	7.46929	7.51042	7.2139	5.87852	hsa-miR-520a-5p	hsa-miR-136-3p	hsa-miR-525-5p	hsa-miR-508-5p	hsa-miR-183-3p
ASCRP3002713	0.00356664	0.0931362	5.4307	up	hsa_circRNA_101439	hsa_circ_0033184	circBase	chr14	-	100820023	100828258	exonic	NM_004184	WARS	ATATTCTCTGACCTGGACTACATGGGGATGAAATTGATTCTGCAGTAAAGATGTTGGTGT	332.5	116.75	8.77118	6.33004	491	392	294	153	114	120.5	172.5	60	9.1585	9.19803	8.74616	7.98203	6.29267	6.34796	6.31945	6.36008	hsa-miR-511-5p	hsa-miR-33b-5p	hsa-miR-659-3p	hsa-miR-532-5p	hsa-miR-590-5p
ASCRP3002741	0.00441355	0.098734	2.19036	up	hsa_circRNA_007408	hsa_circ_0007408	circBase	chr2	+	36764604	36764689	sense overlapping	NM_016441	CRIM1	ATCAACGTGGAAGGAAGTTGCTGCCCAATGTGTCCAGACCCTCTGCTCGACCGTCAGCTG	1204.62	989.25	10.774	9.64284	1650	1395	946.5	827	1055	1031	1407.5	463.5	10.8113	11.028	10.5206	10.7361	9.68949	9.65142	9.21997	10.0105	hsa-miR-7843-5p	hsa-miR-4632-5p	hsa-miR-6768-5p	hsa-miR-6735-5p	hsa-miR-4674
ASCRP3002838	0.0301818	0.179487	2.20284	up	hsa_circRNA_102379	hsa_circ_0047821	circBase	chr18	+	56606676	56606853	exonic	NM_018181	ZNF532	ATCCTGGCATCAAGATAGGAGAACCAAAATGTGTGCATTGCAATGTTGTGTACTCTGATG	1270.88	1163.75	10.626	9.48663	2377	1506	678	522.5	1257	1225.5	2016	156.5	11.3181	11.1085	10.0308	10.0466	9.95031	9.9146	9.71696	8.36463	hsa-miR-216a-3p	hsa-miR-646	hsa-miR-27a-3p	hsa-miR-27b-3p	hsa-miR-365b-5p
ASCRP3002867	0.014453	0.138875	2.11113	up	hsa_circRNA_100504	hsa_circ_0017248	circBase	chr1	-	243736227	244006584	exonic	NM_005465	AKT3	ATCTACATTCCGGAAAGATTGTGTACCGTGATCTCAAGGCTGAGTCATCACTAGAGAGTG	550	559.5	9.57471	8.49669	800	669	396	335	631	656	848	103	9.82011	9.97874	9.19203	9.30796	8.88327	8.94	8.52131	7.64219	hsa-miR-877-3p	hsa-miR-202-5p	hsa-miR-518c-5p	hsa-miR-613	hsa-miR-515-5p
ASCRP3002917	0.0098892	0.124464	2.32915	up	hsa_circRNA_100915	hsa_circ_0023904	circBase	chr11	-	85692787	85693046	exonic	NM_007166	PICALM	ATCTTGGCATCGGAAATGGAACCACTAAGAAGCTTTGATGAACTAGGTGGACTTCTCAAA	710.375	574.75	9.71407	8.49427	1306	896.5	398	241	658	667	879	95	10.4969	10.3885	9.20263	8.76825	8.9433	8.96998	8.58562	7.47817	hsa-miR-196a-3p	hsa-miR-152-5p	hsa-miR-182-5p	hsa-miR-656-5p	hsa-miR-659-3p
ASCRP3002932	0.0176301	0.149716	2.37105	up	hsa_circRNA_074368	hsa_circ_0074368	circBase	chr5	+	142416760	142437312	exonic	NM_015071	ARHGAP26	ATGAACCACTTGGCAAACTGCGCAGTTGGACAGCATTGGCTTCAGCATAATCAGGAAATG	129.625	103	7.27431	6.02878	189	164.5	100	65	108	105.5	151.5	47	7.77532	7.92826	6.99245	6.40121	6.18525	6.1361	6.12968	5.6641	hsa-miR-6824-3p	hsa-miR-514a-5p	hsa-miR-4793-3p	hsa-miR-7703	hsa-miR-5000-3p
ASCRP3002933	0.0106671	0.126292	2.79266	up	hsa_circRNA_010402	hsa_circ_0010402	circBase	chr1	-	19683128	19684057	exonic	NM_004930	CAPZB	ATGAACCTCGGAGGCAGCCTTACCAGACAGGTATTTTGAAGGTGGCGTCTCATCTGTCTA	272.5	184.25	8.39002	6.90837	397.5	333	261	98.5	188	198.5	287	63.5	8.81804	8.95951	8.55802	7.22449	7.05074	7.08568	7.00092	6.49616	hsa-miR-640	hsa-miR-766-3p	hsa-miR-7151-5p	hsa-miR-1248	hsa-miR-6503-5p
ASCRP3002945	0.00883881	0.119205	2.53431	up	hsa_circRNA_405873		25070500	chr2	+	46587776	46588229	exonic	NM_001430	EPAS1	ATGAAGTTCACCTACTGTGATGACAGGCTCTGGTTTTGGGAAAAAAAGCAAAGACATGTC	193.375	145.125	8.01925	6.67765	295	199	153.5	126	139	151	220.5	70	8.43913	8.20314	7.72336	7.71137	6.58619	6.64953	6.66649	6.80841	hsa-miR-3912-5p	hsa-miR-6765-5p	hsa-miR-1294	hsa-miR-4632-5p	hsa-miR-6865-5p
ASCRP3003010	0.00581735	0.106632	2.3081	up	hsa_circRNA_100016	hsa_circ_0009360	circBase	chr1	-	1747194	1749314	exonic	NM_002074	GNB1	ATGCACTGGGGCACAGACTCCAGGACGCCAGGAAAGCATGTGCAGATGCAACTCTCTCTC	254.875	204.125	8.45821	7.25151	331.5	279	244	165	215	219	292.5	90	8.5749	8.68919	8.45361	8.11514	7.26989	7.28731	7.03398	7.41485	hsa-miR-152-3p	hsa-miR-764	hsa-miR-148b-3p	hsa-miR-30c-1-3p	hsa-miR-148a-3p
ASCRP3003036	0.00182728	0.0788431	2.99225	up	hsa_circRNA_103620	hsa_circ_0007820	circBase	chr4	+	38055819	38104778	exonic	NM_015173	TBC1D1	ATGCGATTCTTATTGACCTTGGGACTTTGAATCCAAAGCAAACCATCTTGGTGATTCTGG	234.375	158.625	8.26409	6.68287	348.5	271.5	192.5	125	162	163	255	54.5	8.64404	8.65672	8.10175	7.65388	6.81723	6.81443	6.85627	6.24354	hsa-miR-891a-3p	hsa-miR-204-3p	hsa-miR-654-3p	hsa-miR-582-3p	hsa-miR-328-5p
ASCRP3003038	0.00300524	0.0899927	2.52417	up	hsa_circRNA_000782	hsa_circ_0000230	circBase	chr10	+	31661946	31750166	exonic	uc001ivr.4	ZEB1	ATGCTAAGAACTGCTGGGAGGATGACATTTTCAGTTTAAATTCTCAACTGGCAATTGGCC	535.125	435.625	9.48104	8.14523	859.5	641	370	270	497	477	678.5	90	9.94437	9.90861	9.10137	8.9698	8.53072	8.459	8.20329	7.38791	hsa-miR-141-3p	hsa-miR-200a-3p	hsa-miR-148a-5p	hsa-miR-136-5p	hsa-miR-494-5p
ASCRP3003093	0.00995023	0.124464	2.02833	up	hsa_circRNA_103858	hsa_circ_0009162	circBase	chr5	-	64747301	64756165	exonic	NM_197941	ADAMTS6	ATGGGATTGCCCACCACGATAATGCAGTTCTTATTACTAGCATGGTGTTATTGCTACAGA	200	201.875	8.1248	7.10451	247	202.5	195.5	155	163	173.5	385	86	8.17471	8.20863	8.10175	8.01413	6.82719	6.91536	7.42117	7.25432	hsa-miR-632	hsa-miR-30c-1-3p	hsa-miR-185-5p	hsa-miR-182-5p	hsa-miR-190b
ASCRP3003129	0.00066614	0.0630388	2.53145	up	hsa_circRNA_100833	hsa_circ_0022383	circBase	chr11	+	61605249	61615756	exonic	NM_004265	FADS2	ATGTGAACATGCTGCACGTGTTTGTTCTGGGCGAATGGCAGCCCATCGAGGATGCCTTCC	391.875	400.75	8.86598	7.52601	498	406	564	99.5	298	310	945	50	9.18104	9.26126	9.7488	7.27281	7.74496	7.80345	8.67713	5.87852	hsa-miR-765	hsa-miR-495-3p	hsa-miR-665	hsa-miR-193b-5p	hsa-miR-124-5p
ASCRP3003133	0.0196703	0.154602	2.68565	up	hsa_circRNA_403789		25242744	chr7	+	27788136	27809453	exonic	NM_006024	TAX1BP1	ATGTGACCAACTGCAAGCAGAACAAAAGATTCACAATGACATCCTTTCAAGAAGTCCCAT	131	85.875	7.28557	5.8603	205	156	93	70	85.5	91	116	51	7.90042	7.80868	6.8621	6.57109	5.86621	5.94881	5.78022	5.84597	hsa-miR-5584-3p	hsa-miR-548ba	hsa-miR-548ag	hsa-miR-5587-5p	hsa-miR-570-5p
ASCRP3003159	0.0158967	0.144401	2.05155	up	hsa_circRNA_102712	hsa_circ_0005542	circBase	chr2	-	45773870	45780869	exonic	NM_018079	SRBD1	ATGTTGTTTACTGGTGGAGACCACGTAGCTTTGCAAGGCCAGAGTTAATGAAGATCTTAT	162.375	175.625	7.75781	6.72109	206	188	143	112.5	191	194.5	267	50	7.90042	8.09418	7.5912	7.44543	7.07435	7.09494	6.90562	5.80946	hsa-miR-545-3p	hsa-miR-15b-3p	hsa-miR-335-3p	hsa-miR-539-5p	hsa-miR-34b-5p
ASCRP3003168	0.00603418	0.107422	2.97719	up	hsa_circRNA_104161	hsa_circ_0077514	circBase	chr6	-	105259185	105281048	exonic	NM_020771	HACE1	ATTAACAGGCCAAATGTATCAGGAGCAACTCCATTGTACTTTGCTTGCAGATACATTGGC	179.875	119.625	7.8498	6.27585	253	221.5	150.5	94.5	120	116	191	51.5	8.22198	8.35433	7.69471	7.12819	6.38727	6.27996	6.46995	5.96622	hsa-miR-346	hsa-miR-889-3p	hsa-miR-196a-3p	hsa-miR-632	hsa-miR-624-3p
ASCRP3003282	0.0403398	0.198515	2.07403	up	hsa_circRNA_102841	hsa_circ_0056898	circBase	chr2	-	165765149	165796066	exonic	NM_173512	SLC38A11	ATTGCCTCGGGATAGTTCTAGAACTCAATTTGATCCTGAAAACGTGTTTATTGGTCGCCA	87.625	72.375	6.66596	5.61353	84	70	140.5	56	67	67	107.5	48	6.56062	6.4443	7.54608	6.11284	5.50642	5.50642	5.70097	5.7403	hsa-miR-545-5p	hsa-miR-34a-3p	hsa-miR-587	hsa-miR-495-5p	hsa-miR-570-3p
ASCRP3003325	0.0256699	0.170049	2.36177	up	hsa_circRNA_101504	hsa_circ_0002151	circBase	chr15	+	44046021	44048964	exonic	NM_005313	PDIA3	ATTTAGAGATGGTGAAGAAGCAGGTGCTTATGATGGACCTAGGACTGCTGGTGTGGACAC	738.125	724.25	10.0346	8.79478	989.5	898	654	411	881.5	885.5	1028	102	10.1345	10.3923	9.96644	9.64536	9.41182	9.41082	8.80993	7.54656	hsa-miR-34c-5p	hsa-miR-454-3p	hsa-miR-148a-3p	hsa-miR-301a-3p	hsa-miR-103a-2-5p
ASCRP3003345	0.00442989	0.098734	2.0105	up	hsa_circRNA_001588	hsa_circ_0001588	circBase	chr6	+	26204839	26205043	sense overlapping	NM_003545	HIST1H4E	ATTTCTGGTCTCATCTACGAGGAGACTCGCGGGATTTTTGCGGCTATTTTCGTTGGTGTG	12491.4	10695.9	13.9523	12.9448	20092	15009	9586	5278.5	10750	10908	19097	2028.5	14.1674	14.2058	13.8022	13.6339	13.3258	13.3865	12.8124	12.2544	hsa-miR-3121-5p	hsa-miR-514b-3p	hsa-miR-514a-3p	hsa-miR-4786-5p	hsa-miR-204-5p
ASCRP3003414	0.0276528	0.174824	2.29032	up	hsa_circRNA_101445	hsa_circ_0008995	circBase	chr14	+	103871412	103871604	exonic	NM_002376	MARK3	CAAAAGTAAAATTGGCAAGACATATCCTTACAGGCAGAGAGCACACGTCACATGGAGATG	295.25	228.25	8.35136	7.15582	523.5	414.5	136	107	274	271	313	55	9.2389	9.28667	7.50795	7.37194	7.63812	7.59912	7.11654	6.26948	hsa-miR-19b-2-5p	hsa-miR-19a-5p	hsa-miR-452-3p	hsa-miR-450b-5p	hsa-miR-190a-5p
ASCRP3003494	0.047635	0.215768	2.77652	up	hsa_circRNA_405534		25070500	chr17	+	7402357	7402812	sense overlapping	NM_000937	POLR2A	CAAATTCACCAAGAGAGACGTCTTCCTGGAGCGGGTGTGGAACGGCACATGTGTGATGGG	1285.75	1155.12	10.949	9.47571	1501.5	1199	1307.5	1135	1158	1075	2218	169.5	10.697	10.7876	10.995	11.3163	9.84684	9.71374	9.84758	8.49468	hsa-miR-6849-3p	hsa-miR-596	hsa-miR-6823-5p	hsa-miR-3199	hsa-miR-296-3p
ASCRP3003535	0.00763372	0.115291	2.33728	up	hsa_circRNA_100145	hsa_circ_0011377	circBase	chr1	+	32689634	32690076	exonic	NM_003757	EIF3I	CAACAGCTGTCGTCTCTGGGACTGTGAAACAGATCGTCAATGTATGGTACTCTGTGAATG	116.75	110.375	7.25389	6.02906	139.5	124	113.5	90	96	102	197.5	46	7.34502	7.46215	7.17199	7.03638	5.99902	6.10369	6.50512	5.5084	hsa-miR-575	hsa-miR-1224-5p	hsa-miR-362-3p	hsa-miR-139-3p	hsa-miR-764
ASCRP3003543	0.00880901	0.119205	2.28756	up	hsa_circRNA_007661	hsa_circ_0007661	circBase	chr9	+	125832628	125839041	exonic	NM_012197	RABGAP1	CAACATGAAGGCTTATTCTGTGTATGATGAAGAGATTGGTTATTGCCAGGGCCAGTCATT	160.125	147.25	7.6754	6.48159	224.5	189.5	127	99.5	149	154	236	50	8.04245	8.10928	7.35276	7.1971	6.6981	6.67623	6.74257	5.80946	hsa-miR-424-5p	hsa-miR-15a-5p	hsa-miR-6873-5p	hsa-miR-4663	hsa-miR-15b-5p
ASCRP3003547	0.0361477	0.190271	2.50109	up	hsa_circRNA_100987	hsa_circ_0004296	circBase	chr11	-	128354717	128360471	exonic	NM_005238	ETS1	CAACATGTGCATGGGGAGGACCAGTCGTGATATGGAATGTGCAGATGTCCCACTATTAAC	227.75	154.5	8.13629	6.81374	343	252	223	93	170.5	174	202.5	71	8.62658	8.52241	8.32117	7.07501	6.91536	6.92132	6.57488	6.84338	hsa-miR-136-5p	hsa-miR-432-5p	hsa-miR-544a	hsa-miR-29b-2-5p	hsa-miR-769-3p
ASCRP3003649	0.00587911	0.106963	2.25081	up	hsa_circRNA_001269	hsa_circ_0001269	circBase	chr3	-	12961929	12983365	exonic	NM_014869	IQSEC1	CAAGCCCGAGCGGAAAATGAAGCTAGAGGACTTCATCAAGAACCTCCGAGCGTCGAGGGC	77.75	63.125	6.48807	5.31763	94	90	73	54	63	63.5	85	41	6.73666	6.92578	6.35128	5.93856	5.36917	5.39297	5.41216	5.0962	hsa-miR-4741	hsa-miR-6813-5p	hsa-miR-128-1-5p	hsa-miR-1226-5p	hsa-miR-637
ASCRP3003716	8.29171e-05	0.0465337	2.23236	up	hsa_circRNA_104347	hsa_circ_0002315	circBase	chr7	-	35709824	35712888	exonic	NM_022373	HERPUD2	CAATAGAGAAAGTCATGAAGCATTGGCATCCAGCAGCAATTCTTTGACGAAGGATCAGAG	445.5	392.5	9.30838	8.14981	592	507	371	312	436	444	570	120	9.39551	9.55864	9.10579	9.17357	8.33854	8.35819	7.96355	7.93896	hsa-miR-346	hsa-miR-511-5p	hsa-miR-425-3p	hsa-miR-30d-3p	hsa-miR-765
ASCRP3003747	0.010077	0.124936	2.24029	up	hsa_circRNA_003265	hsa_circ_0003265	circBase	chr14	+	101403739	101415933	sense overlapping	NR_003233	SNORD113-5	CAATGACCGTGAACTGTACAGTTACCTCCGTGTGTCACAGGAAGACTCTTAATGAAAACC	471.875	464	9.26558	8.10189	712	599	368	208.5	459	471	848	78	9.64412	9.80179	9.10137	8.51504	8.41106	8.43913	8.51824	7.03913	hsa-miR-2054	hsa-miR-4729	hsa-miR-335-3p	hsa-miR-4448	hsa-miR-4773
ASCRP3003764	0.0136535	0.136495	3.02653	up	hsa_circRNA_003545	hsa_circ_0003545	circBase	chr17	+	20149238	20163607	exonic	NM_001033553	SPECC1	CAATGCTCTACTGAAATGGTGCCAGAAGAAGACACAAGGTTATGCGACCTGTGGATGAAG	139.375	82.75	7.4135	5.81584	196.5	172	119	70	84	88	111	48	7.846	7.98524	7.25166	6.57109	5.82544	5.89831	5.73014	5.80946	hsa-miR-6751-5p	hsa-miR-637	hsa-miR-6803-5p	hsa-miR-1182	hsa-miR-365a-5p
ASCRP3003765	0.00848128	0.118459	3.2047	up	hsa_circRNA_042437	hsa_circ_0042437	circBase	chr17	+	20156817	20163607	exonic	NM_001033553	SPECC1	CAATGCTCTACTGAAATGGTGCCAGAAGAAGACACAAGGTTATGCGAGGCATTCGACTTA	141.75	82	7.41483	5.73464	207	171	122	67	92	84	106	46	7.92195	7.9583	7.33891	6.44015	5.98343	5.77199	5.67473	5.5084	hsa-miR-6751-5p	hsa-miR-1182	hsa-miR-4787-5p	hsa-miR-8081	hsa-miR-3692-3p
ASCRP3003869	0.0263105	0.170908	2.58629	up	hsa_circRNA_102681	hsa_circ_0053958	circBase	chr2	+	36623756	36744685	exonic	NM_016441	CRIM1	CACAGTGTACAGATGAGAACTGGACTGATGACCAACTGCTTGGTTTTAAACCATGCAATG	727.125	616.25	10.0005	8.62966	1071	857.5	466	514	697	726	938	104	10.2198	10.3122	9.45652	10.0136	9.05584	9.11509	8.6694	7.67829	hsa-miR-383-3p	hsa-miR-486-3p	hsa-miR-557	hsa-miR-612	hsa-miR-377-3p
ASCRP3003934	0.00032553	0.0545253	2.64923	up	hsa_circRNA_104692	hsa_circ_0085616	circBase	chr8	-	131370262	131374017	exonic	NM_001247996	ASAP1	CACCGTCACGCTGCTGGAGGAGATATCCAGGAATGATTTTCAGAGTATTTGAGAAAATGA	448.5	343.75	9.36857	7.96299	552	460	391.5	390.5	352	357	544	122	9.30611	9.43727	9.17638	9.55451	7.9994	8.01133	7.89493	7.94629	hsa-miR-485-5p	hsa-miR-323a-5p	hsa-miR-510-3p	hsa-miR-532-5p	hsa-miR-1301-3p
ASCRP3003977	0.0249263	0.168119	2.21029	up	hsa_circRNA_074598	hsa_circ_0074598	circBase	chr5	-	150496687	150512748	exonic	NM_001155	ANXA6	CACGGGAAGATGCCCAGGACCTATACGAGGCAGGGGAACTGAAATGGGGAACAGATGAAG	283.25	223.875	8.49989	7.35565	436	375	179	143	258	244.5	303	90	8.98776	9.13624	7.97345	7.90211	7.53737	7.41247	7.07602	7.39677	hsa-miR-4435	hsa-miR-4642	hsa-miR-3677-5p	hsa-miR-4691-5p	hsa-miR-4685-3p
ASCRP3004044	0.0125018	0.133049	2.11904	up	hsa_circRNA_104643	hsa_circ_0084679	circBase	chr8	+	68030482	68062170	exonic	NM_024790	CSPP1	CACTTCAAATGCTGAGAACCTAGAAGATGCTGCAAATAAAAGCTCAGGATTGCACCTCTG	115.75	118.125	7.24747	6.16406	142.5	118	111	91.5	125	131	170.5	46	7.38899	7.35387	7.17199	7.07501	6.46179	6.47908	6.32452	5.39083	hsa-miR-573	hsa-miR-107	hsa-miR-103a-3p	hsa-miR-29a-5p	hsa-miR-329-5p
ASCRP3004091	0.0210872	0.158669	2.34688	up	hsa_circRNA_102468	hsa_circ_0002259	circBase	chr19	+	16192722	16192856	exonic	NM_003290	TPM4	CAGAAGCTGGAGGAGGCAGAAAAAGCTGCAGATGAGAGTGAGAGGCTGAAGGTGATGTGG	159.625	120.875	7.72356	6.49282	205	174.5	154	105	124.5	133	154	72	7.90832	7.97989	7.72336	7.28269	6.42133	6.48412	6.18525	6.88058	hsa-miR-146b-3p	hsa-miR-132-5p	hsa-miR-339-5p	hsa-miR-544a	hsa-miR-128-1-5p
ASCRP3004137	0.0033342	0.0910581	2.59355	up	hsa_circRNA_403471		25242744	chr5	+	142393644	142437312	exonic	NM_015071	ARHGAP26	CAGAGAAAAATCGGCAGATGTTACAGCTGCTCATGAACCACTTGGCAAAGTCTACAACTC	317.25	279.375	8.712	7.33707	458	381	282	148	297	304	461.5	55	9.05872	9.16181	8.66807	7.95939	7.75209	7.7745	7.65388	6.1678	hsa-miR-6824-3p	hsa-miR-514a-5p	hsa-miR-4793-3p	hsa-miR-7703	hsa-miR-5000-3p
ASCRP3004162	0.00430446	0.098734	2.37183	up	hsa_circRNA_040319	hsa_circ_0040319	circBase	chr16	-	70732539	70796508	exonic	NM_018052	VAC14	CAGAGCTCTTCCAGCTAAGGAACCAGCTGAAGGACCTGAAGACCCTGATGTTCCGGCACA	254.875	223.5	8.51283	7.26683	266.5	294	238	221	240	242	337	75	8.28967	8.75954	8.40841	8.5937	7.43374	7.42538	7.2314	6.97678	hsa-miR-761	hsa-miR-6165	hsa-miR-3619-5p	hsa-miR-4727-5p	hsa-miR-214-3p
ASCRP3004213	0.0253465	0.169201	2.20025	up	hsa_circRNA_406470		25070500	chr4	-	44295420	44325662	intronic	ENST00000360029	KCTD8	CAGATGCTTGGCAGCAGCAGCTCTCATGAAGGATTCTAAGGATGGGATAAAAAAATCAAA	117.375	91.875	7.19515	6.05748	155.5	152	83	79	106	100	99.5	62	7.50249	7.81551	6.67446	6.78815	6.18525	6.07856	5.60604	6.36008	hsa-miR-3145-3p	hsa-miR-1277-5p	hsa-miR-153-5p	hsa-miR-548n	hsa-miR-2054
ASCRP3004224	0.0400486	0.197707	2.02786	up	hsa_circRNA_001648	hsa_circ_0001648	circBase	chr6	+	145103057	145124283	exonic	NM_007124	UTRN	CAGCAAAAGGTCACAAATTACATTACCCAATGGTGGAATATTGTATACCTTGGATCTCTT	581.25	679.25	9.71584	8.69588	775	625	562	363	735	757.5	1124.5	100	9.78211	9.88196	9.7488	9.45048	9.13223	9.16982	8.92338	7.55809	hsa-miR-22-3p	hsa-miR-153-5p	hsa-miR-4680-5p	hsa-miR-6759-3p	hsa-miR-586
ASCRP3004255	0.00414753	0.0975584	4.81465	up	hsa_circRNA_102039	hsa_circ_0043138	circBase	chr17	+	34147027	34149837	exonic	NM_003487	TAF15	CAGCAGTCCTATCATTCACAAAGGGAAAACTACAGCCACCACACACAAGTTATTCTACCT	9508	2625.88	13.0574	10.79	20561	12714	3254	1503	3003	2993.5	4103	404	14.1947	14.0018	12.2964	11.7367	11.3524	11.3601	10.6688	9.77862	hsa-miR-15b-3p	hsa-miR-29b-1-5p	hsa-miR-20b-3p	hsa-miR-487a-5p	hsa-miR-487b-5p
ASCRP3004269	0.000211359	0.0532084	2.33112	up	hsa_circRNA_000758	hsa_circ_0000758	circBase	chr17	+	34151081	34165557	exonic	NM_003487	TAF15	CAGCCATTGACTGGTTTGATGATGACCGTCGTGATGTGAGTAGGTATGGAGAAGATAATA	498.375	457	9.42704	8.20602	699.5	558	479	257	464	470.5	794.5	99	9.62106	9.69733	9.51043	8.87935	8.43327	8.44548	8.42162	7.52371	hsa-miR-6808-3p	hsa-miR-6836-3p	hsa-miR-6829-3p	hsa-miR-6882-3p	hsa-miR-215-3p
ASCRP3004303	0.031358	0.18163	6.17407	up	hsa_circRNA_102538	hsa_circ_0050745	circBase	chr19	+	36633553	36633643	exonic	NM_001749	CAPNS1	CAGCTGGCTGGAGATCCCCCACGCACACATTACTCCAACATTGAGGCCAACGAGAGTGAG	5423.88	1178.88	12.4972	9.87098	11296	6769.5	2168	1462	962	944.5	2116	693	13.4156	13.2186	11.6532	11.7015	9.5509	9.52617	9.78211	10.6248	hsa-miR-612	hsa-miR-558	hsa-miR-670-3p	hsa-miR-877-3p
ASCRP3004318	0.00163344	0.0788431	2.87304	up	hsa_circRNA_407040		25070500	chr8	-	13356557	13357705	exonic	NM_024767	DLC1	CAGGAACCCACAGATAACCAAGTCAGACTTCGTAAGAGAAAGGTGGTGAAATGACAGAAC	349.625	235.375	8.82674	7.30416	553	431	240.5	174	260.5	271	339	71	9.30611	9.34392	8.44328	8.21365	7.55809	7.57899	7.2362	6.84338	hsa-miR-1250-3p	hsa-miR-6809-3p	hsa-miR-2115-3p	hsa-miR-6807-3p	hsa-miR-4653-3p
ASCRP3004339	0.0452204	0.210261	2.47988	up	hsa_circRNA_100908	hsa_circ_0023881	circBase	chr11	-	85685750	85687725	exonic	NM_007166	PICALM	CAGGAGCACAGGCACCCCCTGTAATGGCCTATCCTGCTACTACACCAACAGGCATGATAG	981.25	634.875	10.2422	8.93198	1570	1355	686.5	313.5	678	703.5	921	237	10.7453	10.9807	10.0592	9.18384	9.00708	9.05838	8.64595	9.01651	hsa-miR-193b-5p	hsa-miR-617	hsa-miR-766-5p	hsa-miR-550a-5p	hsa-miR-485-5p
ASCRP3004453	4.22106e-05	0.0465337	2.3739	up	hsa_circRNA_100566	hsa_circ_0017972	circBase	chr10	-	22880557	22880710	exonic	NM_005028	PIP4K2A	CAGTGAAGACGTGGCCGAAATGCACAACATCCTGAAGAAATACCACCAGAATTCCCTGAC	179.5	158	7.91071	6.66345	247	206	160	105	170	187	219	56	8.19485	8.26717	7.7921	7.38872	6.90336	6.99739	6.64413	6.10892	hsa-miR-653-3p	hsa-miR-122-5p	hsa-miR-661	hsa-miR-506-5p	hsa-miR-134-3p
ASCRP3004457	0.00290433	0.0897992	2.37274	up	hsa_circRNA_045850	hsa_circ_0045850	circBase	chr17	+	75138727	75139741	exonic	NM_003003	SEC14L1	CAGTGAGGGTGTACAAATACCCCTTTGAATTAATTATGGCTCTAGACTTCGGGCTCCTTG	119.25	101.125	7.24556	5.99901	139	117	153	68	106.5	105	147	46	7.33863	7.35387	7.73102	6.55871	6.19144	6.11349	6.10369	5.58741	hsa-miR-3679-5p	hsa-miR-1185-5p	hsa-miR-767-5p	hsa-miR-6892-3p	hsa-miR-6810-5p
ASCRP3004478	0.0496872	0.219324	3.33886	up	hsa_circRNA_102558	hsa_circ_0051218	circBase	chr19	-	41850651	41854360	exonic	NM_000660	TGFB1	CAGTGGTTGAGCCGTGGAGAAATCTATGACAAGTTCAAGCAGAGTACACACAGCATATAT	151.25	69.375	7.27921	5.53986	266	201	84	54	74	77.5	79	47	8.29829	8.21137	6.62233	5.98485	5.63173	5.62444	5.31584	5.58741	hsa-miR-219a-2-3p	hsa-miR-514a-5p	hsa-miR-602	hsa-miR-1301-3p	hsa-miR-150-3p
ASCRP3004489	0.0162013	0.145172	2.11346	up	hsa_circRNA_100019	hsa_circ_0009362	circBase	chr1	-	1756835	1770677	exonic	NM_002074	GNB1	CAGTTACGGCAGGAGGCCGAGCAACTTAAGAACCAGATTCGAACAAATTTACATGTATTG	315	274.625	8.7342	7.6546	427	358	312.5	162.5	298	310	386.5	104	8.94495	9.07327	8.83236	8.08624	7.75209	7.80345	7.41167	7.65119	hsa-miR-141-5p	hsa-miR-582-3p	hsa-miR-484	hsa-miR-660-3p	hsa-miR-22-5p
ASCRP3004527	0.0246276	0.167746	2.07384	up	hsa_circRNA_104076	hsa_circ_0075748	circBase	chr6	-	17772138	17779330	exonic	NM_022113	KIF13A	CATAAGAAAAGGATAGCCCTGGAAGCAAGGCCTCTTCTAAGCCAGGAGGCAACTGAGGAG	213.25	238.5	8.21302	7.16071	269	243.5	191	149.5	261	267	370	56	8.31113	8.4983	8.08325	7.95939	7.54873	7.56667	7.35964	6.1678	hsa-miR-455-5p	hsa-miR-502-5p	hsa-let-7c-3p	hsa-miR-103a-2-5p	hsa-miR-222-3p
ASCRP3004581	0.0157809	0.144043	2.05841	up	hsa_circRNA_102377	hsa_circ_0047818	circBase	chr18	+	56601664	56606853	exonic	NM_018181	ZNF532	CATCAAGATAGGAGAACCAAAAAGACTTGCACTATCTGCCAGATGCTGCTTCCTAACCAG	891.75	788.75	10.2412	9.1997	1412	1070	655	430	784	806	1293	272	10.6139	10.646	9.97977	9.72519	9.23269	9.26544	9.09116	9.2095	hsa-miR-589-5p	hsa-miR-874-5p	hsa-miR-519b-3p	hsa-miR-519a-3p	hsa-miR-2113
ASCRP3004605	0.0021574	0.0842089	2.83722	up	hsa_circRNA_047824	hsa_circ_0047824	circBase	chr18	+	56620749	56646387	exonic	uc010xeh.2	ZNF532	CATCAGGAAAGTTCTATGCATGGAACATTGAAAAGTATTGAAGGGCCTCCAAACTTGGGT	383.75	275.125	8.97901	7.47454	591	467	290	187	283	293	453.5	71	9.39068	9.46433	8.71388	8.34715	7.6851	7.72144	7.6295	6.8621	hsa-miR-6844	hsa-miR-4753-3p	hsa-miR-34b-5p	hsa-miR-4769-5p	hsa-miR-4654
ASCRP3004652	0.0324634	0.183587	2.05236	up	hsa_circRNA_103210	hsa_circ_0004470	circBase	chr22	-	36737414	36745300	exonic	NM_002473	MYH9	CATCTATGCCATCACAGACACCGCCTACAGGAGTATGATGCAAGGTCCTGGCTATAAGTC	486.875	418.375	9.3819	8.34462	665.5	598.5	435.5	248	429.5	473	590	181	9.55415	9.80467	9.34794	8.82084	8.31538	8.44225	8.01761	8.60323	hsa-miR-877-3p	hsa-miR-412-3p	hsa-miR-1224-3p	hsa-miR-506-3p	hsa-miR-485-5p
ASCRP3004696	0.0298273	0.178902	2.37392	up	hsa_circRNA_000773	hsa_circ_0000773	circBase	chr17	-	42163939	42165064	exonic	NM_005474	HDAC5	CATGAAGAGCCCCCCAGACCAGCCCGTCAAGCACCTCTTCACCACAGATCCTCACCAAGA	4749.88	3093.88	12.6692	11.4219	7311	5221	3988	2479.5	3103	3177.5	4190	1905	12.8229	12.859	12.516	12.4789	11.3896	11.4417	10.706	12.1505	hsa-miR-5193	hsa-miR-4667-3p	hsa-miR-4268	hsa-miR-6764-5p	hsa-miR-6881-3p
ASCRP3004879	0.0173149	0.148185	2.06101	up	hsa_circRNA_401389		25242744	chr15	+	41767722	41769713	exonic	NM_015138	RTF1	CATTGTAGAGTCTGAGAAGGCCCTTGTGGCATGGCAATGACCAACGCGTGTTCCGTTTAG	112.375	124.75	7.13982	6.09646	141.5	127	110	71	127	128.5	204.5	39	7.3714	7.50224	7.1423	6.54333	6.4505	6.46333	6.55823	4.9138	hsa-miR-103a-2-5p	hsa-miR-4691-5p	hsa-miR-4436b-5p	hsa-miR-627-3p	hsa-miR-4452
ASCRP3004893	0.0159177	0.144401	2.18574	up	hsa_circRNA_100974	hsa_circ_0009021	circBase	chr11	+	120343758	120348235	exonic	NM_015313	ARHGEF12	CATTTCAGTCACTGGTTTGCAGAGTCCAGCGCCTAGAAGATTATCAGCGTCGCCTTGATA	551.875	572	9.57388	8.44576	804	642	478	283.5	691	697.5	814	85.5	9.83198	9.91516	9.51043	9.03794	9.03554	9.04334	8.46079	7.24336	hsa-miR-141-5p	hsa-miR-103a-2-5p	hsa-miR-568	hsa-miR-335-3p	hsa-miR-200b-5p
ASCRP3005092	0.0446457	0.20919	5.42609	up	hsa_circRNA_101985	hsa_circ_0007456	circBase	chr17	+	11984672	12016677	exonic	NM_003010	MAP2K4	CCATACATGGCAAGAGAGACTGAGAACACACAGCATTGAGTCATCAGGAAAACTGAAGAT	1665.25	329.75	10.2535	7.81361	3765.5	2398	275.5	222	393	395	443	88	11.9588	11.8107	8.64043	8.60416	8.1828	8.17876	7.5912	7.30167	hsa-miR-382-5p	hsa-miR-140-5p	hsa-miR-499a-5p	hsa-miR-27b-3p	hsa-miR-27a-3p
ASCRP3005101	0.0167002	0.147316	2.31094	up	hsa_circRNA_005178	hsa_circ_0005178	circBase	chr14	-	103465901	103478525	exonic	NM_006035	CDC42BPB	CCATCCATCAGCTTCATTACGTGCACAGCTAAACCATTTACACAGCTGGTGAAAGAAATG	1078.75	773.75	10.4421	9.23358	1843	1345	672	455	1055	1021	731	288	10.9688	10.9648	10.0105	9.82419	9.69684	9.63836	8.297	9.30211	hsa-miR-127-5p	hsa-miR-8082	hsa-miR-29b-3p	hsa-miR-2052	hsa-miR-6500-3p
ASCRP3005104	0.0107248	0.126297	2.1838	up	hsa_circRNA_001403	hsa_circ_0001403	circBase	chr4	-	39328182	39329376	exonic	NM_002913	RFC1	CCATCGCCAAGCAATTACAGCTTGATGAAGATGCGGAGATGAAGAAGATGACTTTATGTG	135.375	143.5	7.5109	6.38406	149	119	167	106.5	132	138	254	50	7.42406	7.38872	7.85888	7.37194	6.46179	6.56539	6.84495	5.6641	hsa-miR-7161-3p	hsa-miR-4753-3p	hsa-miR-136-5p	hsa-miR-584-3p	hsa-miR-5696
ASCRP3005141	0.00316441	0.0902691	3.58437	up	hsa_circRNA_008581	hsa_circ_0008581	circBase	chr13	-	52971366	52976816	exonic	NM_018676	THSD1	CCATTTTTCTGCAAAGGAGGAGTGCATGCTAATTCAGAGAAATACAGGTGTTTTTGGGGA	474.125	254	9.23727	7.39555	746	646.5	274	230	287	285	373	71	9.71374	9.9215	8.6276	8.68624	7.69362	7.67653	7.36867	6.84338	hsa-miR-1248	hsa-miR-767-5p	hsa-miR-483-3p	hsa-miR-2682-5p	hsa-miR-3591-5p
ASCRP3005179	0.0009886	0.0704609	7.8442	up	hsa_circRNA_100933	hsa_circ_0023984	circBase	chr11	-	89133184	89135710	exonic	NM_016931	NOX4	CCCAGTGTATCTGCATTAGAAAATCATCCATTTACCCTCACAATGAGGGCTGCTGAAGTA	2150.25	484.75	11.3913	8.41968	3493	2873	1519	716	519	536.5	749	134.5	11.8723	12.0405	11.1536	10.4989	8.593	8.6446	8.33938	8.10175	hsa-miR-1298-3p	hsa-miR-892b	hsa-miR-2113	hsa-miR-137	hsa-miR-514a-5p
ASCRP3005357	0.00758793	0.115291	2.99504	up	hsa_circRNA_404682		25070500	chr1	-	232649602	232709968	sense overlapping	NM_020808	SIPA1L2	CCTATTATTACCGCAAATTCTTCTATGGGAAAGGTTCTTGCCAGGCTGTGTGAGCAGGAG	373.5	230.5	8.78956	7.20698	665	471	213	145	262	254	345	61	9.55415	9.47184	8.23581	7.89645	7.57899	7.48699	7.26579	6.49616	hsa-miR-4739	hsa-miR-6797-5p	hsa-miR-4728-5p	hsa-miR-1277-5p	hsa-miR-3976
ASCRP3005518	0.0161601	0.145172	3.64719	up	hsa_circRNA_103837	hsa_circ_0004840	circBase	chr5	+	52157280	52161651	exonic	NM_181501	ITGA1	CCTTCTTGAAAGAATGGATATTGGTCCTAAACAGACACAGGGTGCTTATTGGTTCTCCGT	365.875	168.5	8.81388	6.94709	589	494.5	225	155	180.5	182.5	230	81	9.3931	9.52831	8.331	8.0031	6.98535	6.98961	6.71451	7.09889	hsa-miR-145-5p	hsa-miR-429	hsa-miR-136-5p	hsa-miR-589-3p	hsa-miR-624-3p
ASCRP3005605	0.003624	0.093472	2.07335	up	hsa_circRNA_092500	hsa_circ_0001108	circBase	chr2	+	231226328	231307814	sense overlapping	NM_003113	SP100	CGAGGGCCTCCGTGATCGTGATCTCATCACAAATAAAATGTTTGAACAATCCAAGACAAA	427.125	439.625	9.19791	8.14595	596	519	358.5	235	459.5	459	746	94	9.40718	9.59722	9.05652	8.73075	8.41609	8.40029	8.33212	7.43531	hsa-miR-3916	hsa-miR-3662	hsa-miR-5584-5p	hsa-miR-4644	hsa-miR-1277-5p
ASCRP3005613	0.00842281	0.118117	2.50604	up	hsa_circRNA_102747	hsa_circ_0008529	circBase	chr2	+	65473657	65492309	exonic	NM_005722	ACTR2	CGAGTTTTGAAGGGTGATGTGGAAAAACTTTCTGATCTTATGGTTGGTGATGAGGCAAGT	600.5	463.5	9.47553	8.15012	962	637	652	151	457	462	849.5	85.5	10.0785	9.89778	9.96644	7.95939	8.39829	8.41714	8.53072	7.25432	hsa-miR-21-3p	hsa-miR-329-5p	hsa-miR-195-3p	hsa-miR-9-3p	hsa-miR-508-5p
ASCRP3005614	0.0114431	0.129479	2.77135	up	hsa_circRNA_000926	hsa_circ_0001022	circBase	chr2	+	65473318	65492309	sense overlapping	NM_005722	ACTR2	CGAGTTTTGAAGGGTGATGTGGAAAAACTTTCTGCCTTATTTTTTGAACAATTGAGCAAA	530	366.875	9.26741	7.79682	834	583	581	122	359	362	674.5	72	9.90108	9.76816	9.79292	7.60747	8.03868	8.03799	8.19823	6.91237	hsa-miR-619-5p	hsa-miR-212-5p	hsa-miR-153-5p	hsa-miR-600	hsa-miR-645
ASCRP3005746	0.0473131	0.215423	2.59997	up	hsa_circRNA_049831	hsa_circ_0049831	circBase	chr19	-	15297688	15303330	exonic	NM_000435	NOTCH3	CGTGATGGCATCAACCGCTACGACTGTGTCTGCCAACCTGGCTTCACAGGTGCCCGCCTG	225.125	151.875	8.20877	6.83027	290	261	241	108.5	148	150	222.5	87	8.40788	8.58715	8.44328	7.39677	6.70676	6.64953	6.68502	7.27979	hsa-miR-4763-3p	hsa-miR-6722-3p	hsa-miR-1207-5p	hsa-miR-5092	hsa-miR-6893-5p
ASCRP3005782	0.00106843	0.0727328	2.00075	up	hsa_circRNA_102433	hsa_circ_0006382	circBase	chr19	+	8520288	8528570	exonic	NM_005968	HNRNPM	CTAAACAAGCATAGTCTGAGCGGAAGACCACTGAAAGTCAAAGAATGAAGGAGAACGACC	183.5	175.375	7.98605	6.98551	221	194	180	139	182	182.5	261	76	7.98773	8.15206	7.98132	7.82309	7.00022	7.00689	6.89581	7.03913	hsa-miR-567	hsa-miR-138-2-3p	hsa-miR-409-5p	hsa-miR-335-3p	hsa-miR-211-5p
ASCRP3005783	0.00316374	0.0902691	2.13149	up	hsa_circRNA_105034	hsa_circ_0001947	circBase	chrX	+	147743428	147744289	exonic	NM_002025	AFF2	CTAAACTGCCAAAGTTCACCATCCTCCAAACAAGTGAAACAAACAAAGGTGATGCACTTG	731.25	641.375	9.94132	8.84946	1100	912	575.5	337.5	680	715	999.5	171	10.2584	10.4176	9.78559	9.30368	9.00988	9.09182	8.76224	8.53389	hsa-miR-10b-3p	hsa-miR-26b-3p	hsa-miR-92a-2-5p	hsa-miR-488-3p	hsa-miR-329-5p
ASCRP3005854	0.00657407	0.10968	2.2666	up	hsa_circRNA_082547	hsa_circ_0082547	circBase	chr7	-	135611502	135636378	exonic	NM_145808	MTPN	CTACAGCTAAGGAGAAGATGTCAACCGGACACTAGAAGGTGGAAGGAAACCTCTTCATTA	131	118	7.31443	6.1339	172	153	137	62	150	151	126	45	7.66968	7.78884	7.52273	6.27648	6.68589	6.66916	5.83337	5.34719	hsa-miR-548o-3p	hsa-miR-548n	hsa-miR-3145-3p	hsa-miR-195-5p	hsa-miR-136-5p
ASCRP3005908	0.0221447	0.160668	8.86265	up	hsa_circRNA_101214	hsa_circ_0029431	circBase	chr12	+	131475558	131490592	exonic	NM_198827	GPR133	CTACTACCTGAACAACATCTGGCCCGCCCACACCAAGAAAGCATGCTTTATTGTCTTCAA	3455.12	558.875	12.0159	8.86814	6007	4921	1765.5	1127	468	497.5	766	504	12.6267	12.7897	11.3353	11.3119	8.44328	8.52633	8.37132	10.1316	hsa-miR-365a-5p	hsa-miR-365b-5p	hsa-miR-329-5p	hsa-miR-196a-5p	hsa-let-7i-5p
ASCRP3005915	0.0061106	0.107482	3.10114	up	hsa_circRNA_101997	hsa_circ_0042428	circBase	chr17	+	20107645	20163607	exonic	NM_001033553	SPECC1	CTACTGAAATGGTGCCAGAAGAAGACACAAGGTTATGCGGGGCCTTTACAACAACTAAAC	141.125	84.5	7.43597	5.80317	203	167.5	120	74	91	95	103	49	7.89569	7.93712	7.28327	6.62781	5.96622	5.94881	5.63355	5.6641	hsa-miR-1301-3p	hsa-miR-9-5p	hsa-miR-511-5p	hsa-miR-637	hsa-miR-627-3p
ASCRP3005998	0.0158156	0.144077	2.11243	up	hsa_circRNA_104562	hsa_circ_0083439	circBase	chr8	-	17532694	17542051	exonic	NM_020749	MTUS1	CTATCTCAAGAACTTGTTAACCTCCGGGGAGAGCTAGTTGAAAAGAGCAGGCAAAAGAAT	230.5	260.375	8.28322	7.20432	305.5	238.5	248	130	282.5	262	445	52	8.47251	8.46501	8.47048	7.72486	7.66991	7.54415	7.60701	5.9962	hsa-miR-329-5p	hsa-miR-140-3p	hsa-miR-449b-5p	hsa-miR-449a	hsa-miR-520f-3p
ASCRP3006151	0.0138142	0.136626	2.60776	up	hsa_circRNA_050263	hsa_circ_0050263	circBase	chr19	-	19758222	19758337	exonic	NM_020410	ATP13A1	CTCATCCATCCAGTGCAGACCGCCTGAGCCAGGTGCTGCGAGACCTCGAGGACGAGAGTA	1508.25	917.5	10.8674	9.48455	2692	1914	826	601	1318.5	1210	787.5	354	11.4755	11.4389	10.3193	10.2358	10.0417	9.89314	8.41239	9.59097	hsa-miR-4799-3p	hsa-miR-324-5p	hsa-miR-4538	hsa-miR-1226-5p	hsa-miR-4642
ASCRP3006162	0.0216029	0.159391	3.05684	up	hsa_circRNA_404918		25070500	chr11	-	89165951	89185059	exonic	NM_001291926	NOX4	CTCATGATCACAGCCTCTACATATGCAATAAGGATTGTGTCTAAGCAGAGCCTCAGCATC	334.625	181	8.65878	7.04673	591	413	195	139.5	204	193	246	81	9.39812	9.28226	8.10617	7.84855	7.17636	7.08235	6.80357	7.12464	hsa-miR-4251	hsa-miR-1183	hsa-miR-4657	hsa-miR-3915	hsa-miR-4491
ASCRP3006164	0.0105812	0.125732	2.18401	up	hsa_circRNA_100337	hsa_circ_0008704	circBase	chr1	-	151400298	151403317	exonic	NM_015100	POGZ	CTCATGGCTCTCAAAGAACCAGCGGACCTGAGTCTTCAATGAAAGCTGGCAATCCTTTGG	416.375	440.125	9.16665	8.03966	541	498	399	227.5	469.5	474.5	738.5	78	9.2734	9.53641	9.20263	8.65414	8.43913	8.44548	8.31382	6.96022	hsa-miR-762	hsa-miR-600	hsa-miR-185-3p	hsa-miR-194-3p	hsa-miR-216a-3p
ASCRP3006563	0.0253753	0.169263	2.26676	up	hsa_circRNA_101632	hsa_circ_0005889	circBase	chr15	+	85657103	85661070	exonic	NM_002605	PDE8A	CTGATGTGCTTCATGCCACTGCCTATTTTCTCTCCAAGGAGAGGATAAAGGTAATCAATA	535	531	9.62805	8.44741	662.5	567	491	419.5	597	600	822	105	9.54765	9.72833	9.53726	9.69895	8.81063	8.81003	8.48061	7.68838	hsa-miR-432-5p	hsa-miR-34c-5p	hsa-miR-759	hsa-miR-203a-5p	hsa-miR-624-3p
ASCRP3006566	0.00935285	0.120769	3.82216	up	hsa_circRNA_016121	hsa_circ_0016121	circBase	chr1	+	204082042	204086318	exonic	NM_005686	SOX13	CTGATTCAGCAGCAGCATAAGATCAACCTCCTTCAGCAGCAGATCCAGGATGTCCATGAG	1372.38	601.375	10.9009	8.96652	2062	1674	954	799.5	648	662.5	711	384	11.1172	11.2644	10.535	10.6871	8.92691	8.94833	8.27111	9.71974	hsa-miR-3620-5p	hsa-miR-4686	hsa-miR-5001-5p	hsa-miR-1587	hsa-miR-942-5p
ASCRP3006689	0.00260119	0.0883346	2.19709	up	hsa_circRNA_101629	hsa_circ_0036621	circBase	chr15	+	85619092	85626875	exonic	NM_002605	PDE8A	CTGGAGTTTGGAGAGGTGCGATCACAACTGAAACTCAGGTCTATCAGATCATCAAAACTC	154.5	145	7.72426	6.58867	198.5	161	136.5	122	173	177	173	57	7.87202	7.87874	7.52273	7.62356	6.93133	6.92652	6.32902	6.1678	hsa-miR-519e-5p	hsa-miR-508-5p	hsa-miR-488-3p	hsa-miR-1-5p	hsa-miR-877-3p
ASCRP3006751	1.56653e-05	0.0343646	2.49524	up	hsa_circRNA_092556	hsa_circ_0001583	circBase	chr6	-	26056122	26056299	sense overlapping	NM_005319	HIST1H1C	CTGTAACCAAGAAAGTGGCTAAGAGCCCAAAGAAGGCCAAGGTTAAAAAGGCGGGCGGAA	675.5	541.5	9.94773	8.62855	901	723	614.5	463.5	541	555	897	173	10.0051	10.0758	9.86885	9.8411	8.6644	8.7044	8.61662	8.52877	hsa-miR-103a-2-5p	hsa-miR-6815-3p	hsa-miR-4778-3p	hsa-miR-324-3p	hsa-miR-647
ASCRP3006836	0.00447461	0.098734	2.38632	up	hsa_circRNA_102685	hsa_circ_0003578	circBase	chr2	+	36668400	36706837	exonic	NM_016441	CRIM1	CTGTGTGCGAAGAAGAGAAGCCAGATTGCTCCAAGGCCCGCTGTGAAGTCCAGTTCTCTC	540.125	468	9.57471	8.31992	737.5	657	398	368	497	505	751.5	118.5	9.70215	9.93846	9.19465	9.46356	8.52804	8.54793	8.34715	7.85654	hsa-miR-383-3p	hsa-miR-146b-5p	hsa-miR-182-5p	hsa-miR-146a-5p	hsa-miR-17-3p
ASCRP3006887	0.0241258	0.165874	32.0264	up	hsa_circRNA_051239	hsa_circ_0051239	circBase	chr19	-	41938372	41945481	exonic	uc010xwb.2	ATP5SL	CTTACCTGCCTATACACACACACACACGCACACGCTGTCCTGTACCTCCAAGGAGCTAAT	94620.4	1730.25	15.5357	10.5345	182358	180141	6343	9639.5	1312	1757.5	2592	1259.5	17.2992	17.2992	13.1484	14.3961	10.0364	10.484	10.0455	11.5723	hsa-miR-6867-5p	hsa-miR-574-5p	hsa-miR-6799-5p	hsa-miR-3162-5p	hsa-miR-4739
ASCRP3006888	0.0293808	0.178713	11.627	up	hsa_circRNA_051238	hsa_circ_0051238	circBase	chr19	-	41938372	41944319	exonic	uc002ora.1	ATP5SL	CTTACCTGCCTATACACACACACACACGCACACGCTGTCCTGTACCTCCTCCCTGCGCCT	110210	6170.62	15.933	12.3936	212695	203961	10287	13898	5998	6129	9321.5	3234	17.4807	17.4807	13.8803	14.8902	12.3869	12.3787	11.7761	13.0325	hsa-miR-6867-5p	hsa-miR-574-5p	hsa-miR-6799-5p	hsa-miR-3162-5p	hsa-miR-4739
ASCRP3006970	0.00072637	0.0649977	2.41767	up	hsa_circRNA_101119	hsa_circ_0002762	circBase	chr12	-	96717725	96728643	exonic	NM_002595	CDK17	CTTCATGGCAATGCCCAGAAATGGAAGCAGATTAGGATTTTTCAAGCCACATTCAATTGA	259.25	214.75	8.44926	7.17564	363.5	302	211.5	160	225.5	232	332.5	69	8.70246	8.78756	8.23999	8.06703	7.32379	7.36074	7.20964	6.80841	hsa-miR-580-5p	hsa-miR-892a	hsa-miR-200a-3p	hsa-miR-141-3p	hsa-miR-122-5p
ASCRP3006973	0.0461927	0.21278	2.90359	up	hsa_circRNA_104641	hsa_circ_0084677	circBase	chr8	+	68030482	68044315	exonic	NM_024790	CSPP1	CTTCCAAACAGTCACTTCAGTCTTACCAAGAGGCTTTGCAGCAGCAGGATTGCACCTCTG	346.25	304.5	8.95611	7.41828	452	379	288.5	265.5	360	353	453	52	9.04103	9.15154	8.69703	8.93485	8.03868	8.00327	7.63495	5.9962	hsa-miR-499a-5p	hsa-miR-551b-5p	hsa-miR-542-3p	hsa-miR-382-3p	hsa-miR-573
ASCRP3006974	0.0211946	0.158669	2.29774	up	hsa_circRNA_105039	hsa_circ_0091934	circBase	chrX	-	153583192	153585991	exonic	NM_001456	FLNA	CTTCCAAGTGACGGATCCCGAAGGCAAGCCGAAGAAGACACACATCCAAGACAACCATGA	278.375	216.625	8.54196	7.34175	374.5	316	279	144	239.5	244	288	95	8.74511	8.8828	8.64955	7.89038	7.4259	7.43895	7.02397	7.47817	hsa-miR-128-2-5p	hsa-miR-128-1-5p	hsa-miR-197-3p	hsa-miR-20b-5p	hsa-miR-17-5p
ASCRP3007239	0.00578743	0.106632	2.19969	up	hsa_circRNA_100911	hsa_circ_0023891	circBase	chr11	-	85685750	85742653	exonic	NM_007166	PICALM	CTTTGGCCCTGTATCAGGAGCACAGACTTAATTCAGTGCACAAATGAGATGAATGTGAAC	258.625	243.75	8.3188	7.1815	426	329	168.5	111	295	296	330	54	8.94	8.93835	7.89114	7.50571	7.73336	7.73145	7.20415	6.05705	hsa-miR-1301-3p	hsa-miR-203a-5p	hsa-miR-519a-3p	hsa-miR-656-5p	hsa-miR-519b-3p
ASCRP3007278	0.0374131	0.193377	2.4843	up	hsa_circRNA_100956	hsa_circ_0000357	circBase	chr11	-	116734383	116744352	exonic	NM_025164	SIK3	GAAAAAATGGGCAACAACAGCAGCATCAAACAGCTGCAGCAGGAGCAGTCTCTCCTACAG	401.875	256.5	8.98465	7.67182	704.5	465	244	194	290	305	293	138	9.62694	9.44363	8.4509	8.41714	7.71051	7.7782	7.03638	8.16217	hsa-miR-149-5p	hsa-miR-138-5p	hsa-miR-125a-3p	hsa-miR-181a-5p	hsa-miR-421
ASCRP3007282	0.0166704	0.147316	2.29833	up	hsa_circRNA_001880	hsa_circ_0001880	circBase	chr9	+	110084263	110087285	exonic	NM_002874	RAD23B	GAAAAAGAAGCTATAGAAAGGGGAATCCCTGGAGATAGAGAAAGTCAGGCTGTGGTTGAC	732.875	684.625	9.92786	8.72728	1057	977	571	326.5	964.5	964	715	95	10.204	10.4969	9.76449	9.24604	9.55666	9.55864	8.27009	7.52371	hsa-miR-4691-5p	hsa-miR-6792-3p	hsa-miR-548ax	hsa-miR-4691-3p	hsa-miR-548ao-5p
ASCRP3007299	0.0212254	0.158669	2.03264	up	hsa_circRNA_001387	hsa_circ_0001387	circBase	chr4	+	1902352	1936989	exonic	NM_007331	WHSC1	GAAAAGACTCAGGACGGACAAGCACAGTCTTCGGAAGTGTTCTAAGAACGGAAGCATCTG	133.625	146.375	7.48355	6.4602	154.5	144	126	110	137.5	143	255	50	7.47741	7.68444	7.35276	7.41959	6.58008	6.59927	6.85199	5.80946	hsa-miR-4778-3p	hsa-miR-1236-3p	hsa-miR-6787-3p	hsa-miR-541-5p	hsa-miR-6837-3p
ASCRP3007349	0.0481026	0.216312	2.61384	up	hsa_circRNA_102683	hsa_circ_0007386	circBase	chr2	+	36668400	36669878	exonic	NM_016441	CRIM1	GAAACTCAAGTCAGACTAACTGCAGATGGTTGCTGTACTTTGCCAACAAGAAGAGAAGCC	1355	1198.75	10.9002	9.51401	2007.5	1597.5	882	933	1282	1315.5	2048	149.5	11.0776	11.1804	10.4229	10.9199	9.98729	10.0392	9.74402	8.28549	hsa-miR-146b-5p	hsa-miR-146a-5p	hsa-miR-383-3p	hsa-miR-17-3p	hsa-miR-29b-1-5p
ASCRP3007435	0.011033	0.127641	3.62934	up	hsa_circRNA_102881	hsa_circ_0057582	circBase	chr2	-	197135916	197172809	exonic	NM_020760	HECW2	GAAATTCTACAGGAGCGTCAACCTGATCTTACCAGGAATCACTCACTCAGACTGGGAGGC	432.375	210	9.11574	7.25603	682	561	283.5	203	208	217	323	92	9.58006	9.71621	8.68153	8.48515	7.20598	7.26404	7.17917	7.37493	hsa-miR-152-5p	hsa-miR-96-3p	hsa-miR-380-5p	hsa-miR-365a-5p	hsa-miR-103a-3p
ASCRP3007474	1.22617e-05	0.0343646	2.57391	up	hsa_circRNA_103978	hsa_circ_0074371	circBase	chr5	+	142434003	142437312	exonic	NM_015071	ARHGAP26	GAACCACTTGGCAAAACCCCAAGACTGCTTCTGAGACAGAAACAGATATCTGTGCTGAAT	676.75	532.5	9.80415	8.44019	1021	839	567	280	600	622	805	103	10.1663	10.2791	9.75147	9.01973	8.82581	8.85989	8.44147	7.63359	hsa-miR-19b-2-5p	hsa-miR-19b-1-5p	hsa-miR-323a-5p	hsa-miR-145-5p	hsa-miR-646
ASCRP3007483	0.0246887	0.167746	2.82175	up	hsa_circRNA_100497	hsa_circ_0017105	circBase	chr1	-	236187369	236201553	exonic	NM_002508	NID1	GAACCTGCTATGTTTTCAGCTATAACACGGATTCCCGCCAGACGTGTGCTAACAACAGAC	242.875	149.875	8.27494	6.77835	342	287	235.5	107	173	166.5	186	74	8.61765	8.73668	8.3932	7.35221	6.91984	6.85199	6.4292	6.91237	hsa-miR-765	hsa-miR-892a	hsa-miR-24-3p	hsa-miR-671-5p	hsa-miR-323a-5p
ASCRP3007524	0.016408	0.145661	2.14557	up	hsa_circRNA_103584	hsa_circ_0002688	circBase	chr4	+	1902352	1932497	exonic	NM_007331	WHSC1	GAAGAAGACTCTGTGTTCTAAGAACGGAAGCATCTGGGCTGGATGGAATTTAGCATCAAG	292.25	300.75	8.65538	7.55402	411	346	218	194	319	322.5	492	69.5	8.88203	9.0321	8.29025	8.41714	7.85693	7.84502	7.73991	6.77421	hsa-miR-541-5p	hsa-miR-877-3p	hsa-miR-130b-5p	hsa-miR-1271-3p	hsa-miR-96-5p
ASCRP3007586	0.0419656	0.201994	2.20678	up	hsa_circRNA_074595	hsa_circ_0074595	circBase	chr5	-	150496687	150502572	exonic	NM_001155	ANXA6	GAAGATGCCCAGGGACTGACGAAGACACAATCATCGATATCATCACGCACCGCAGCAATG	787.375	576.875	9.8085	8.66656	1386	1112.5	424	227	650	656	852	149.5	10.5922	10.6871	9.30425	8.65045	8.93079	8.94	8.53413	8.2613	hsa-miR-4435	hsa-miR-3677-5p	hsa-miR-3167	hsa-miR-4469	hsa-miR-4642
ASCRP3007625	0.0233008	0.163792	2.5111	up	hsa_circRNA_100432	hsa_circ_0004777	circBase	chr1	+	204082042	204083733	exonic	NM_005686	SOX13	GAAGGAGAGGTTTCTAGGAAGGAACTCTATGGAAGCCAAAGATGTCAAAGGATGTCCATG	114	80.125	7.22307	5.89475	148	124	90	94	75	78	99.5	68	7.43427	7.46215	6.8418	7.15406	5.63173	5.67473	5.60604	6.66649	hsa-miR-637	hsa-miR-762	hsa-miR-301a-5p	hsa-miR-518c-5p	hsa-miR-384
ASCRP3007629	0.030997	0.180281	2.06897	up	hsa_circRNA_001589	hsa_circ_0001589	circBase	chr6	-	26234499	26234709	sense overlapping	NM_005320	HIST1H1D	GAAGGCAGCTCCGAAGAAAAACATCAAAAAGACTCCTAAGAAGGTAAAGAAGCCAGCAAC	796.75	749.875	9.92623	8.87732	1498	908.5	488.5	292	729.5	718	1424	128	10.6816	10.4097	9.53312	9.08054	9.12796	9.09956	9.23845	8.0433	hsa-miR-6876-3p	hsa-miR-3922-3p	hsa-miR-6813-5p	hsa-miR-27a-5p	hsa-miR-6882-3p
ASCRP3007838	0.0161853	0.145172	2.0775	up	hsa_circRNA_102001	hsa_circ_0005415	circBase	chr17	-	20907514	20908303	exonic	NM_015276	USP22	GACAGCGAAGGCAAAGAGAGCAGGATGAATGGACAGTACCAGCAGCCCACGGACAGTCTC	277.875	249.25	8.55057	7.49572	365.5	318	278	150	254.5	258.5	385	99	8.70548	8.8828	8.64955	7.96445	7.49401	7.52273	7.41959	7.54656	hsa-miR-485-5p	hsa-miR-138-5p	hsa-miR-320a	hsa-miR-320b	hsa-miR-876-3p
ASCRP3007942	0.0139674	0.137334	2.13853	up	hsa_circRNA_053955	hsa_circ_0053955	circBase	chr2	+	36623756	36726490	exonic	NM_016441	CRIM1	GACCTGTCAGTGCATAAACAATGAGAACTGGACTGATGACCAACTGCTTGGTTTTAAACC	414.75	392.125	9.12088	8.02426	644	496	249	270	479	471	529	89.5	9.51043	9.53044	8.47682	8.96584	8.48238	8.44225	7.85654	7.31589	hsa-miR-383-3p	hsa-miR-6757-3p	hsa-miR-143-5p	hsa-miR-1910-5p	hsa-miR-146b-5p
ASCRP3007951	0.019067	0.152884	2.20551	up	hsa_circRNA_092458	hsa_circ_0000872	circBase	chr19	-	3976434	3976629	intronic	ENST00000600794	EEF2	GACGACACCTGGAGACTGTCCCGACACAGCGACGCTCCCCTGAGAGGTGGTGGCGGAGAC	1663.5	1230.62	10.8896	9.74846	2623	2572.5	1076.5	382	1468	1477	1735	242.5	11.4515	11.8881	10.6945	9.52421	10.2091	10.219	9.51844	9.04735	hsa-miR-6727-5p	hsa-miR-6068	hsa-miR-3196	hsa-miR-6721-5p	hsa-miR-382-5p
ASCRP3008147	0.00272118	0.08882	2.62213	up	hsa_circRNA_102378	hsa_circ_0003423	circBase	chr18	+	56601664	56621031	exonic	NM_018181	ZNF532	GAGAGATGTGTACATATCCCACGTGAGGAAGGAGCACGGGAAGAAGACTTGCACTATCTG	902.25	671.875	10.2517	8.86092	1337	1157	707.5	407.5	677	679	1162.5	169	10.538	10.7312	10.0984	9.63904	8.99476	8.98838	8.96584	8.49468	hsa-miR-29b-1-5p	hsa-miR-216a-3p	hsa-miR-449c-5p	hsa-miR-597-3p	hsa-miR-589-5p
ASCRP3008172	0.0206822	0.157696	2.12806	up	hsa_circRNA_103831	hsa_circ_0072391	circBase	chr5	-	43295853	43297268	exonic	NM_002130	HMGCS1	GAGATAAAAATAGTATCTATAGTGGCCTGGAAGCCTTTGGGGCTTCGTGGGACACATATG	186.25	205.125	7.9348	6.84526	229	207	210	99	239	245.5	292	44	8.06754	8.25157	8.21593	7.20415	7.42354	7.45497	7.03226	5.47026	hsa-miR-625-3p	hsa-miR-129-5p	hsa-miR-548c-3p	hsa-let-7c-5p	hsa-let-7b-5p
ASCRP3008272	0.0409997	0.200189	2.10187	up	hsa_circRNA_100011	hsa_circ_0000007	circBase	chr1	-	1735857	1737977	exonic	NM_002074	GNB1	GAGCTGGCAGGACACACAGGCTTCTCGTCAGTGCCTCGCAGGATGGTAAACTTATCATCT	212.75	181.875	8.07036	6.99869	327	269	134	121	165	195.5	291	76	8.55802	8.64573	7.50249	7.57521	6.88058	7.11133	7.02604	6.97678	hsa-miR-644a	hsa-miR-508-3p	hsa-miR-665	hsa-miR-765	hsa-miR-423-5p
ASCRP3008342	0.0117694	0.130867	2.02525	up	hsa_circRNA_001995	hsa_circ_0001995	circBase	chr8	+	28821327	28837673	exonic	NM_024567	HMBOX1	GAGGATTTCCCAAGCAGTTGTTGCACAGGTAACAGAATGGTAGATAACGCAGATCATCTC	319.625	332	8.78615	7.76805	450	374	241.5	213	341	342	563	82	9.0376	9.13367	8.43145	8.5419	7.96391	7.9514	7.94482	7.21207	hsa-miR-1302	hsa-miR-6881-3p	hsa-miR-6875-3p	hsa-miR-450a-2-3p	hsa-miR-4778-3p
ASCRP3008350	0.0101901	0.125272	2.22722	up	hsa_circRNA_405286		25070500	chr14	+	101402108	101455127	sense overlapping	NR_003193	SNORD114-1	GAGGCATCTGCGTCATGATTAGGCTCCGGATGACTAATGATAAGTCTACTTTTCTTCCAC	118.875	104	7.1881	6.03286	165	151	95	64.5	107	108	155	46	7.59447	7.77285	6.94494	6.44015	6.21348	6.17281	6.15773	5.58741	hsa-miR-335-3p	hsa-miR-2054	hsa-miR-153-5p	hsa-miR-3145-3p	hsa-miR-1277-5p
ASCRP3008371	0.00586825	0.106963	2.00782	up	hsa_circRNA_104822	hsa_circ_0087531	circBase	chr9	+	96233422	96278551	exonic	NM_014612	FAM120A	GAGGGGCGACAAAGTTGCACAGAGCATTGAGGATCACCATCAGGAAGTGATTGGTTTCTG	567.75	584.5	9.64416	8.63853	789	684.5	450.5	347	709	706	802	121	9.80582	10.0092	9.40631	9.35526	9.08851	9.07084	8.439	7.95576	hsa-miR-613	hsa-miR-762	hsa-miR-766-5p	hsa-miR-24-3p	hsa-miR-1-3p
ASCRP3008458	0.0261877	0.170616	2.06152	up	hsa_circRNA_102018	hsa_circ_0042819	circBase	chr17	-	28003837	28022541	exonic	NM_033389	SSH2	GATAACAGAGTTCACATATTCAAACCTGTATCTGTGCAGGCAATGTGGCGATCTCCAACA	361.125	401.875	8.97403	7.93033	486	435.5	303	220	467	484	583.5	73	9.14558	9.35505	8.78694	8.60856	8.43184	8.47885	8.00222	6.80841	hsa-miR-302b-3p	hsa-miR-520c-3p	hsa-miR-520b	hsa-miR-302a-3p	hsa-miR-302c-3p
ASCRP3008599	0.00905039	0.120009	2.35294	up	hsa_circRNA_103629	hsa_circ_0005991	circBase	chr4	-	41015599	41016415	exonic	NM_004307	APBB2	GATGAAACAGCTGACTCAGGTGTTGACACCTTGGCAGTGTTTATGGCCAGCAGCGGAACT	300.375	237.625	8.61596	7.3815	415	382.5	261.5	142.5	247	263.5	357	83	8.89488	9.16841	8.55202	7.84855	7.46929	7.55569	7.32154	7.17948	hsa-miR-30b-3p	hsa-miR-329-5p	hsa-miR-762	hsa-miR-422a	hsa-miR-378a-3p
ASCRP3008604	0.0104598	0.125705	2.28649	up	hsa_circRNA_102940	hsa_circ_0003922	circBase	chr2	+	231307651	231314970	exonic	NM_003113	SP100	GATGAAGAAAGATGTTCACGGAAGACCAGGGTGTAGATGACAGGCTGCTCTATGACATTG	836.5	813.625	10.2342	9.04108	1160	990	681.5	514.5	796	790.5	1514	154	10.3627	10.5225	10.0344	10.0173	9.26082	9.24426	9.33892	8.32032	hsa-miR-302a-3p	hsa-miR-511-5p	hsa-miR-338-3p	hsa-miR-890	hsa-miR-302d-3p
ASCRP3008683	0.00957273	0.122371	2.88125	up	hsa_circRNA_024615	hsa_circ_0024615	circBase	chr11	+	120276826	120351139	exonic	NM_015313	ARHGEF12	GATGGAGCAGTTAACAAGGAAGAGAAGGATGTTAATTTACGCATCTCAGGTTTCCCCTCA	283.375	186.375	8.45039	6.92369	370	309.5	355	99	210.5	215	261	59	8.72607	8.83374	9.0376	7.20415	7.235	7.25757	6.88898	6.31323	hsa-miR-7107-3p	hsa-miR-3934-5p	hsa-miR-141-5p	hsa-miR-4753-3p	hsa-miR-1301-3p
ASCRP3008691	0.0119875	0.13146	140.473	up	hsa_circRNA_100709	hsa_circ_0003570	circBase	chr10	-	126370175	126384781	exonic	NM_014661	FAM53B	GATGGCACAGCACACGCCAAAGAAGATGAGTCAAGGACCTACACTTTTCTCTTGTGGAAT	75350.5	282.75	14.824	7.68982	149419	145233	3164	3586	259	283	472	117	16.9679	17.0031	12.25	13.0749	7.55185	7.65969	7.68576	7.86198	hsa-miR-185-3p	hsa-miR-138-5p	hsa-miR-149-3p	hsa-miR-342-5p	hsa-miR-328-5p
ASCRP3008697	0.00654066	0.10968	3.77284	up	hsa_circRNA_007104	hsa_circ_0007104	circBase	chr12	-	64038182	64041145	exonic	NM_173812	DPY19L2	GATGGGATTGTTCTTCATGTATGGAGCATACCTGAGGTAATCATAGCCTCCTGGTATTGC	555.5	274.875	9.60036	7.68471	768	690.5	440	323.5	263	262	445.5	129	9.7678	10.022	9.36787	9.24381	7.55569	7.53007	7.60978	8.0433	hsa-miR-6723-5p	hsa-miR-548e-5p	hsa-miR-26a-1-3p	hsa-miR-150-5p	hsa-miR-559
ASCRP3008731	0.00334692	0.0910581	2.00466	up	hsa_circRNA_065649	hsa_circ_0065649	circBase	chr3	-	49405860	49413024	exonic	NM_001664	RHOA	GATGTTATACTGATGTGTTTTTCCATCGACAGCCCTGATAGTTTAGCAATGGCTGCCATC	295.375	317.5	8.66531	7.66195	383.5	329.5	300	168.5	355	373	471	71	8.77978	8.94092	8.77835	8.16217	8.01796	8.07491	7.67433	6.88058	hsa-miR-3184-5p	hsa-miR-6861-5p	hsa-miR-4318	hsa-miR-371a-5p	hsa-miR-618
ASCRP3008788	0.0425612	0.203656	2.01521	up	hsa_circRNA_058619	hsa_circ_0058619	circBase	chr2	+	231314886	231328865	exonic	NM_003113	SP100	GATTGTACCAGAGTCCTGCGAACAAATTGCTGTCCAAGTGAATAATGGGGATGCTGGAAG	609.625	701.125	9.73431	8.72337	913	703	455	367.5	676	661	1358	109.5	10.022	10.0387	9.41301	9.46356	9.00234	8.95261	9.16982	7.76872	hsa-miR-135a-5p	hsa-miR-93-3p	hsa-miR-513a-5p	hsa-miR-378g	hsa-miR-6836-5p
ASCRP3008798	0.000542629	0.0620673	2.66221	up	hsa_circRNA_103668	hsa_circ_0070040	circBase	chr4	-	77065301	77065626	exonic	NM_017426	NUP54	GATTTAATACACAGCAGCAGCAGCAAACTAGTGGGTTTGGAGGATTTGGGACAACATCTA	2274.38	1490.38	11.6316	10.2189	3518	2811	1502	1266.5	1703	1719	1960	579.5	11.8821	12.0178	11.1483	11.4781	10.4206	10.4509	9.6821	10.3222	hsa-miR-624-5p	hsa-miR-770-5p	hsa-miR-33b-3p	hsa-miR-515-3p	hsa-miR-550a-5p
ASCRP3008853	0.019976	0.15585	4.72812	up	hsa_circRNA_023983	hsa_circ_0023983	circBase	chr11	-	89106599	89135710	exonic	NM_016931	NOX4	GCAACATTTGGGGTTCATCTTAAAATAGTAGGAGACTGGACAGAGGGCTGCTGAAGTATC	574.875	187	9.35622	7.11495	944	832.5	363	160	218	215	231	84	10.0579	10.2664	9.06673	8.03387	7.28182	7.24455	6.72136	7.21207	hsa-miR-1298-3p	hsa-miR-4439	hsa-miR-4538	hsa-miR-1206	hsa-miR-3144-3p
ASCRP3008905	0.00016819	0.0487593	4.26573	up	hsa_circRNA_402294		25242744	chr2	+	65466985	65482828	exonic	NM_005722	ACTR2	GCAGAAACTGGCCTTAGAAACCACAGTATTAGTTGAATCTTATACATTTGTGAAGTGTGG	1483.88	738.25	10.7221	8.62935	2144	1679	1825	287.5	798.5	812.5	1270	72	11.1706	11.2734	11.386	9.05855	9.26273	9.2718	9.07051	6.91237	hsa-miR-1273g-5p	hsa-miR-4490	hsa-miR-1254	hsa-miR-362-5p	hsa-miR-875-3p
ASCRP3008909	0.000743964	0.0656786	3.20371	up	hsa_circRNA_403106		25242744	chr4	+	38029408	38055959	exonic	NM_015173	TBC1D1	GCAGAAGGCGTGCGATTCTTCCAGCAGATATGAAGGAATGAATTCTTCCAAAACAAAACT	373.75	239	8.98037	7.30062	556	430	310	199	240	254	391	71	9.31731	9.33655	8.82084	8.44677	7.4259	7.49401	7.43921	6.84338	hsa-miR-612	hsa-miR-5587-3p	hsa-miR-6885-3p	hsa-miR-4756-3p	hsa-miR-654-3p
ASCRP3008927	0.00424091	0.0986287	2.43963	up	hsa_circRNA_052522	hsa_circ_0052522	circBase	chr2	+	9475221	9508648	exonic	NM_003887	ASAP2	GCAGCGACATATCAAACAGGCCCAGGATGAAGAAAGAAGGCAGTTGATACAGCTTCGAGA	172.625	135.875	7.86537	6.57871	222	198.5	155	115	145	137	197	64.5	8.01691	8.19115	7.74769	7.50571	6.65312	6.52092	6.51846	6.62233	hsa-miR-543	hsa-miR-4778-3p	hsa-miR-3167	hsa-miR-4660	hsa-miR-6884-5p
ASCRP3008951	0.000665034	0.0630388	2.2431	up	hsa_circRNA_102787	hsa_circ_0001055	circBase	chr2	-	100623093	100625394	exonic	NM_002285	AFF3	GCAGGGGGAGTGTCTATGAACCAGATAGAAATGCATTACGGAGGAAAGAACGAGAAAGAA	128	109.625	7.34057	6.17508	180	143	105	84	126	122	141	49.5	7.72975	7.68444	7.04324	6.90486	6.46588	6.36118	6.06381	5.80946	hsa-miR-296-3p	hsa-miR-661	hsa-miR-130b-5p	hsa-miR-152-5p	hsa-miR-632
ASCRP3008978	0.0130645	0.134163	2.1691	up	hsa_circRNA_101550	hsa_circ_0035796	circBase	chr15	-	63988322	64008672	exonic	NM_003922	HERC1	GCATCACTATCAGATATCAGAAAACCAGGACTCTGCAGATGTTGATCCTCAGGAGCATTC	443.625	375.5	9.09903	7.98193	714.5	585	301	174	415.5	404	590.5	92	9.64186	9.78282	8.75777	8.21365	8.25777	8.21563	8.019	7.43531	hsa-miR-877-3p	hsa-miR-130b-5p	hsa-miR-18a-3p	hsa-miR-26b-3p	hsa-miR-33b-3p
ASCRP3009107	0.00911135	0.120217	2.03574	up	hsa_circRNA_008382	hsa_circ_0008382	circBase	chr2	+	231222519	231226412	exonic	NM_138402	SP140L	GCCTGACATCAAACTAAGTCTTAAACAAGGCTGTTCACGGAAGACCAGGATGTAGATGAG	107.25	106.5	7.05068	6.02513	143	127	81	78	121	126	134	45	7.36047	7.51733	6.56062	6.7643	6.37102	6.41606	5.96622	5.34719	hsa-miR-511-5p	hsa-miR-302d-3p	hsa-miR-302c-3p	hsa-miR-3688-3p	hsa-miR-302a-3p
ASCRP3009138	0.0192324	0.153172	2.10601	up	hsa_circRNA_100132	hsa_circ_0002452	circBase	chr1	-	31452908	31468067	exonic	NM_014676	PUM1	GCGACACTAGGGCCCAAGGGATGCAGACAGTGATGAAAACGACAAAGGTGAAAAGAAGAA	190.375	202	8.0132	6.93869	265.5	209	154	133	204.5	210	338.5	55	8.28303	8.27767	7.72336	7.76872	7.17324	7.2072	7.235	6.1393	hsa-miR-646	hsa-miR-93-3p	hsa-miR-450a-2-3p	hsa-miR-615-5p	hsa-miR-503-5p
ASCRP3009260	0.0013884	0.0778018	2.09972	up	hsa_circRNA_104573	hsa_circ_0005013	circBase	chr8	+	26439484	26441499	exonic	NM_001386	DPYSL2	GCTGGGGGAACCACTATGATCAAGCGATCGTCTTCTGATCAAAGGAGGTAAAATTGTTAA	120.125	108.375	7.06439	5.9942	187.5	149.5	91.5	52	133	143	116	41.5	7.7866	7.76292	6.81883	5.88921	6.51994	6.60854	5.79491	5.0534	hsa-miR-542-5p	hsa-miR-141-5p	hsa-miR-221-5p	hsa-miR-875-3p	hsa-miR-96-5p
ASCRP3009264	0.00194901	0.0813076	2.10541	up	hsa_circRNA_001766	hsa_circ_0001766	circBase	chr7	-	148716083	148718239	exonic	NM_004911	PDIA4	GCTGTAGACTACGAGGGCTCCAGAACCCAGGAAGATTCTTCTAACAGAGAAAATGCCATT	250.125	231.875	8.36804	7.29394	339	299	236	126.5	277	282	298.5	70	8.6142	8.77516	8.40229	7.68049	7.6476	7.66902	7.05074	6.80841	hsa-miR-6875-3p	hsa-miR-877-3p	hsa-miR-6881-3p	hsa-miR-3680-3p	hsa-miR-182-5p
ASCRP3009289	0.00359615	0.0931362	2.48442	up	hsa_circRNA_064335	hsa_circ_0064335	circBase	chr3	+	12353878	12422990	exonic	NM_138711	PPARG	GCTTCTGGATTTCACTATGGAGTTCATGCTTGTGAAGGATGCAAGATTTGAAAGAAGCCA	314.875	237	8.80321	7.4903	409	353	262.5	235	244	239	350	115	8.86927	9.05483	8.55802	8.73075	7.45188	7.39997	7.28269	7.82667	hsa-miR-3606-5p	hsa-miR-3160-3p	hsa-miR-3188	hsa-miR-3129-5p	hsa-miR-5680
ASCRP3009297	0.0472257	0.215174	2.33795	up	hsa_circRNA_103333	hsa_circ_0004089	circBase	chr3	+	43341245	43345284	exonic	NM_017719	SNRK	GCTTGGTGATGAGTATGATGCACCTGCAGTAGGAAAAAGAAGCAACTAACAAAACACTGT	460.25	456.875	9.37987	8.15462	590	504	408	339	590.5	596	563	78	9.39068	9.55415	9.24381	9.33082	8.79803	8.80409	7.94336	7.07301	hsa-miR-1264	hsa-miR-154-3p	hsa-miR-329-5p	hsa-miR-487a-3p	hsa-miR-335-3p
ASCRP3009304	0.00631681	0.108051	2.43357	up	hsa_circRNA_101083	hsa_circ_0027033	circBase	chr12	+	56962758	56965639	exonic	NM_002898	RBMS2	GCTTTGCAAGATATGGCAAGATTGTTTCCACTAAGGCCATACTGGACAAGACCACAAACA	683.5	509.875	9.83924	8.55617	1038	841	534	321	551	549.5	774	165	10.1854	10.2815	9.67224	9.21778	8.69421	8.68372	8.38648	8.46028	hsa-miR-512-3p	hsa-miR-30b-3p	hsa-miR-1283	hsa-miR-493-5p	hsa-miR-486-5p
ASCRP3009645	0.0214607	0.159128	2.0696	up	hsa_circRNA_104705	hsa_circ_0007521	circBase	chr8	-	141810557	141900868	exonic	NM_005607	PTK2	GGCTGGTGAATGGAACCTCGCAGTCATTTATCATCAGACCTCAGAAAGAATATGACAGAT	877.625	915.75	10.2442	9.19484	1322.5	1087	625	476	986	992	1544	141	10.5235	10.6688	9.89986	9.88458	9.59809	9.60517	9.36746	8.20863	hsa-miR-301a-5p	hsa-miR-627-3p	hsa-miR-545-5p	hsa-miR-182-5p	hsa-miR-200b-3p
ASCRP3009736	0.0339473	0.186473	2.07568	up	hsa_circRNA_405129		25070500	chr13	-	33779955	33780215	intronic	NM_001243476	STARD13	GGGGTTTTGTTTGAAAGGTACAGCACAGCCTAAGGACAATTTTAAACAAAAGCTGGAGGC	113.125	103.875	7.17795	6.12437	135	127.5	123	67	90	95	173.5	57	7.28037	7.54921	7.33891	6.54333	5.91932	5.98414	6.32452	6.26948	hsa-miR-6809-3p	hsa-miR-6737-3p	hsa-miR-7157-3p	hsa-miR-5008-3p	hsa-miR-2113
ASCRP3009896	0.0246754	0.167746	39.7129	up	hsa_circRNA_102116	hsa_circ_0003258	circBase	chr17	-	47388673	47389404	exonic	NM_014897	ZNF652	GTACTTCGACGAACACATGAAAACACACACTGCACACACAAAAGACATGCCATTTACATG	80462.9	971.5	14.8971	9.58559	159736	155056	2446	4613.5	1005	1058	1415	408	17.1142	17.1456	11.8738	13.4548	9.62254	9.68763	9.2242	9.80799	hsa-miR-520d-3p	hsa-miR-500a-5p	hsa-miR-518c-3p	hsa-miR-103a-2-5p	hsa-miR-518f-3p
ASCRP3009928	0.00385615	0.0951877	2.38338	up	hsa_circRNA_101082	hsa_circ_0002588	circBase	chr12	+	56956200	56965639	exonic	NM_002898	RBMS2	GTATCCTTCGAGATACCAGTGGGACCAGCAGAGGTGTTGGCTTTGCAAGCCATATGTGTC	316.375	255	8.71641	7.4634	461	391	255	158.5	273	284	380	83	9.07628	9.21178	8.51676	8.0608	7.61669	7.66547	7.39194	7.17948	hsa-miR-1271-3p	hsa-miR-367-5p	hsa-miR-550a-5p	hsa-miR-550a-3-5p	hsa-miR-512-3p
ASCRP3009990	0.0130734	0.134163	2.10151	up	hsa_circRNA_405330		25070500	chr15	+	44060686	44061844	exonic	NM_005313	PDIA3	GTCACTGTAAGAACCTGGAGCCCAAGTATAAAGAACTTGGCGAGAAGGCGTGATGGGAAG	370	423	8.94655	7.87512	468.5	412.5	445	154	463	461	708	60	9.09578	9.28667	9.38961	8.01413	8.42503	8.41186	8.256	6.40759	hsa-miR-3942-3p	hsa-miR-6844	hsa-miR-335-3p	hsa-miR-559	hsa-miR-548as-5p
ASCRP3010009	0.0474422	0.215628	2.07831	up	hsa_circRNA_001464	hsa_circ_0001464	circBase	chr5	-	1085346	1087148	exonic	NM_006598	SLC12A7	GTCATCAAGTCTGCCTTCGACCCCCCGGACATCCCCTGGCGGGTCCTACTACATGATATC	5995.25	4249.62	12.8498	11.7944	10771	7161	4039	2010	4586	4561.5	5984	1867	13.3729	13.2859	12.5332	12.2072	11.9468	11.9267	11.1797	12.1244	hsa-miR-1254	hsa-miR-6511a-5p	hsa-miR-6831-5p	hsa-miR-196b-3p	hsa-miR-3927-3p
ASCRP3010013	0.0470383	0.214841	2.80237	up	hsa_circRNA_100909	hsa_circ_0006629	circBase	chr11	-	85685750	85695016	exonic	NM_007166	PICALM	GTCATGAGACCTCCAAACCCCTTTGGCCCTGTATCAGGAGCACAGGATTCACTCCTTCTC	938.375	503.625	10.0891	8.60245	1614	1337	540	262.5	577.5	565	676	196	10.7796	10.9543	9.69553	8.92691	8.75745	8.72777	8.197	8.72756	hsa-miR-656-5p	hsa-miR-361-3p	hsa-miR-193b-5p	hsa-miR-9-5p	hsa-miR-342-5p
ASCRP3010015	0.00705094	0.112408	3.06232	up	hsa_circRNA_100558	hsa_circ_0006780	circBase	chr10	+	14938844	14939516	exonic	NM_024670	SUV39H2	GTCATGGAATATGTTGGAGAGGATATGGAATATTATCTTGTAAAATGGAAAGGATGGCCA	135.625	107.25	7.46403	5.84941	166	155	134	87.5	102	107	183	37	7.59447	7.7921	7.4885	6.98107	6.11153	6.17281	6.398	4.71529	hsa-miR-527	hsa-miR-518a-5p	hsa-miR-511-5p	hsa-miR-421	hsa-miR-450b-5p
ASCRP3010123	0.00407349	0.0969878	2.20197	up	hsa_circRNA_102689	hsa_circ_0054021	circBase	chr2	+	36749234	36749456	exonic	NM_016441	CRIM1	GTGAAAGACCTGTCTTGAGAAAAGGCCAGTGTTGTCCCTACTGCATAGATCAACCTTTTC	816.375	784.5	10.2288	9.08998	1077.5	897	687	604	760	798	1386	194	10.2283	10.3885	10.0518	10.2465	9.19041	9.25448	9.19726	8.71774	hsa-miR-150-3p	hsa-miR-22-3p	hsa-miR-627-3p	hsa-miR-133a-5p	hsa-miR-1301-3p
ASCRP3010207	0.0451149	0.210217	2.48004	up	hsa_circRNA_406704		25070500	chr5	-	158368701	158368987	intronic	ENST00000313708	EBF1	GTGGACTGAGAAAGCATCCTGCACACAGAAAACTACTAAAGACATATCAGCTGGGAAACT	171.875	112.5	7.60111	6.29075	287	232.5	76	92	127	128	140	55	8.39414	8.43913	6.49616	7.07501	6.4505	6.41606	6.02695	6.26948	hsa-miR-3160-5p	hsa-miR-573	hsa-miR-8062	hsa-miR-6814-5p	hsa-miR-188-3p
ASCRP3010272	0.00430921	0.098734	2.94078	up	hsa_circRNA_001640	hsa_circ_0001640	circBase	chr6	-	131276244	131277639	exonic	NM_001431	EPB41L2	GTGTAAAGTGACCCTCTTAGATGGCACCGAATACAGCTGTGACCTGGAGCATAAGCTGTG	754.125	560	10.1469	8.59066	850	780	772	614.5	566	583	952	139	9.92466	10.1715	10.2154	10.2759	8.73477	8.7765	8.68919	8.16217	hsa-miR-942-5p	hsa-miR-6868-3p	hsa-miR-6873-3p	hsa-miR-22-5p	hsa-miR-4753-3p
ASCRP3010282	0.013797	0.13661	2.20582	up	hsa_circRNA_405804		25070500	chr19	-	48724986	48744320	exonic	NM_014959	CARD8	GTGTCTAATTCTGCTAACCTGAAAGTAATGCCCAAGGGTAAAAAAGATACAGTAAAGACA	91.625	81.875	6.74279	5.60148	127	98.5	84	57	72	77.5	135	43	7.18537	7.07435	6.68589	6.02556	5.57043	5.66765	5.98343	5.18439	hsa-miR-6803-5p	hsa-miR-3194-3p	hsa-miR-939-5p	hsa-miR-873-5p	hsa-miR-608
ASCRP3010294	0.0332312	0.185171	2.61922	up	hsa_circRNA_102680	hsa_circ_0002348	circBase	chr2	+	36623756	36706837	exonic	NM_016441	CRIM1	GTGTGCGAAGATGAGAACTGGACTGATGACCAACTGCTTGGTTTTAAACCATGCAATGAA	970.625	836.625	10.4282	9.03909	1415.5	1127	644	696	932	953	1338	123.5	10.6154	10.7041	9.94167	10.4517	9.49189	9.5415	9.14558	7.97739	hsa-miR-383-3p	hsa-miR-146b-5p	hsa-miR-182-5p	hsa-miR-146a-5p	hsa-miR-181d-5p
ASCRP3010335	0.0018467	0.0788431	2.9629	up	hsa_circRNA_004397	hsa_circ_0004397	circBase	chr6	-	105192034	105233194	exonic	NM_020771	HACE1	GTTACGGGCAGCCTCTGGAATTGCTTTGGCACTCGTTAGATGAATGGCTAGTTTTAATAG	243.375	165.875	8.32824	6.76123	332	288.5	230	123	168.5	163.5	270.5	61	8.57797	8.7299	8.36695	7.63812	6.88898	6.81443	6.93392	6.40759	hsa-miR-4753-3p	hsa-miR-1245a	hsa-miR-766-5p	hsa-miR-376a-3p	hsa-miR-623
ASCRP3010336	1.00756e-05	0.0343646	3.42581	up	hsa_circRNA_005855	hsa_circ_0005855	circBase	chr19	+	16198836	16199930	exonic	NM_003290	TPM4	GTTACTAACAATCTGAAATCTCTGGAGGCTGCATCTGAAAAGGTAGCTCGTAAGCTGGTC	754.75	444.125	9.93281	8.15637	1190	944	606	279	528.5	523	637	88	10.3987	10.4646	9.85392	9.01407	8.62555	8.6037	8.11644	7.27979	hsa-miR-3143	hsa-miR-6780a-3p	hsa-miR-4723-3p	hsa-miR-6892-3p	hsa-miR-6803-3p
ASCRP3010362	0.00821997	0.11664	2.83037	up	hsa_circRNA_002625	hsa_circ_0002625	circBase	chr9	+	132841908	132848755	exonic	NM_020960	GPR107	GTTCATAATAATGGTGGGGCAGTGTCATTTCAGGGTAAGAGTAAAGTCTCCACCAGAAGC	627.875	528.875	9.72526	8.22427	890	775.5	568	278	564	556.5	926	69	9.98729	10.157	9.75883	8.99794	8.72777	8.71044	8.65045	6.80841	hsa-miR-370-3p	hsa-miR-93-3p	hsa-miR-5009-5p	hsa-miR-6893-3p	hsa-miR-656-5p
ASCRP3010481	0.00429913	0.098734	2.46493	up	hsa_circRNA_004286	hsa_circ_0004286	circBase	chr9	-	114886536	114919893	exonic	NM_022486	SUSD1	GTTTGCACAGAGAAAGGCACCTGGAGAGAAAGTACTTTAACATGCACAGGTTTAGACGTC	302.25	254.5	8.67136	7.36982	427	381	214	187	288	299	368	63	8.94824	9.15834	8.24535	8.33352	7.70317	7.74202	7.36758	6.66649	hsa-miR-182-5p	hsa-miR-942-5p	hsa-miR-1299	hsa-miR-7161-3p	hsa-miR-2116-3p
ASCRP3010541	0.0072593	0.113542	2.09956	up	hsa_circRNA_400326		25242744	chr1	-	153791266	153792211	exonic	NM_020699	GATAD2B	TAAAGAAACTGAGACAGAGTCAGCTACAGAAAGAGAATGTGGTCCAGAAGTGAGCCAGAG	138.625	126.5	7.50192	6.43183	161.5	144	162.5	86.5	137	132	181	56	7.56525	7.71137	7.8127	6.91835	6.56539	6.49015	6.40227	6.26948	hsa-miR-6875-3p	hsa-miR-4778-3p	hsa-miR-8052	hsa-miR-4753-3p	hsa-miR-6870-3p
ASCRP3010588	0.0202419	0.156532	2.30345	up	hsa_circRNA_104243	hsa_circ_0003666	circBase	chr6	+	157405795	157454341	exonic	NM_017519	ARID1B	TAACTCAAGTGGGACTTACGGTCCACAGATGAGCCAGTATGGACCACAAGGATCTGTCTG	81.5	64.875	6.53098	5.32718	108	105	62	51	62	67.5	90	40	6.95224	7.1801	6.10238	5.88921	5.36917	5.45595	5.47433	5.00928	hsa-miR-892b	hsa-miR-149-5p	hsa-miR-93-3p	hsa-miR-619-5p	hsa-miR-185-5p
ASCRP3010589	0.010536	0.125705	2.39004	up	hsa_circRNA_104244	hsa_circ_0006305	circBase	chr6	+	157431605	157454341	exonic	NM_017519	ARID1B	TAACTCAAGTGGGACTTACGGTCCACAGATGAGCCAGTATGGACCACAAGGTAGTCAGAT	80.5	65.25	6.5325	5.27546	111	96	65	50	67	66	91	37	7.01702	7.03638	6.21348	5.86311	5.45184	5.38436	5.50642	4.75924	hsa-miR-892b	hsa-miR-149-5p	hsa-miR-130b-5p	hsa-miR-1271-3p	hsa-miR-432-3p
ASCRP3010744	0.0196159	0.154508	2.31754	up	hsa_circRNA_091558	hsa_circ_0091558	circBase	chrX	-	130928324	130928494	exonic	uc004ewj.1	LOC286467	TACCTAAGAGATAAGAGAGACTAAGGTGTCAGTATGTTCTTCAAGCTGCTCTGCTCCTGG	89.5	63.5	6.75825	5.54566	111	99	69	79	61	60	77	56	6.97893	7.05244	6.21348	6.78815	5.40366	5.31584	5.29532	6.1678	hsa-miR-924	hsa-miR-6773-5p	hsa-miR-4677-5p	hsa-miR-581	hsa-miR-4656
ASCRP3011022	0.00235406	0.0870391	2.02393	up	hsa_circRNA_405323		25070500	chr15	+	42927053	42931010	exonic	NM_020759	STARD9	TATGTACAAGGTTTTCCAGGATTTAGGGATGGAAGTACTGTCTGGAGTTGCCAAAGGCTA	93.375	95.625	6.88158	5.86442	116	105	85.5	67	106	111.5	124	41	7.06831	7.19618	6.74929	6.51255	6.15899	6.23578	5.87852	5.18439	hsa-miR-7113-3p	hsa-miR-4732-3p	hsa-miR-670-5p	hsa-miR-4476	hsa-miR-6813-5p
ASCRP3011081	0.00603177	0.107422	2.02069	up	hsa_circRNA_007541	hsa_circ_0007541	circBase	chr3	+	179481789	179483636	exonic	NM_003940	USP13	TATTTCTGAGGCCAAGCCCGAAGGACCTAGAGTCAAGGATGGATCTGGAAATTTTGCTGA	106.75	103	7.11912	6.10427	103	108	132	84	89	88	179	56	6.87368	7.22358	7.47437	6.90486	5.96622	5.85066	6.38187	6.21833	hsa-miR-605-5p	hsa-miR-487b-5p	hsa-miR-6851-5p	hsa-miR-33a-3p	hsa-miR-3944-3p
ASCRP3011115	0.00120168	0.0738642	2.22751	up	hsa_circRNA_103628	hsa_circ_0008453	circBase	chr4	-	40936472	40947087	exonic	NM_173075	APBB2	TCAACAGTGACCCAGAAGCCAAGATATATGGAGTGATCACTCATTTCAGACTGATCCAGA	704	631.25	9.95935	8.80392	1033	803	533	447	731.5	712.5	923	158	10.1774	10.204	9.66604	9.78992	9.12796	9.08403	8.64741	8.35626	hsa-miR-608	hsa-miR-647	hsa-miR-192-3p	hsa-miR-30c-2-3p	hsa-miR-19b-3p
ASCRP3011162	0.00865059	0.118459	3.92985	up	hsa_circRNA_104163	hsa_circ_0077520	circBase	chr6	-	105280916	105297121	exonic	NM_020771	HACE1	TCACAAGACGTTGTGGATCGGTGGAATGCTTGGTTTTGCTGTTAAAGAAAGGAGCAAATC	697.75	323.375	9.85405	7.87957	1034	887	570	300	310	308	550	125.5	10.1756	10.3645	9.75883	9.11729	7.8211	7.7921	7.91487	7.99021	hsa-miR-346	hsa-let-7a-2-3p	hsa-miR-651-5p	hsa-miR-196a-3p	hsa-miR-632
ASCRP3011206	0.00917673	0.120415	3.29735	up	hsa_circRNA_101266	hsa_circ_0008776	circBase	chr13	-	52971366	52972329	exonic	NM_018676	THSD1	TCAGAGAAATACAGTTCTTGGAGAAGCTGAATATCTTCTCTTGAGAGAGCCAGGCCATGT	242.125	142.625	8.18559	6.46428	394	321	136	117.5	155	156	210.5	49	8.80379	8.90356	7.49426	7.54076	6.76512	6.75013	6.60159	5.7403	hsa-miR-767-5p	hsa-miR-483-3p	hsa-miR-29a-3p	hsa-miR-29c-3p	hsa-miR-29b-3p
ASCRP3011263	0.00297055	0.0897992	2.01243	up	hsa_circRNA_000762	hsa_circ_0000762	circBase	chr17	-	37564534	37564979	intronic	ENST00000394287	MED1	TCATAGATAAACTGAAGCATGGGTGGCTCTAGCAGCACCAAGATGAAACCTCAAGGAAAG	185.75	172.25	7.94835	6.93942	264	212	145	122	197	190	231	71	8.29298	8.28433	7.6263	7.58979	7.13334	7.05278	6.72818	6.84338	hsa-miR-7111-5p	hsa-miR-3605-5p	hsa-miR-765	hsa-miR-135a-5p	hsa-miR-6894-5p
ASCRP3011439	0.0299933	0.179089	2.09703	up	hsa_circRNA_017645	hsa_circ_0017645	circBase	chr10	-	7327827	7409851	exonic	NM_001018039	SFMBT2	TCCTGGAAGGTGTTGAAATCAGCATTCAGAGCAACTTCCAGCCAGGAATGAAATTGGAAG	85.25	68.5	6.58857	5.52022	114	104.5	70	52.5	71	72	86	45	7.02535	7.17293	6.24116	5.91484	5.59862	5.57233	5.40153	5.5084	hsa-miR-342-5p	hsa-miR-298	hsa-miR-6739-3p	hsa-miR-6775-3p	hsa-miR-19b-3p
ASCRP3011444	0.0324996	0.183713	3.11885	up	hsa_circRNA_405264		25070500	chr14	+	77237532	77239554	exonic	NM_014909	VASH1	TCCTGGGAATGTACAATCACACAGGGACACAGTTCTTTGAAATTAAGAAGAGCAGACCTC	108.5	60.25	6.96721	5.32619	168	131	81	54	56	57	83	45	7.63744	7.55809	6.64773	6.02556	5.26516	5.21991	5.38652	5.43318	hsa-miR-6744-3p	hsa-miR-146b-3p	hsa-miR-6828-3p	hsa-miR-4757-5p	hsa-miR-9-5p
ASCRP3011585	0.011082	0.128096	2.31888	up	hsa_circRNA_042806	hsa_circ_0042806	circBase	chr17	-	27977671	28030080	exonic	NM_033389	SSH2	TCTCCTGGCGTACTGGAATGACACTTACAAATTCATCTCTAAAGCAAACATCAGCGAGAG	351.75	300	8.77607	7.56264	573	453	214	167	328	333	469	70	9.35484	9.40744	8.2498	8.0922	7.89531	7.90869	7.67234	6.77421	hsa-miR-215-3p	hsa-miR-302b-3p	hsa-miR-520c-3p	hsa-miR-3664-5p	hsa-miR-4683
ASCRP3011689	0.0038979	0.0954804	2.38389	up	hsa_circRNA_003826	hsa_circ_0003826	circBase	chr10	-	22896855	22898646	exonic	NM_005028	PIP4K2A	TCTTCCGTAACCTGCGGGAGAGGTTTGGAATTGATGATCAAGATTTCCAGATCAATGAAC	136.25	127.625	7.48083	6.22752	174	147.5	134	89.5	130	133	204	43.5	7.66525	7.7458	7.467	7.04529	6.47402	6.48412	6.5611	5.39083	hsa-miR-3126-3p	hsa-miR-4803	hsa-miR-302a-5p	hsa-miR-5588-5p	hsa-miR-452-3p
ASCRP3011717	0.000559103	0.0623523	2.41363	up	hsa_circRNA_404289		25242744	chr9	+	132841908	132854660	exonic	NM_020960	GPR107	TCTTTCTGGGACCATCTGGATTCATATCCTTCGAAAACGACGGGTAAGAGTAAAGTCTCC	917.75	823.5	10.2077	8.93652	1312	1182	867	310	844	864	1478	108	10.5058	10.7646	10.4023	9.15818	9.33655	9.36623	9.30425	7.73907	hsa-miR-370-3p	hsa-miR-93-3p	hsa-miR-6893-3p	hsa-miR-7161-5p	hsa-miR-548u
ASCRP3011805	0.0205306	0.157375	2.2238	up	hsa_circRNA_025489	hsa_circ_0025489	circBase	chr12	-	12332743	12356334	exonic	NM_002336	LRP6	TGAAGGCAAAATATACTGGGGAGATGCCAAAACAGACAAGATTGAGGTTCATGTACTGGA	301.625	240.5	8.63669	7.48366	471.5	365	201	169	260	251	349	102	9.10988	9.10399	8.1473	8.18559	7.55809	7.48699	7.27979	7.60978	hsa-miR-455-3p	hsa-miR-3692-3p	hsa-miR-770-5p	hsa-miR-323b-3p	hsa-miR-1246
ASCRP3011812	0.00242503	0.0874899	2.12538	up	hsa_circRNA_102612	hsa_circ_0005085	circBase	chr2	+	9419445	9437574	exonic	NM_003887	ASAP2	TGAAGTTCTCAGTGTTTACAAAGGAGTTGACAGCACTTTTCAAAAACCTGGCTTTGGACG	156	156	7.71918	6.63146	196	158	161.5	108.5	171	171	229	53	7.84286	7.83538	7.7868	7.41167	6.92578	6.88249	6.72136	5.9962	hsa-miR-106b-5p	hsa-miR-661	hsa-miR-302a-3p	hsa-miR-302b-3p	hsa-miR-93-5p
ASCRP3011887	0.00676823	0.110458	2.76294	up	hsa_circRNA_001214	hsa_circ_0000227	circBase	chr10	+	31644072	31676195	exonic	ENST00000493835	ZEB1	TGAGAACTTGATCAGTTTGTGTCAGCCACCTTGTTCTCTAAAGCAGCTGTTTAAGGAAGA	1365	1067.5	10.866	9.39977	2085	1642.5	1026.5	706	1125	1181	1807	157	11.1405	11.2162	10.6392	10.4681	9.78967	9.86286	9.56954	8.37702	hsa-miR-136-5p	hsa-miR-494-5p	hsa-miR-617	hsa-miR-148a-5p	hsa-miR-410-5p
ASCRP3011939	0.0478412	0.216162	2.74283	up	hsa_circRNA_006294	hsa_circ_0006294	circBase	chr2	+	36586046	36623930	intronic	ENST00000426856	CRIM1	TGAGTTTCCAAGTCAGGATATGTGCCTTTCAGCTTTAAAGAGAATTGAAGTGTTTTCACT	1753	1510	11.3252	9.8695	2417.5	2019	1267.5	1308	1556	1661	2627	196	11.3269	11.5209	10.9398	11.5131	10.2872	10.4097	10.0633	8.71774	hsa-miR-6758-5p	hsa-miR-1277-5p	hsa-miR-1252-5p	hsa-miR-3916	hsa-miR-4644
ASCRP3011999	0.0213047	0.158687	2.16842	up	hsa_circRNA_102112	hsa_circ_0000780	circBase	chr17	+	45741524	45752148	exonic	NM_002265	KPNB1	TGATGGCAGTTAGCACACTGGTGGAAGATCACAATCGAAGCAATGAAAAGTGACATTGAT	185.625	181.25	7.79424	6.67759	317.5	213	125	87	202	203.5	274.5	45	8.52902	8.30344	7.35276	6.99174	7.15975	7.17324	6.9442	5.43318	hsa-miR-1301-3p	hsa-miR-20b-3p	hsa-miR-505-5p	hsa-miR-616-3p	hsa-miR-761
ASCRP3012026	0.0128796	0.133817	2.19232	up	hsa_circRNA_405398		25070500	chr15	-	77425346	77426092	exonic	NM_024776	PEAK1	TGCAAAAGATCCACTTAATAACTATGCAGTCAAGGGCAATCTAGAGCAGCCATGATACCT	149.375	141.875	7.55881	6.42635	219	171.5	113	94	140.5	160	221	46	7.99181	7.96174	7.17199	7.1097	6.61867	6.76595	6.6567	5.6641	hsa-miR-519d-5p	hsa-miR-4642	hsa-miR-6751-5p	hsa-miR-8057	hsa-miR-1290
ASCRP3012030	0.0212719	0.158669	2.57505	up	hsa_circRNA_100434	hsa_circ_0016123	circBase	chr1	+	204085634	204086835	exonic	NM_005686	SOX13	TGCAAACCAGGGACCCAAGAGAGCCTAGCAGAGAAGGAGCTCCAGCTTCTGGTCATGATT	174.375	125.625	7.89543	6.53083	223	199	150.5	125	113	118	192.5	79	8.04245	8.18776	7.68115	7.67035	6.26714	6.27996	6.46486	7.11133	hsa-miR-93-3p	hsa-miR-377-5p	hsa-miR-367-5p	hsa-miR-555	hsa-miR-370-3p
ASCRP3012040	0.0364249	0.191042	2.08886	up	hsa_circRNA_100913	hsa_circ_0002884	circBase	chr11	-	85692171	85707972	exonic	NM_007166	PICALM	TGCAACAATGCACATCAAAGCTGCCCAATGATCTGCTTGATTTGCAGCAGCCAACTTTTC	617.75	672.375	9.68748	8.62476	958	761	452	300	799	785.5	1022	83	10.0726	10.1419	9.40744	9.12804	9.26698	9.23426	8.79549	7.20231	hsa-miR-656-5p	hsa-miR-361-3p	hsa-miR-421	hsa-miR-563	hsa-miR-380-5p
ASCRP3012054	0.0399049	0.197706	2.35595	up	hsa_circRNA_023928	hsa_circ_0023928	circBase	chr11	-	85711685	85742653	exonic	NM_007166	PICALM	TGCACCAGCCATTGACATATTTTCTACCCCTAGTTCTTCTAACAGACTTAATTCAGTGCA	2337.5	2188.25	11.6196	10.3833	3669	2882	1720	1079	2563	2430	3536	224	11.9343	12.0442	11.2838	11.2162	11.0924	11.0156	10.4981	8.92709	hsa-miR-4677-5p	hsa-miR-33b-5p	hsa-miR-6514-3p	hsa-miR-1244	hsa-miR-891b
ASCRP3012115	0.00257479	0.0883346	5.12872	up	hsa_circRNA_104162	hsa_circ_0077519	circBase	chr6	-	105280916	105291173	exonic	NM_020771	HACE1	TGCCAGAACGGTCACAAGACGGCAGAAGAAATGTATGAGTAAATTATTAGAATATAGCGC	332.25	123.875	8.72432	6.36572	544	396	234	155	125	130	186.5	54	9.2734	9.22826	8.38149	8.01413	6.4505	6.46333	6.44015	6.10892	hsa-miR-346	hsa-miR-181b-5p	hsa-miR-196a-3p	hsa-miR-632	hsa-miR-148b-5p
ASCRP3012214	0.0283785	0.176934	2.70192	up	hsa_circRNA_003310	hsa_circ_0003310	circBase	chr1	-	94685813	94697199	exonic	NM_004815	ARHGAP29	TGCTGCAGAAATGCTCACTGCAAAAGTGAAAGGATTTCAGTTTTTCTGACTGTTACATGA	383.75	339.875	9.1342	7.70022	475.5	385	383.5	291	415	412	466	66.5	9.12158	9.17918	9.16228	9.07377	8.25231	8.24029	7.66325	6.64503	hsa-miR-103a-2-5p	hsa-miR-4307	hsa-miR-3121-3p	hsa-miR-132-3p	hsa-miR-6081
ASCRP3012377	0.00047484	0.0617533	2.33326	up	hsa_circRNA_001552	hsa_circ_0000229	circBase	chr10	+	31661946	31709678	intronic	uc010qeg.1	ZEB1	TGGATCATTGGAGTTTTCAGTTTAAATTCTCAACTGGCAATTGGCCGAAAACTCCCATCT	441.625	363.5	9.14521	7.92287	693	562	312.5	199	432.5	433	500.5	88	9.60875	9.7089	8.82432	8.43887	8.32187	8.3158	7.76417	7.28962	hsa-miR-548a-5p	hsa-miR-153-5p	hsa-miR-548d-5p	hsa-miR-136-5p	hsa-miR-568
ASCRP3012439	0.0387926	0.195509	3.18384	up	hsa_circRNA_100986	hsa_circ_0002083	circBase	chr11	-	128350085	128360471	exonic	NM_005238	ETS1	TGGCTACACAGATATGGAATGTGCAGATGTCCCACTATTAACTCCAAGCAGCAAAGAAAT	519.625	269	9.25287	7.58211	786	610	559.5	123	304	314	368	90	9.79739	9.82946	9.73728	7.64737	7.78271	7.8147	7.35607	7.37493	hsa-miR-432-5p	hsa-miR-136-5p	hsa-miR-544a	hsa-miR-612	hsa-miR-214-3p
ASCRP3012543	0.00861204	0.118459	2.04174	up	hsa_circRNA_406557		25070500	chr4	+	160107793	160131735	exonic	ENST00000505478	RAPGEF2	TGGTTCCGTGTTCATCAAGGAATCCATGTTTCTTCCAAGAAGCAGGATCTGGAAATAGTA	151.875	162	7.70036	6.67056	193	155	142	117.5	159	185	251	53	7.83617	7.82468	7.58393	7.55665	6.79953	7.01004	6.81563	6.05705	hsa-miR-6818-3p	hsa-miR-6885-3p	hsa-miR-876-5p	hsa-miR-145-3p	hsa-miR-1246
ASCRP3012567	0.027249	0.174166	2.57176	up	hsa_circRNA_102678	hsa_circ_0002346	circBase	chr2	+	36623756	36669878	exonic	NM_016441	CRIM1	TGTACTTTGCCAACAAGATGAGAACTGGACTGATGACCAACTGCTTGGTTTTAAACCATG	761.875	643.875	10.0396	8.67684	1175.5	929	446	497	737.5	761.5	972	104.5	10.3783	10.4358	9.38712	9.95722	9.14518	9.17716	8.71646	7.66858	hsa-miR-146b-5p	hsa-miR-146a-5p	hsa-miR-383-3p	hsa-miR-17-3p	hsa-miR-329-5p
ASCRP3012574	0.0052167	0.104158	2.20239	up	hsa_circRNA_100910	hsa_circ_0002998	circBase	chr11	-	85685750	85714494	exonic	NM_007166	PICALM	TGTATCAGGAGCACAGGCCCCTAGCAGTCTTCTTGATGCTTTGGAACAACATTTAGCTTC	933.125	877.75	10.2922	9.15318	1431.5	1197	664.5	439.5	1031	1046	1294	140	10.6234	10.7856	9.99394	9.76604	9.66548	9.67401	9.09215	8.18109	hsa-miR-9-5p	hsa-miR-656-5p	hsa-miR-1301-3p	hsa-miR-485-5p	hsa-miR-361-3p
ASCRP3012578	0.00453107	0.098734	2.87926	up	hsa_circRNA_103729	hsa_circ_0002474	circBase	chr4	-	120517677	120528452	exonic	NM_001083	PDE5A	TGTATGCCAATTAAGAATCATAGGGAAGAGAGAAATGGTCAATGCATGGTTTGCTGAGAG	117.75	72.625	7.10825	5.58255	168	153	88	62	90.5	91	67	42	7.62608	7.7921	6.73835	6.27648	5.97772	5.89831	5.14289	5.31131	hsa-miR-670-3p	hsa-miR-583	hsa-miR-455-3p	hsa-miR-510-3p	hsa-miR-500a-5p
ASCRP3012593	0.0217572	0.15974	2.13626	up	hsa_circRNA_002044	hsa_circ_0000228	circBase	chr10	+	31661946	31676195	exonic	uc001ivr.4	ZEB1	TGTCAGCCACCTTGTTCTCTAAAGTTTTCAGTTTAAATTCTCAACTGGCAATTGGCCGAA	1400.12	1381	10.8616	9.76651	2332	1643	939	686.5	1463	1482	2385	194	11.2838	11.2187	10.4981	10.4457	10.2073	10.2215	9.94748	8.68974	hsa-miR-136-5p	hsa-miR-494-5p	hsa-miR-617	hsa-miR-148a-5p	hsa-miR-410-5p
ASCRP3012677	0.0315489	0.182017	2.34778	up	hsa_circRNA_002641	hsa_circ_0002641	circBase	chr10	+	31662050	31676195	intronic	uc010qeg.1	ZEB1	TGTGTCAGCCACCTTGTTCTCTAAAGGAAAGCACTATCAAGAAAGACTAATGGAGTGACT	1416.5	1327.38	10.8873	9.65597	2361.5	1640	938	726.5	1436	1429.5	2282	162	11.3024	11.2142	10.4996	10.5329	10.1741	10.1663	9.88696	8.39655	hsa-miR-1277-5p	hsa-miR-3171	hsa-miR-3149	hsa-miR-2054	hsa-miR-1252-5p
ASCRP3012817	0.0238103	0.165714	2.27608	up	hsa_circRNA_100353	hsa_circ_0003247	circBase	chr1	-	155408117	155429689	exonic	NM_018489	ASH1L	TTACCAGAGGAAGAAGAGCAAGAGAATAATAAAAGGCTCCCAGCCAACCTCTGATAAACC	770.25	725.75	10.0811	8.89458	1157	924	494	506	873	881	1023	126	10.3534	10.4286	9.54391	9.99853	9.39343	9.39276	8.79661	7.99552	hsa-miR-627-3p	hsa-miR-329-5p	hsa-miR-25-3p	hsa-miR-378a-3p	hsa-miR-766-5p
ASCRP3013123	0.00581267	0.106632	5.21891	up	hsa_circRNA_100945	hsa_circ_0008602	circBase	chr11	-	106849344	106856857	exonic	NM_000855	GUCY1A2	TTCTTCAGTGTACTGCTAATATACTCGCCTCAGACGATACAGCAGACTCTCAAGAGGACA	758.375	252.5	9.95901	7.57527	1110	971	657.5	295	305	304	295	106	10.2801	10.4893	9.97067	9.09594	7.7866	7.77943	7.04665	7.68838	hsa-miR-544a	hsa-miR-200c-3p	hsa-miR-148a-3p	hsa-miR-362-5p	hsa-miR-17-3p
ASCRP3013153	0.0104974	0.125705	4.91195	up	hsa_circRNA_403382		25242744	chr5	+	80390114	80404897	exonic	NM_006909	RASGRF2	TTGAAGAGAATTCCAAAGTCACTGTGCCACATATGATTAAACAGGTGGGGTTCTGTCTCT	550	184	9.4334	7.13711	926.5	704	339.5	230	196	202	242	96	10.0398	10.0407	8.96683	8.68624	7.12173	7.16447	6.78407	7.47817	hsa-miR-216a-3p	hsa-miR-764	hsa-miR-6804-5p	hsa-miR-5701	hsa-miR-3126-3p
ASCRP3013185	0.0101431	0.125157	2.72559	up	hsa_circRNA_004662	hsa_circ_0004662	circBase	chr6	-	160103505	160109274	exonic	NM_001024465	SOD2	TTGCAAAAAGTAAACCACGATCGTTATGCTGAGAGATGTTACAGCCCAGATAGCTCTTCA	258.25	216.25	8.27617	6.8296	418	327	194	94	227	222	374.5	41.5	8.9179	8.93559	8.09715	7.15406	7.335	7.29365	7.37846	5.31131	hsa-miR-4520-2-3p	hsa-miR-208b-5p	hsa-miR-4713-5p	hsa-miR-4659a-3p	hsa-miR-4659b-3p
ASCRP3013190	0.0332021	0.185138	2.02878	up	hsa_circRNA_069443	hsa_circ_0069443	circBase	chr4	+	39077584	39088347	exonic	NM_015990	KLHL5	TTGCACCACAGGACTTCCAATAGTAGTCAGACATTATCATCCTGTCATACTATGGAGCCA	114.375	107.75	7.13308	6.11246	168	127.5	93	69	97	102	181	51	7.62608	7.51042	6.88326	6.51255	6.06111	6.10369	6.40653	5.87852	hsa-miR-942-3p	hsa-miR-195-3p	hsa-miR-3616-5p	hsa-miR-16-2-3p	hsa-miR-493-5p
ASCRP3013198	0.0386504	0.195316	2.10502	up	hsa_circRNA_013755	hsa_circ_0013755	circBase	chr1	-	118461218	118463047	exonic	NM_017686	GDAP2	TTGCAGGGCCTGATTTGAAGGAAGATCTCCAGAAACTTAAAGCTAAAGTCTCCAGTGAAT	174.125	184.875	7.937	6.86317	191.5	192	158	155	209.5	217	261	52	7.8137	8.13581	7.77984	8.01865	7.235	7.27164	6.88898	6.05705	hsa-miR-335-3p	hsa-miR-4713-3p	hsa-miR-18b-5p	hsa-miR-18a-5p	hsa-miR-4646-5p
ASCRP3013230	0.0307058	0.179932	2.12618	up	hsa_circRNA_102353	hsa_circ_0007765	circBase	chr18	+	39607406	39629569	exonic	NM_002647	PIK3C3	TTGGAGTTGGAGACAGGCACCTGGATAACCTTTTGCTAACAAAAACAGGTATGTGATAGT	376.875	397.5	9.0935	8.00524	478	431	303	295.5	462	492	551	85	9.12611	9.34759	8.79367	9.10661	8.41529	8.50663	7.91954	7.17948	hsa-miR-335-3p	hsa-miR-515-5p	hsa-miR-519e-5p	hsa-miR-154-5p	hsa-miR-194-5p
ASCRP3013337	0.0358278	0.189259	2.02922	up	hsa_circRNA_101303	hsa_circ_0030998	circBase	chr13	+	113963957	113964177	exonic	NM_005561	LAMP1	TTTATAACTTGTCAGACACACACCTTTTCCCCAATGCGAGCTCCAAAGAACATGACCTTT	3880.75	4079.88	12.3524	11.3315	6045	4564	3391	1523	4960.5	4862	6035	462	12.6375	12.6636	12.3502	11.7583	12.0405	12.0908	11.1975	9.99712	hsa-miR-29b-3p	hsa-miR-556-5p	hsa-miR-335-5p	hsa-miR-29c-3p	hsa-miR-1323
ASCRP3013495	0.0198436	0.155463	2.21904	up	hsa_circRNA_018086	hsa_circ_0018086	circBase	chr10	+	31676052	31676195	exonic	uc001ivr.4	ZEB1	TTTGTGTCAGCCACCTTGTTCTCTAAAGGACAACCTTAAACTTCCACCACAAGAGGAATA	1551.75	1459.38	11.034	9.88409	2535	1833.5	1020.5	818	1634	1615.5	2374.5	213.5	11.4019	11.386	10.6248	10.7235	10.3627	10.3749	9.94263	8.8561	hsa-miR-6774-5p	hsa-miR-5695	hsa-miR-148a-5p	hsa-miR-6865-5p	hsa-miR-4686
ASCRP3013605	0.0486371	0.217536	2.11146	up	hsa_circRNA_104417	hsa_circ_0008139	circBase	chr7	+	77210743	77212967	exonic	NM_002835	PTPN12	TTTTTGGAGGATGATATGGGAGTATAATGTTGTGTTGATCACAGCCGAGTTAAATTGACA	606.25	646.5	9.82678	8.74854	718	621	562	524	712	718	1033	123	9.6617	9.86364	9.73907	10.0427	9.09594	9.09956	8.81484	7.98381	hsa-miR-548c-3p	hsa-miR-222-3p	hsa-miR-33a-5p	hsa-miR-519d-5p	hsa-miR-221-3p

## Sheet: down_tumor_vs_skin
# Fold Change cut-off: 2.0 # P-value cut-off: 0.05 # Condition pairs: tumor_vs_skin # Column A: probeID it represents probe name. # Column B: P-value, P-value calculated from paired t-test. # Column C: FDR, FDR is calculated from Benjamini Hochberg FDR. # Column D: FC (abs), the absolute ratio (no log scale) of normalized intensities between two conditions. # Column E: Regulation, it depicts whic…
tumor_vs_skin 2.0 fold down regulated CircRNAs
	P-value and FDR		Fold change and Regulation		Annotations											Group--Raw Intensity		Group--Normalized Intensity		Raw Intensity								Normalized Intensity								miRNA Binding Sites
probeID	P-value	FDR	FC (abs)	Regulation	circRNA	Alias	source	chrom	strand	txStart	txEnd	circRNA_type	best_transcript	GeneSymbol	Sequence	group-tumor(raw)	group-skin(raw)	group-tumor(normalized)	group-skin(normalized)	[tumor1, tumor](raw)	[tumor2, tumor](raw)	[tumor3, tumor](raw)	[tumor4, tumor](raw)	[skin1, skin](raw)	[skin2, skin](raw)	[skin3, skin](raw)	[skin4, skin](raw)	[tumor1, tumor](normalized)	[tumor2, tumor](normalized)	[tumor3, tumor](normalized)	[tumor4, tumor](normalized)	[skin1, skin](normalized)	[skin2, skin](normalized)	[skin3, skin](normalized)	[skin4, skin](normalized)	MRE1	MRE2	MRE3	MRE4	MRE5
ASCRP3000026	0.0290156	0.177977	3.10435	down	hsa_circRNA_405950		25070500	chr2	+	121036193	121038483	exonic	uc002tml.3	RALB	AAAAAGTAGAAGGTATTCTAGAGCTCTTCAGTGGGTCATCTGTGTGTCACAGCCTCAGAA	53.5	344.75	5.84261	7.47691	51	51	55	57	206	192.5	904	76.5	5.63718	5.86001	5.80139	6.07187	7.19679	7.06831	8.62029	7.02223	hsa-miR-192-3p	hsa-miR-7847-3p	hsa-miR-7154-5p	hsa-miR-4640-5p	hsa-miR-614
ASCRP3000051	0.0210772	0.158669	7.50289	down	hsa_circRNA_102445	hsa_circ_0004552	circBase	chr19	+	11015626	11019883	exonic	NM_199141	CARM1	AAAACCACACCGACTTCAAGGACAAGATGAAGATGTGTGTGTCTTTAAGTGCTCAGTGTC	93.75	2051.88	6.81011	9.71756	123	105	74	73	861	887.5	6246	213	7.12819	7.16416	6.377	6.57109	9.36431	9.41961	11.2431	8.8432	hsa-miR-644a	hsa-miR-572	hsa-miR-19b-2-5p	hsa-miR-19b-1-5p	hsa-miR-548a-3p
ASCRP3000061	0.00276188	0.0888433	2.17814	down	hsa_circRNA_016363	hsa_circ_0016363	circBase	chr1	-	211836114	211843749	exonic	uc021pir.1	NEK2	AAAAGAATTCTTCAGTTTCCCTGTGCCTCCATTTACAGCTTTTAGCCAGAAAGAACTCGC	265.375	1073.88	8.5743	9.69739	310.5	205	301	245	942	1014.5	1866	473	8.50241	8.2449	8.78163	8.76825	9.51315	9.62494	9.61819	10.0333	hsa-miR-942-5p	hsa-miR-4659b-3p	hsa-miR-4659a-3p	hsa-miR-4677-5p	hsa-miR-676-5p
ASCRP3000069	0.0090385	0.120009	2.94503	down	hsa_circRNA_000829	hsa_circ_0000829	circBase	chr18	-	12506475	12535600	exonic	NM_020148	SPIRE1	AAAAGATACACCTTGCGAAAAGTGATGTTGTGTGCTGCTCATCTCCCTACTGAATCAGAT	539.75	3628.5	9.58459	11.1429	835	491	454	379	2443	2276	8931	864	9.89778	9.51844	9.42105	9.50107	10.9933	10.888	11.713	10.9772	hsa-miR-376a-5p	hsa-miR-3936	hsa-miR-18b-5p	hsa-miR-6812-3p	hsa-miR-200b-3p
ASCRP3000086	0.0364063	0.19102	2.05409	down	hsa_circRNA_406838		25070500	chr6	+	125328677	125329118	intronic	ENST00000359704	RNF217	AAAAGTTGTAAAAATATGCTATAATAAAATTTATCCACTGCTCCTGGCTGACTTTGAGCA	65	185.5	6.20787	7.24637	75	57	62	66	170	185	237	150	6.33573	5.97772	6.0665	6.45153	6.90336	7.03776	6.7518	8.29255	hsa-miR-654-3p	hsa-miR-590-3p	hsa-miR-202-3p	hsa-miR-3171	hsa-miR-548bb-5p
ASCRP3000179	0.0143104	0.13838	4.0273	down	hsa_circRNA_002554	hsa_circ_0002554	circBase	chr3	-	53908237	53910107	exonic	NM_022899	ACTR8	AAAGAAACTTTTTGTCATTTAGATCAGGGATTGTGGTCCATCAGGAGTCTGTGTGTGCCA	55.375	489	5.91385	7.92366	58	55	59	49.5	268	268.5	1330	89.5	5.90585	5.97772	5.95755	5.81427	7.6033	7.58886	9.13816	7.3643	hsa-miR-3185	hsa-miR-5689	hsa-miR-587	hsa-miR-139-5p	hsa-miR-6750-5p
ASCRP3000271	0.0246385	0.167746	2.05612	down	hsa_circRNA_020960	hsa_circ_0020960	circBase	chr11	-	5269501	5270820	exonic	NM_000559	HBG1	AAATAATAAATCTATTCTGCTGAGAGATCACGCTCCTGGTTGTCTACCCATGGACCCAGA	62.875	183.25	6.15721	7.19714	69.5	54	62	66	159	191	249	134	6.27648	5.97772	5.95755	6.41712	6.7857	7.06158	6.83234	8.10895	hsa-miR-6735-5p	hsa-miR-5004-5p	hsa-miR-656-5p	hsa-miR-6501-5p	hsa-miR-7154-3p
ASCRP3000320	0.00305112	0.0902691	2.79127	down	hsa_circRNA_031210	hsa_circ_0031210	circBase	chr14	-	23033806	23044133	exonic	NM_001344	DAD1	AAATGTAACCTTTTGCCTTCCAAATTAAAGAACTCCATGCCACTCCTCTTTGCCTGAGAA	416.875	2556	9.29069	10.7716	447.5	339	433.5	447.5	1800.5	1920	5712	791.5	9.03003	8.99838	9.34142	9.79292	10.523	10.6469	11.1149	10.8017	hsa-miR-330-5p	hsa-miR-4668-3p	hsa-miR-326	hsa-miR-4742-5p	hsa-miR-3174
ASCRP3000411	0.00722944	0.113246	2.58979	down	hsa_circRNA_002953	hsa_circ_0002953	circBase	chr21	-	11011437	11029717	exonic	uc002yis.1	TPTE	AACATTCAAGGGATGGTGATATGGATGATAGTCGAGGAGGCTTGGAGTACCCATAATACA	107.625	486.625	7.12615	8.49898	96.5	84	131	119	492.5	486	792	176	6.76014	6.77421	7.42223	7.54801	8.51824	8.48666	8.41886	8.57218	hsa-miR-654-3p	hsa-miR-6874-3p	hsa-miR-4288	hsa-miR-6742-3p	hsa-miR-632
ASCRP3000418	0.00864865	0.118459	2.89674	down	hsa_circRNA_101089	hsa_circ_0027261	circBase	chr12	+	57891939	57892406	exonic	NM_004990	MARS	AACATTTCGTTTGATATTTTTGGTCGCACCACCACTCCACAGCAGACCAAGTTGCCTGTG	317.125	2053.62	8.86888	10.4033	282	247	371.5	368	1508	1538	4616	552.5	8.36832	8.52853	9.11729	9.46139	10.2475	10.2741	10.8369	10.2547	hsa-miR-641	hsa-miR-92a-2-5p	hsa-miR-149-3p	hsa-miR-637	hsa-miR-367-5p
ASCRP3000513	0.0379862	0.194469	6.435	down	hsa_circRNA_103361	hsa_circ_0001296	circBase	chr3	-	47719687	47727660	exonic	NM_003074	SMARCC1	AACTTGACTGGAGATGTGTGTGCTGTGATGAGGAAGATGAAGATCCTGCCAAAGGTGATC	580.375	13069.6	9.62374	12.3097	884	714.5	383	340	4589	4572.5	42066.5	1050.5	9.98222	10.0592	9.14558	9.30796	11.9495	11.937	14.0981	11.254	hsa-miR-449c-3p	hsa-miR-582-5p	hsa-miR-509-3p	hsa-miR-510-5p	hsa-miR-369-5p
ASCRP3000592	0.000845546	0.067819	2.14519	down	hsa_circRNA_103676	hsa_circ_0070133	circBase	chr4	+	79229219	79258971	exonic	NM_025074	FRAS1	AAGAGCAGTTCCTCAACCTCGTGGGATACTGTGCTGTCTGCCATGAGTCCTGTGCAGGTT	67.875	238.25	6.29065	7.39176	63.5	57	83	68	213	213	432	95	6.06381	5.97772	6.60854	6.51255	7.25845	7.25757	7.57284	7.47817	hsa-miR-1301-3p	hsa-miR-302d-3p	hsa-miR-143-5p	hsa-miR-514a-3p	hsa-miR-302c-3p
ASCRP3000648	0.0125751	0.133506	2.45912	down	hsa_circRNA_026129	hsa_circ_0026129	circBase	chr12	-	49578582	49579773	sense overlapping	NM_006009	TUBA1A	AAGCTGTCCATTTCTGTGATGGGTTTTGAATAAAGTATTCCCTGTCTTAAGCCGACCAGT	86.375	411.625	6.72585	8.024	92	70	106	77.5	398	397	764.5	87	6.68677	6.41923	7.07435	6.72307	8.19823	8.17393	8.36941	7.35442	hsa-miR-1293	hsa-miR-593-5p	hsa-miR-424-5p	hsa-miR-4453	hsa-miR-4733-3p
ASCRP3000730	0.024816	0.167916	2.24362	down	hsa_circRNA_406246		25070500	chr3	-	27424643	27493989	exonic	NM_003615	SLC4A7	AAGTCTCTTGCAAATTCCAGTCAAGGCCCTAAAATATAGGGTCCTGATGAAGAAGCTGTT	83.375	300.5	6.64625	7.81208	69	63.5	110	91	164	326	516	196	6.19144	6.29267	7.087	7.01388	6.83708	7.86817	7.81551	8.72756	hsa-miR-6888-5p	hsa-miR-3929	hsa-miR-8076	hsa-miR-516b-5p	hsa-miR-4254
ASCRP3000731	0.0167445	0.147316	2.33794	down	hsa_circRNA_103674	hsa_circ_0070113	circBase	chr4	+	79186178	79188586	exonic	NM_025074	FRAS1	AAGTGACCTGCCAGACTGGAGAGTGTGCCAAAGTGGAGTGTGCCCGGGATGAGACTGTAG	101	405.5	7.03324	8.25848	122.5	85	93	103.5	295	310	767	250	7.13398	6.79629	6.8621	7.34058	7.75668	7.8111	8.37431	9.09182	hsa-miR-103a-3p	hsa-miR-107	hsa-miR-615-3p	hsa-miR-486-3p	hsa-miR-301a-5p
ASCRP3000777	0.00249145	0.0877957	2.04716	down	hsa_circRNA_402255		25242744	chr2	+	55040368	55056614	exonic	NM_001039753	EML6	AATAACCAAAATTGATCTCAGGGAGACAGAACAAGGATACAAAGCCTTGCCTTACACCCA	60.375	194	6.13299	7.16661	63.5	56	58	64	226	237	228	85	6.12193	6.14505	5.88311	6.38187	7.31956	7.38926	6.7033	7.25432	hsa-miR-19b-2-5p	hsa-miR-892a	hsa-miR-19b-1-5p	hsa-miR-3692-3p	hsa-miR-6733-3p
ASCRP3000791	0.0432543	0.20519	2.34676	down	hsa_circRNA_025984	hsa_circ_0025984	circBase	chr12	-	46751970	46754992	exonic	NM_018976	SLC38A2	AATACATGCTTAATCCTGAGCTTTGTTCTTCCTGTTAAGTGGTGTACTGGTGATGACCGG	133	498	7.33644	8.56711	80	71	178	203	425.5	438	888	240.5	6.46281	6.4443	7.96409	8.47454	8.30044	8.32988	8.59708	9.04103	hsa-miR-548aq-5p	hsa-miR-548a-5p	hsa-miR-548d-5p	hsa-miR-548n	hsa-miR-548b-5p
ASCRP3000870	0.00214641	0.0840295	2.56516	down	hsa_circRNA_047713	hsa_circ_0047713	circBase	chr18	+	48584494	48586286	exonic	NM_005359	SMAD4	AATGAGCTTGCATTCCAGCCTCCCATTTCCAATCATCCTGGTCAGCCTGCCAGTATACTG	1149.88	7375.75	10.7262	12.0852	1362	931	1450.5	856	4047	3839	20007	1610	10.5649	10.4358	11.1172	10.7867	11.7974	11.7583	12.8679	11.9173	hsa-miR-6504-5p	hsa-miR-6756-5p	hsa-miR-512-3p	hsa-miR-1910-5p	hsa-miR-3064-5p
ASCRP3000885	0.0286461	0.177581	3.59009	down	hsa_circRNA_104391	hsa_circ_0080451	circBase	chr7	+	72398922	72400649	exonic	NM_172020	POM121	AATGCCATTACCAGTTCCTACAGCTCCACTCGAGGCATCTCACAGGCGCCATGATAGCAG	398.375	3127.62	9.14919	10.9932	293.5	238	572	490	2440	2428	6976	666.5	8.42346	8.46271	9.77338	9.93722	10.9908	11.0143	11.4251	10.5427	hsa-miR-588	hsa-miR-105-5p	hsa-miR-561-5p	hsa-miR-28-5p	hsa-miR-580-3p
ASCRP3000889	0.020328	0.156627	2.22301	down	hsa_circRNA_403286		25242744	chr5	+	904262	908576	exonic	NM_004237	TRIP13	AATGCTGTCTTGACCCAAATTGATCAGATTAAAAGGTCCTCCTGGCACTGGAAAAACATC	169.875	732.375	7.86814	9.02065	223	164.5	136	156	982	894	888	165.5	8.03318	7.90888	7.52738	8.0031	9.58594	9.43323	8.59882	8.46462	hsa-miR-7974	hsa-miR-34a-3p	hsa-miR-6072	hsa-miR-6864-3p	hsa-miR-409-5p
ASCRP3000893	0.00200781	0.0827921	2.86673	down	hsa_circRNA_077760	hsa_circ_0077760	circBase	chr6	-	122779664	122779826	exonic	NM_020755	SERINC1	AATGGAAGAACAACTGAATAAGATACCATGTTTGTGTGGAAGTGCCCCGTGTTTGCTATG	87.625	437	6.75974	8.27915	80	65	113.5	92	376	393	823	156	6.48412	6.27648	7.17948	7.09889	8.11221	8.16751	8.48061	8.35626	hsa-miR-466	hsa-miR-4632-5p	hsa-miR-323a-3p	hsa-miR-6875-3p	hsa-miR-139-5p
ASCRP3000907	0.0351595	0.188233	2.10702	down	hsa_circRNA_406821		25070500	chr6	+	109175427	109197553	exonic	NM_032131	ARMC2	AATGTTCAAAGGAACAACATCTTTACCATCTCATCTCAAGAATGGAGGGGTGTGGTGTCT	292.875	932.25	8.53917	9.61437	197.5	140	243	591	869	805	1354	701	7.846	7.65567	8.44677	10.2082	9.38199	9.26544	9.16605	10.644	hsa-miR-6876-5p	hsa-miR-7106-5p	hsa-miR-627-3p	hsa-miR-6846-5p	hsa-miR-1249-5p
ASCRP3000909	0.0239773	0.165749	2.40739	down	hsa_circRNA_406750		25070500	chr6	-	30695948	30697798	intronic	ENST00000376389	FLOT1	AATGTTCCCAAGTGTGAGGTCTCAGGTTGGAGCTGAGGAGAATTGCTAGGTTCCTGTGTT	43.875	176.125	5.27479	6.54226	47	37	51.5	40	98	100	446.5	60	5.5084	4.74586	5.59862	5.24628	6.0665	6.08654	7.6084	6.40759	hsa-miR-619-5p	hsa-miR-6778-3p	hsa-miR-1303	hsa-miR-4763-5p	hsa-miR-5095
ASCRP3000911	0.0101866	0.125272	3.85563	down	hsa_circRNA_004097	hsa_circ_0004097	circBase	chr10	-	46753787	47232156	sense overlapping	NM_031912	SYT15	AATGTTTAGGGGTAAGTCTGCTTTTTTTCTATTTTTAATAAAAAGATATATTACAGAAGA	54.5	303.125	5.78663	7.7336	40	41	72	65	300.5	300.5	514	97.5	5.25575	5.23195	6.35128	6.30755	7.778	7.75939	7.80768	7.58933	hsa-miR-619-5p	hsa-miR-5787	hsa-miR-1303	hsa-miR-1273g-3p	hsa-miR-6778-3p
ASCRP3000930	0.000333643	0.0545253	2.06302	down	hsa_circRNA_015816	hsa_circ_0015816	circBase	chr1	+	200080329	200090083	exonic	NM_003822	NR5A2	AATTCTTGGTGCTCTTTAGTTTAGGTTGATGACCAAATGAAGCTGCTTCAGAACTGCTGG	54	172.75	5.72439	6.76915	56	50	63	47	155	159.5	316.5	60	5.84283	5.62627	6.02695	5.40153	6.76512	6.78815	7.14039	6.38295	hsa-miR-6500-3p	hsa-miR-744-3p	hsa-miR-3667-3p	hsa-miR-3670	hsa-miR-185-5p
ASCRP3001007	0.0112592	0.128786	2.32307	down	hsa_circRNA_101403	hsa_circ_0032649	circBase	chr14	-	75513078	75516421	exonic	NM_014381	MLH3	ACAACTGTGGCTGTGGATGTTGTACTTGAGAATGGCAATTATTTCCAGTCAGAGAAGGAA	79.375	373.75	6.53915	7.75518	60	53.5	107	97	230	219	937	109	5.9962	5.91932	7.087	7.15406	7.35111	7.26404	8.66651	7.73907	hsa-miR-146a-3p	hsa-miR-329-5p	hsa-miR-335-3p	hsa-miR-26a-1-3p	hsa-miR-103a-2-5p
ASCRP3001163	0.0291844	0.178388	5.3067	down	hsa_circRNA_405952		25070500	chr2	-	122125405	122135069	sense overlapping	NM_015282	CLASP1	ACAGTGTGCTGTGCTGCAGGTTATCCCTAGGCTAAAAGAGAACTCTGTATGAGTTAAATG	117.375	1497.5	7.10577	9.51358	145	179.5	81	64	853	812	4128	197	7.39355	8.03799	6.57441	6.41712	9.3469	9.27631	10.6871	8.74406	hsa-miR-1277-5p	hsa-miR-6867-3p	hsa-miR-6738-3p	hsa-miR-6855-5p	hsa-miR-619-5p
ASCRP3001240	0.0171115	0.148009	2.33878	down	hsa_circRNA_406736		25070500	chr6	-	8093409	8095466	intronic	ENST00000379715	EEF1E1	ACATTTTTAAGATCACCTCGCCTGGCCAGTAAACTGTTTTTTTGTTCACCGACAATGTGT	78.875	277.5	6.60032	7.82608	85	74	80.5	76	270	273	376	191	6.57866	6.55008	6.56062	6.71193	7.61163	7.61439	7.39194	8.68635	hsa-miR-3929	hsa-miR-3662	hsa-miR-374a-5p	hsa-miR-29a-5p	hsa-miR-5001-3p
ASCRP3001273	0.0288293	0.17761	3.55152	down	hsa_circRNA_003074	hsa_circ_0003074	circBase	chr10	+	12123470	12133683	exonic	NM_018706	DHTKD1	ACCACTCCAGCTGAAAGAGGAAGGTCTTCTTTATACTGCAGTGATATTGTTGATCATGGC	292	2225.5	8.66573	10.4942	213	173	394	388	1741	1755.5	4914	491.5	7.96047	7.9756	9.18678	9.54004	10.4616	10.4893	10.9359	10.0898	hsa-miR-518c-5p	hsa-miR-3667-3p	hsa-miR-670-3p	hsa-miR-4660	hsa-miR-4685-5p
ASCRP3001447	0.0162452	0.145402	2.76162	down	hsa_circRNA_101038	hsa_circ_0025768	circBase	chr12	-	29904598	29921008	exonic	NM_175861	TMTC1	ACGAGCTGTGTGGTCCATGATGAGGCTAAACATATTTTTGACTGGTATGAACCCATTCTA	70.25	413.875	6.35097	7.81648	60	54	85	82	232	238.5	1084.5	100.5	5.93267	5.97772	6.66116	6.83234	7.37194	7.4053	8.88956	7.59912	hsa-miR-449a	hsa-miR-449b-5p	hsa-miR-449c-5p	hsa-miR-34c-5p	hsa-miR-629-3p
ASCRP3001449	0.00568176	0.106632	2.00476	down	hsa_circRNA_404904		25070500	chr11	+	71369656	71370884	intergenic			ACGAGTTTGTCATCATGTGAGAGAGAATAGGTCTGTTCTTCCCCTGGATTGTAAACTCCT	149.625	532.125	7.6811	8.68454	185.5	118	161	134	528.5	542	829	229	7.75334	7.37249	7.81751	7.78107	8.62988	8.66807	8.49068	8.94952	hsa-miR-619-5p	hsa-miR-766-3p	hsa-miR-302c-3p	hsa-miR-6792-3p	hsa-miR-302b-3p
ASCRP3001535	0.00811244	0.115999	2.31139	down	hsa_circRNA_001233	hsa_circ_0000463	circBase	chr12	-	132609079	132609271	antisense	NR_003290	EP400NL	ACTCCTTTCCCTGTGCTTTCCGATACTCACCACCAGGACTGTGACTTCCTGAATGCACTG	3446.12	16319.9	12.3084	13.5171	4104	2731	4227	2722.5	11909	11546.5	38073.5	3750.5	12.0958	11.9695	12.5655	12.6026	13.475	13.449	13.9025	13.242	hsa-miR-627-5p	hsa-miR-550a-5p	hsa-miR-515-3p	hsa-miR-499a-3p	hsa-miR-550a-3-5p
ASCRP3001541	0.0290037	0.177977	2.44588	down	hsa_circRNA_104471	hsa_circ_0082142	circBase	chr7	+	127447537	127569382	exonic	NM_014390	SND1	ACTCTATTTGCCAAAGGAAACTTGCCTTATCACCTTCTTGCTTGCAGGATAAGAACAAGA	100.25	554.5	7.01332	8.30368	100	77	121	103	414.5	412	1288	103.5	6.85199	6.61867	7.29996	7.28269	8.25777	8.24861	9.08751	7.62082	hsa-miR-891a-3p	hsa-miR-140-3p	hsa-miR-31-3p	hsa-miR-130a-5p	hsa-miR-371a-5p
ASCRP3001695	0.0110925	0.128104	2.35806	down	hsa_circRNA_406725		25070500	chr5	-	180286875	180286984	intronic	ENST00000359141	ZFP62	AGAAACTAAACAGCCATCTATTCGGGGGCATTTGGGTTGTCTCCAATTTGTTGTTACTTC	67.75	243.25	6.34855	7.58615	72	54	78	67	250	256	328.5	138.5	6.31209	6.0214	6.54815	6.51255	7.48699	7.50695	7.19433	8.15634	hsa-miR-548ao-5p	hsa-miR-802	hsa-miR-7-2-3p	hsa-miR-548ax	hsa-miR-4659a-3p
ASCRP3001754	0.00213179	0.0837062	2.73476	down	hsa_circRNA_405776		25070500	chr19	+	37579940	37587017	exonic	ENST00000587082	ZNF420	AGAAGTCTGCCATCTGTTTCATTGTTATTCCTTTTCTCTGCATTCTCCAGACTCTGTGCT	197.875	1090.12	8.12213	9.57354	255.5	159	183	194	955	867.5	2190	348	8.23461	7.85616	8.00292	8.39481	9.53245	9.37127	9.83198	9.55846	hsa-miR-499a-3p	hsa-miR-499b-3p	hsa-miR-6847-5p	hsa-miR-6761-5p	hsa-miR-5683
ASCRP3001840	0.0124815	0.133049	2.8522	down	hsa_circRNA_400850		25242744	chr11	+	118890859	118892596	exonic	NM_016146	TRAPPC4	AGACTTTGCCCTCAAGAATCCATTCTATTCCTTAGAAATGCCTATCAGGCTCTTTGCCAT	268.75	1932.12	8.57696	10.089	327	260	295	193	1006	1064	5188	470.5	8.56303	8.59475	8.74616	8.40389	9.62768	9.69553	11.0075	10.0254	hsa-miR-1246	hsa-miR-4774-3p	hsa-miR-6888-3p	hsa-miR-526b-5p	hsa-miR-130b-3p
ASCRP3001872	0.0131122	0.134163	5.80426	down	hsa_circRNA_005801	hsa_circ_0005801	circBase	chr10	-	98303832	98325183	exonic	NM_020123	TM9SF3	AGAGCCATTCCTTTTGGAACAATGATGATGTGATGCCAGCCACTTACTGTGAAATTGATT	245.75	2931	8.27438	10.8115	155	121	460	247	1900	2321	6940	563	7.48498	7.38872	9.4318	8.79204	10.6154	10.9293	11.4118	10.2895	hsa-miR-545-5p	hsa-miR-95-5p	hsa-miR-4753-3p	hsa-miR-4799-5p	hsa-miR-627-3p
ASCRP3001910	0.0131626	0.134218	2.95766	down	hsa_circRNA_404571		25070500	chr1	+	118485168	118485970	intronic	uc001ehi.2	WDR3	AGATAGAGGACATTGTAAAGCCTTTTCCTGGAAAAAGTAAACCTTTGAGTAAAAATAAAT	53.625	201.625	5.77331	7.33777	49	49.5	61	55	232	236.5	218	120	5.59489	5.6516	5.95755	5.88921	7.38549	7.38657	6.6567	7.92233	hsa-miR-1285-3p	hsa-miR-8077	hsa-miR-891a-3p	hsa-miR-152-5p	hsa-miR-7851-3p
ASCRP3001972	0.0198765	0.155535	2.55727	down	hsa_circRNA_406799		25070500	chr6	-	75974946	75982671	sense overlapping	NM_018247	TMEM30A	AGATTCTAGTGCTTTGCTTGATTCACTGGTCTATGTGGGAGTGTCTGATTGCTGAGTCTA	45.75	200.875	5.41575	6.77035	44	41	50	48	124	126	491.5	62	5.36917	5.23195	5.5163	5.54555	6.4505	6.43443	7.74496	6.45153	hsa-miR-3916	hsa-miR-6780a-5p	hsa-miR-548a-5p	hsa-miR-6731-5p	hsa-miR-5009-5p
ASCRP3001982	0.014075	0.137433	2.05165	down	hsa_circRNA_000569	hsa_circ_0000420	circBase	chr12	-	72050664	72054207	sense overlapping	NM_144982	ZFC3H1	AGCAAAACCACTTTCCCTGAAATCCGACACTACTGATTCTAGTCAAGATGCTGCACTTAA	92.25	329	6.86696	7.90375	77	71	123	98	318.5	312	557.5	128	6.41817	6.49915	7.32604	7.22449	7.85693	7.8111	7.93233	8.01465	hsa-miR-651-3p	hsa-miR-580-3p	hsa-miR-561-3p	hsa-miR-153-5p	hsa-miR-183-3p
ASCRP3002108	0.0335429	0.185623	5.98996	down	hsa_circRNA_104434	hsa_circ_0081343	circBase	chr7	+	98985661	98985884	exonic	NM_005720	ARPC1B	AGCGGCTCTCGTGTGATCTCCATCTGTTATTTCGAGCAGGAGAATGACTGGCATCGACTG	423.25	6478	9.10232	11.6849	229	209	764	491	3843.5	3733	17658.5	677	8.05471	8.23685	10.1888	9.92896	11.7309	11.713	12.7208	10.5747	hsa-miR-545-3p	hsa-miR-210-5p	hsa-miR-597-3p	hsa-miR-147b	hsa-miR-620
ASCRP3002172	0.015497	0.143292	6.14785	down	hsa_circRNA_092523	hsa_circ_0001255	circBase	chr22	+	50618381	50618469	sense overlapping	NM_052839	PANX2	AGCTTGAGTGGGAGTGTGTGAGCGTGAGCGAGCGGGTGTGTATGTACGAGTGTGCACGTG	267.25	5101.75	8.53556	11.1556	307	148	284	330	1964	1894	15802.5	746.5	8.48414	7.7306	8.66207	9.26544	10.6764	10.6202	12.5949	10.7312	hsa-miR-2276-5p	hsa-miR-6865-3p	hsa-miR-7112-3p	hsa-miR-593-5p	hsa-miR-6767-3p
ASCRP3002345	0.0386939	0.195431	2.50031	down	hsa_circRNA_006910	hsa_circ_0006910	circBase	chr12	-	72051305	72054207	intronic	ENST00000378743	ZFC3H1	AGGTGGACTGTCTGTGGATACTACTGGTAATTATGACACTAGTGATTTTATGCTGCACTT	67.375	349	6.23735	7.55945	53	46.5	88	82	215	219.5	881.5	80	5.76372	5.54169	6.76264	6.88135	7.26169	7.28962	8.58761	7.09889	hsa-miR-6760-5p	hsa-miR-3662	hsa-miR-580-3p	hsa-miR-6883-3p	hsa-miR-5584-5p
ASCRP3002420	0.0405959	0.19903	2.3034	down	hsa_circRNA_406464		25070500	chr4	-	38828305	38831158	intronic	ENST00000506146	TLR1	AGTCCTCGGAGTGCCCTGTGAATCATATTGGTCTTTGGAATTTGGACTCATATCAAGATG	145	759.125	7.63837	8.84214	134	113	176	157	643	605	1649	139.5	7.28731	7.30024	7.94208	8.02386	8.91631	8.82104	9.44344	8.18776	hsa-miR-32-3p	hsa-miR-580-5p	hsa-miR-506-5p	hsa-miR-548a-3p	hsa-miR-548ar-3p
ASCRP3002496	0.0356228	0.189021	3.86561	down	hsa_circRNA_404595		25070500	chr1	-	156303463	156304503	intronic	ENST00000295688	CCT3	AGTTAGGGCCAAGCTTCATGAGTTCAGAGGTCTTTGAATAGTGTGTGTTTTGTTTTTGGT	63.25	687.375	6.16728	8.11797	65	59	69	60	263.5	253	2132	101	6.16655	6.06381	6.24116	6.19759	7.57071	7.49401	9.79739	7.60978	hsa-miR-4459	hsa-miR-4786-3p	hsa-miR-665	hsa-miR-4538	hsa-miR-127-5p
ASCRP3002511	0.0136248	0.136393	2.38686	down	hsa_circRNA_406319		25070500	chr3	-	107099431	107101023	sense overlapping	NR_126332	LOC101929579	AGTTCTGGCTGTTCCTTACGGACATCTCTGGTGACACACAAGTGGAGAAGATAAATAGTA	57.625	199.875	5.86221	7.11732	51	45.5	75	59	195	199.5	330	75	5.59489	5.34275	6.377	6.13418	7.12173	7.13591	7.2072	7.00443	hsa-miR-5006-3p	hsa-miR-6758-5p	hsa-miR-1224-3p	hsa-miR-6856-5p	hsa-miR-6809-3p
ASCRP3002558	0.00152587	0.0788431	2.86931	down	hsa_circRNA_051907	hsa_circ_0051907	circBase	chr19	+	49999633	50002944	sense overlapping	NM_001015	RPS11	ATAAAGTTATTTTCTCATTCCACTTCCTCTCCAGCCCCTGCGTAATCGATAAGGAAACCC	7513.38	34504.9	13.4124	14.9331	9609	6851	8225	5368.5	35446	33920.5	54411	14242	13.2186	13.2263	13.5387	13.6661	14.9076	14.9203	14.66	15.2446	hsa-miR-4290	hsa-miR-619-5p	hsa-miR-4530	hsa-miR-3620-3p	hsa-miR-1248
ASCRP3002622	0.00976301	0.12408	3.18225	down	hsa_circRNA_406637		25070500	chr5	+	93978977	93990457	exonic	NM_032290	ANKRD32	ATACCTTAAGGAAGCACATATATAGAGCTCAGAGTTTTGGAGGCTGGAAAGGCAAATGTT	46	187	5.43127	7.10132	41	39	55	49	209.5	205	250	83.5	5.25575	4.91679	5.88311	5.66943	7.21207	7.16069	6.82042	7.21207	hsa-miR-335-3p	hsa-miR-548m	hsa-miR-135a-5p	hsa-miR-153-5p	hsa-miR-4680-3p
ASCRP3002647	0.0279642	0.17558	2.3295	down	hsa_circRNA_100787	hsa_circ_0021647	circBase	chr11	+	34107610	34112225	exonic	NM_005898	CAPRIN1	ATAGCAGTGGAATCAATGTAAATGCAGCTCCATTCCAATCCATGCAAACGGTGGTAAATT	1553.25	8549.12	11.1887	12.4087	1628	1496	1756	1333	6233	6318	20080	1565.5	10.7895	11.0983	11.3199	11.5471	12.4317	12.454	12.8785	11.8707	hsa-miR-873-5p	hsa-miR-20b-3p	hsa-miR-20a-3p	hsa-miR-649	hsa-miR-1296-3p
ASCRP3002664	0.00348457	0.0927855	3.47003	down	hsa_circRNA_001229	hsa_circ_0001229	circBase	chr22	+	38089338	38089486	sense overlapping	NM_024313	NOL12	ATAGTGTTTACCAGTATTAAATTCTCAGCCACTCCTTTCCATGTGTGCCTACCGCATGTT	244.25	1731.5	8.45036	10.2453	237	176	283	281	1404	1366	3620	536	8.11514	7.98524	8.6736	9.02744	10.1474	10.1035	10.523	10.2073	hsa-miR-6734-5p	hsa-miR-4728-5p	hsa-miR-3175	hsa-miR-6770-5p	hsa-miR-6878-5p
ASCRP3002688	0.0150475	0.140579	2.82088	down	hsa_circRNA_407270		25070500	chrX	+	15969938	16026822	intergenic			ATATCTCCACTCCTCAAATTGAAGTTCAGTATCTGCTGAACCTCTTACTCTCCTGGAGCC	820.5	5857.25	10.2758	11.7719	808	676	965.5	832.5	3363	3685	15231	1150	9.83361	9.98729	10.5409	10.7414	11.5041	11.7015	12.5124	11.3698	hsa-miR-4739	hsa-miR-6797-5p	hsa-miR-6878-5p	hsa-miR-548n	hsa-miR-4728-5p
ASCRP3002728	0.0232518	0.163792	2.13092	down	hsa_circRNA_027610	hsa_circ_0027610	circBase	chr12	-	76444310	76446890	exonic	NM_004537	NAP1L1	ATATTTTACTGGAGAAGCTATTGAAGATGATGATGATGATTTCCTGAGAGTGGAGATCTG	89	297.125	6.78111	7.87258	63	62	123	108	236	262	476.5	214	6.07589	6.26245	7.36649	7.41959	7.39194	7.54656	7.70101	8.85083	hsa-miR-1184	hsa-miR-6513-5p	hsa-miR-410-3p	hsa-miR-548t-5p	hsa-miR-574-3p
ASCRP3002768	0.00458328	0.098734	2.65264	down	hsa_circRNA_100111	hsa_circ_0007283	circBase	chr1	-	27432375	27436268	exonic	NM_003047	SLC9A1	ATCACTGTCATCTTCTTCACCGTCTTTGTGCAGGTCCTGTATCACCTCTTTGAGGAGTTT	271.25	1785.12	8.60451	10.0119	280	214	361	230	1190	1149.5	4454	347	8.36258	8.31863	9.06092	8.67591	9.87491	9.81751	10.7969	9.55846	hsa-miR-30b-3p	hsa-miR-339-3p	hsa-miR-598-5p	hsa-miR-299-3p	hsa-miR-365a-5p
ASCRP3002830	0.0378695	0.194283	4.58189	down	hsa_circRNA_025750	hsa_circ_0025750	circBase	chr12	+	29446232	29450133	exonic	NM_018099	FAR2	ATCCGTGCCCTGTGGAGCCAAAAAAAATCATTGATTCCCTTGACTATTTGAGAAAGTCAA	237	3986.12	8.36609	10.562	184	146	346	272	1615.5	1583	12447	299	7.77244	7.7306	8.99547	8.96584	10.3385	10.3281	12.2153	9.36623	hsa-miR-2682-5p	hsa-miR-5585-3p	hsa-miR-34b-5p	hsa-miR-8075	hsa-miR-4762-3p
ASCRP3002845	0.000369364	0.0561949	14.025	down	hsa_circRNA_405814		25070500	chr19	+	57088080	57089646	intronic	ENST00000594953	ZNF470	ATCCTTGATTTGTCATCAGAGATGTCATACTGACTTGGAGTGTGTGTGGGTGACCAAATC	379.125	10881.8	9.09197	12.9019	413	232	399	472.5	7114	7031	26011	3371	8.88556	8.42831	9.19803	9.85597	12.6326	12.6478	13.2228	13.1044	hsa-miR-4262	hsa-miR-181c-5p	hsa-miR-181b-5p	hsa-miR-181a-5p	hsa-miR-181d-5p
ASCRP3002888	0.0270237	0.173654	4.65521	down	hsa_circRNA_402150		25242744	chr2	+	1093881	1168869	exonic	NM_018968	SNTG2	ATCTGAACGGAAACTCCAGTACCACACGCAGAACTGTTACACTCCGCAGACAGCCAGTTG	203.75	1822.88	8.04718	10.266	125	106	299	285	1501	1591.5	3758	441	7.14994	7.21207	8.77155	9.05516	10.2391	10.3366	10.5706	9.91787	hsa-miR-4667-5p	hsa-miR-153-5p	hsa-miR-490-3p	hsa-miR-6746-3p	hsa-miR-4685-3p
ASCRP3002892	0.0146764	0.139242	2.0912	down	hsa_circRNA_102456	hsa_circ_0000894	circBase	chr19	-	12825634	12826553	exonic	NM_013433	TNPO2	ATCTGCAAGGAAGTCCTGGCCTCCCATCTGGTCCAGCATTCTCATCACCACCATCGCTTC	1029.62	3832.88	10.5858	11.6501	1322	899	1080	817.5	4036.5	3887	5830	1578	10.522	10.396	10.6984	10.7268	11.7912	11.7693	11.1483	11.8919	hsa-miR-661	hsa-miR-542-5p	hsa-miR-365a-5p	hsa-miR-433-3p	hsa-miR-509-5p
ASCRP3002900	0.0033084	0.0910581	2.85024	down	hsa_circRNA_004036	hsa_circ_0004036	circBase	chr9	+	100780570	100788733	intergenic			ATCTGGCTCACAAGCAGCCTTTACCTCCAGGGTTAGGAGTCCAGCACCTGAAGAATGATA	244	1218.75	8.44645	9.95753	304	198	253	221	1240	1214	1806	615	8.47023	8.20314	8.52413	8.58832	9.93058	9.89863	9.56514	10.4358	hsa-miR-5001-5p	hsa-miR-619-5p	hsa-miR-5787	hsa-miR-4763-5p	hsa-miR-4425
ASCRP3002905	0.0152003	0.141805	2.43571	down	hsa_circRNA_406888		25070500	chr6	-	158549139	158569986	exonic	NM_032861	SERAC1	ATCTTCATTCTTCTATAGTTCGCTCAGGTATTGCCTGGCAGGCAAGAAAAGAACTTCACA	264.75	1249.12	8.42835	9.7127	158	133.5	484.5	283	633.5	956	2870	537	7.53348	7.61485	9.5209	9.04419	8.88556	9.54391	10.214	10.2073	hsa-miR-301a-5p	hsa-miR-646	hsa-miR-367-5p	hsa-miR-22-5p	hsa-miR-4303
ASCRP3002951	0.016704	0.147316	2.01691	down	hsa_circRNA_100035	hsa_circ_0009117	circBase	chr1	-	8555122	8674745	exonic	NM_012102	RERE	ATGACACCACTCTGAATGCACTGAACACAGTCCACAACTCCCAGGCCTGTTGCAGATCTC	476.75	2155.25	9.46199	10.4741	584.5	478.5	435	409	1730	1811.5	4581.5	498	9.37746	9.49127	9.34496	9.63428	10.4501	10.5241	10.8238	10.0986	hsa-miR-105-5p	hsa-miR-16-5p	hsa-miR-424-5p	hsa-miR-15a-5p	hsa-miR-377-3p
ASCRP3002996	0.00089854	0.0698825	2.05148	down	hsa_circRNA_100748	hsa_circ_0020926	circBase	chr11	+	3988781	3988912	exonic	NM_003156	STIM1	ATGATGCCAATGGTGATGTGGATGTGGAAGAAAGTGATGAGAGTTTTGCCGAATTGACAA	222	933.25	8.21444	9.25111	163	117.5	305	302.5	499	523	2252	459	7.56525	7.38171	8.79102	9.1198	8.53438	8.60856	9.87491	9.98658	hsa-miR-136-3p	hsa-miR-598-3p	hsa-miR-556-3p	hsa-miR-335-3p	hsa-miR-499a-3p
ASCRP3003019	0.0173877	0.14859	10.3186	down	hsa_circRNA_001490	hsa_circ_0001490	circBase	chr5	+	61653517	61657356	exonic	NM_004520	KIF2A	ATGCATTAGCAGATTGATGAACATAGGATATGTGTGTGTGTAAGAAAACGACCACTCAAT	248.375	7792.88	8.35694	11.7241	398.5	258	150	187	2950	2910.5	24368	943	8.82998	8.5762	7.66436	8.35722	11.3309	11.3269	13.1368	11.1018	hsa-miR-659-3p	hsa-miR-5002-5p	hsa-miR-203b-5p	hsa-miR-4460	hsa-miR-6718-5p
ASCRP3003047	0.0391851	0.195873	3.82726	down	hsa_circRNA_401844		25242744	chr17	-	57963443	57968289	exonic	uc010ddg.2	TUBD1	ATGCTTCTGTCAAAAACAAGGTTCTGGAAACAACTGGGCATATGGTGACTCACACAGTTC	167.125	1081	7.7201	9.65641	129	87	280.5	172	524	1514	1741	545	7.21207	6.84023	8.65917	8.16892	8.61294	10.2589	9.52262	10.2312	hsa-miR-3187-5p	hsa-miR-4666b	hsa-miR-450b-5p	hsa-miR-181b-3p	hsa-miR-6758-3p
ASCRP3003086	0.0156399	0.143664	3.62044	down	hsa_circRNA_004090	hsa_circ_0004090	circBase	chr17	-	57148183	57161450	exonic	NM_015294	TRIM37	ATGGCATCTTTTGTTACCACTCCTGTTCCACCAGACTTTACCAGATGTGAAAATCACCAT	304.125	2408.5	8.78505	10.6412	251	214	383.5	368	1940	1910	5228	556	8.21	8.3124	9.15423	9.46356	10.6508	10.6327	11.018	10.2634	hsa-miR-654-3p	hsa-miR-6738-3p	hsa-miR-6807-3p	hsa-miR-6509-3p	hsa-miR-20b-5p
ASCRP3003140	0.00350161	0.0928987	2.26388	down	hsa_circRNA_104106	hsa_circ_0006232	circBase	chr6	-	42235891	42237586	exonic	NM_033502	TRERF1	ATGTGGCCCCAGGTGTGAGCGACGTCTCCTCACCACAGTGCTGTGTGGTCTATACCTCAG	141.875	645.125	7.59416	8.77295	162	119.5	148.5	137.5	476	494	1391	219.5	7.57	7.38171	7.63812	7.7868	8.46845	8.51195	9.20446	8.90695	hsa-miR-370-3p	hsa-miR-367-5p	hsa-miR-133a-5p	hsa-miR-138-5p	hsa-miR-512-3p
ASCRP3003190	0.034225	0.186891	2.48213	down	hsa_circRNA_404539		25070500	chr1	+	83753161	83771535	intergenic			ATTAGAGTGCTGATGGTAGTAGTCCTGTGCCATAGATGGAGCAGAGTGAAGCAAGATAAA	176.375	998.5	7.96492	9.2765	160	151.5	197	197	831	823	2150	190	7.53979	7.77285	8.12082	8.42621	9.31491	9.29825	9.80648	8.68635	hsa-miR-7107-3p	hsa-miR-29a-5p	hsa-miR-329-5p	hsa-miR-4753-3p	hsa-miR-4307
ASCRP3003215	0.00814882	0.116046	2.06791	down	hsa_circRNA_104524	hsa_circ_0002810	circBase	chr7	-	151917607	151935911	exonic	NM_170606	KMT2C	ATTCAAGGGATGGTGAAATGGATGATAGTCGAGGGGGCTTGGAGTACCCATAATACAGTG	123	476.125	7.37637	8.42455	135	106	128	123	494	511	751	148.5	7.28037	7.1801	7.4069	7.63812	8.5202	8.56375	8.34313	8.27111	hsa-miR-654-3p	hsa-miR-632	hsa-miR-377-3p	hsa-miR-17-3p	hsa-miR-187-5p
ASCRP3003232	0.0186108	0.151974	2.13464	down	hsa_circRNA_103336	hsa_circ_0065049	circBase	chr3	-	44974609	45000952	exonic	NM_016598	ZDHHC3	ATTCCACTTCCTGCATTGCTTTGAAGAAGATTGGACAAATGCCAGTATGGACAGAATAGC	131.125	493.875	7.48332	8.57732	122	98	146	158.5	541.5	512	712	210	7.13911	7.09889	7.6345	8.0608	8.66296	8.57017	8.26351	8.81264	hsa-miR-17-3p	hsa-miR-92a-2-5p	hsa-miR-188-3p	hsa-miR-493-5p	hsa-miR-582-5p
ASCRP3003296	0.000262121	0.0538713	2.09147	down	hsa_circRNA_004065	hsa_circ_0004065	circBase	chr3	+	101520078	101525970	exonic	NM_145037	NXPE3	ATTGGGTAACTGTGATTCCCAGGAGAATAAAAGTACTTGGACCATGAGACTGTTTCAGCC	43.75	119.375	5.28886	6.35337	43	40	46	46	117	119	184	57.5	5.18811	5.23195	5.33384	5.40153	6.33182	6.35238	6.41606	6.31323	hsa-miR-3185	hsa-miR-6735-5p	hsa-miR-3714	hsa-miR-1184	hsa-miR-1301-3p
ASCRP3003359	0.00811977	0.115999	2.67884	down	hsa_circRNA_001915	hsa_circ_0000092	circBase	chr1	+	93305053	93305167	intronic	ENST00000370321	RPL5	ATTTGCTTGTTGGCCTGTGTCCAGTCCTTGGTACATAATGCTGGGAATTACTTTTAAAGG	106.375	556.5	7.09304	8.51465	100.5	75	129	121	450	441	1181	154	6.826	6.52631	7.44466	7.57521	8.3819	8.34521	8.98518	8.34632	hsa-miR-215-3p	hsa-miR-532-3p	hsa-miR-188-3p	hsa-miR-9-5p	hsa-miR-452-3p
ASCRP3003396	0.0179857	0.150518	2.35079	down	hsa_circRNA_405275		25070500	chr14	-	89123719	89131833	exonic	NM_183387	EML5	CAAAAAGAACCCTCAATTGATGAAAGGTGGGAGGTGTTGCTGTTTTTCTCCTGATGGTAA	79	366.25	6.57457	7.80771	67.5	53	92.5	103	245	241	868	111	6.22798	5.93561	6.85199	7.28269	7.45548	7.41959	8.5647	7.79108	hsa-miR-8068	hsa-miR-215-3p	hsa-miR-627-3p	hsa-miR-641	hsa-miR-4733-5p
ASCRP3003420	0.0248061	0.167916	3.14819	down	hsa_circRNA_405624		25070500	chr17	-	67270083	67280213	exonic	uc002jid.2	ABCA5	CAAAATTCTGCTGGTGAGAGTGTGTGAAGGTTTGTTTTCTGCCCTAGACAGTCATTCAAA	115.125	1019.75	7.23998	8.89451	131.5	88	133	108	463.5	449	2996.5	170	7.24455	6.88288	7.45188	7.38063	8.42503	8.37702	10.2664	8.5096	hsa-miR-5680	hsa-miR-653-3p	hsa-miR-6875-3p	hsa-miR-4803	hsa-miR-29a-5p
ASCRP3003433	0.00863402	0.118459	2.00988	down	hsa_circRNA_101756	hsa_circ_0038487	circBase	chr16	+	22236974	22237296	exonic	NM_013302	EEF2K	CAAACTCCTTCCACTTCAAGGACCTTCGCCTCTGCATTTGTCCAGTAACTCTGGCTGTGC	833.375	3322.88	10.2982	11.3053	881	661	1001.5	790	2784.5	2778.5	6557.5	1171	9.97722	9.94575	10.5922	10.6777	11.2431	11.2598	11.3067	11.4118	hsa-miR-670-3p	hsa-miR-361-5p	hsa-miR-193b-3p	hsa-miR-153-5p	hsa-miR-486-3p
ASCRP3003509	0.0167434	0.147316	2.16195	down	hsa_circRNA_003267	hsa_circ_0003267	circBase	chr6	-	84108085	84117620	exonic	NM_002395	ME1	CAACAATATAGTTTGGTGTTTCGGAAGCCAAGGACTTGGCCTTTACCCTGGAAGAGAGAC	40.375	110.75	5.0712	6.18354	35	36	41	49.5	95	99.5	192	56.5	4.76919	4.63773	5.11584	5.76206	6.01445	6.06381	6.46077	6.19513	hsa-miR-3942-3p	hsa-miR-182-5p	hsa-miR-6778-5p	hsa-miR-6876-5p	hsa-miR-1972
ASCRP3003562	0.00807286	0.115999	3.86451	down	hsa_circRNA_405685		25070500	chr18	-	44617544	44623775	sense overlapping	ENST00000592747	RP11-49K24.4	CAACCCTCAGGATCCACACATCTGTGTATCTCACTGTCGGTGTGGTGTTTGATTTTCTGG	125.125	1226.62	7.27637	9.22665	86	67.5	211	136	557.5	625	3510	214	6.63327	6.4443	8.23581	7.7921	8.71281	8.86927	10.4862	8.83838	hsa-miR-30b-3p	hsa-miR-3689b-3p	hsa-miR-3689c	hsa-miR-5787	hsa-miR-3916
ASCRP3003705	0.0215532	0.159276	2.82042	down	hsa_circRNA_051641	hsa_circ_0051641	circBase	chr19	-	47341422	47342835	exonic	uc002pft.1	AP2S1	CAATAAACCTGTGGTCCTGCCTGGCCTTCCGGAACTTTAAGATCATTTACCGCCGCTATG	1050.62	5961.25	10.6296	12.1255	1327	853	1016.5	1006	6461	6300	9648	1436	10.5273	10.3095	10.6108	11.0707	12.4789	12.445	11.8422	11.7358	hsa-miR-4685-5p	hsa-miR-5196-5p	hsa-miR-6089	hsa-let-7d-5p	hsa-miR-4747-5p
ASCRP3003770	0.0261391	0.170579	2.07107	down	hsa_circRNA_405432		25070500	chr16	+	3361752	3373013	sense overlapping	NM_153028	ZNF75A	CAATGTAGAAAATGCTGGAATTTTTCCTTGGAACTGGACTGTGATGAGAGGTTGCAGTCC	114.375	414.25	7.23898	8.28936	101.5	90.5	140	125.5	435.5	462	604	155.5	6.85588	6.91723	7.53542	7.64737	8.33575	8.41186	8.04518	8.36463	hsa-miR-6778-5p	hsa-miR-3192-5p	hsa-miR-7851-3p	hsa-miR-1273h-5p	hsa-miR-4739
ASCRP3003781	0.00157333	0.0788431	2.20296	down	hsa_circRNA_404891		25070500	chr11	-	64760944	64762021	sense overlapping	NM_138456	BATF2	CAATTCAGTTCCAGATGAGGGTGCTCTTCCTGACTTGACCCCAAGGAGCAACAAAGGCAG	117	466.5	7.28364	8.42309	124	96	147	101	429	383	863	191	7.16132	7.05244	7.63812	7.28269	8.307	8.13485	8.55574	8.69475	hsa-miR-378g	hsa-miR-6756-5p	hsa-miR-6842-3p	hsa-miR-939-3p	hsa-miR-4648
ASCRP3003833	0.0457857	0.211841	5.08273	down	hsa_circRNA_092520	hsa_circ_0001240	circBase	chr22	-	42807412	42807742	exonic	NM_145912	NFAM1	CACACTCCACGGTGAGAGGCAGCGGCACCTTCATCCTGGTCAGAGGAGGACAGTCAGTGA	238.875	2203.5	8.11029	10.4559	99	94	406.5	356	1635	1750	4953	476	6.80357	6.99739	9.23037	9.40983	10.3557	10.4773	10.9468	10.0437	hsa-miR-122-5p	hsa-miR-8073	hsa-miR-7113-5p	hsa-miR-4435	hsa-miR-455-3p
ASCRP3004011	0.00931137	0.120727	2.01505	down	hsa_circRNA_402768		25242744	chr22	-	46829289	46835308	exonic	NM_014246	CELSR1	CACTCTGTGCAGGTGCAGTACTACAACAAGGAGAGCACTGTGAGGTGGATGCCCGCTCAG	56.375	179.125	5.91881	6.92963	46	39	66.5	74	140.5	140	350	86	5.59489	5.14289	6.25421	6.68326	6.59181	6.56539	7.28153	7.27979	hsa-miR-500a-3p	hsa-miR-3190-3p	hsa-miR-6804-3p	hsa-miR-3130-3p	hsa-miR-1227-3p
ASCRP3004045	0.00384827	0.0951877	2.2454	down	hsa_circRNA_009213	hsa_circ_0009213	circBase	chr1	+	957580	970704	exonic	NM_198576	AGRN	CACTTCACTCCAGTGCCTCCGACGCCTCCTGATGGTTCGGGTCTGGCGGTACTTGAAGGG	1105	5357.5	10.6974	11.8644	1323.5	937	1204	955.5	4046.5	4126.5	11863.5	1393.5	10.5235	10.4488	10.8494	10.9679	11.7957	11.818	12.1331	11.7108	hsa-miR-5001-5p	hsa-miR-629-5p	hsa-miR-3692-3p	hsa-miR-4430	hsa-miR-197-3p
ASCRP3004139	0.00582043	0.106632	3.36037	down	hsa_circRNA_102073	hsa_circ_0043812	circBase	chr17	-	40476728	40477079	exonic	NM_003150	STAT3	CAGAGAAACTCTTGGACCCACTCCTTGCCAGTTGTGGTGATCTCCAACATCTGTCAGATG	297.625	2247.62	8.74835	10.497	300	213	363	314.5	1680	1641.5	5139	530	8.45335	8.28433	9.07653	9.17918	10.4013	10.3923	10.9983	10.196	hsa-miR-561-3p	hsa-miR-140-3p	hsa-miR-34c-5p	hsa-miR-22-3p	hsa-miR-153-5p
ASCRP3004166	0.0119156	0.131316	3.11691	down	hsa_circRNA_405571		25070500	chr17	+	35800609	35800763	exonic	ENST00000589153	TADA2A	CAGAGGAAGCAAAAACTGCTGACACAGCCATTCCATTTCACTGATGTAGCCAATCAAATG	841.5	6087.38	10.3201	11.9602	900	757.5	946.5	762	4844	4959.5	13397	1149	10.006	10.1306	10.5265	10.6173	12.0083	12.1216	12.3411	11.3698	hsa-miR-302c-3p	hsa-miR-520d-3p	hsa-miR-4291	hsa-miR-302b-3p	hsa-miR-302d-3p
ASCRP3004176	0.00465041	0.098734	4.18598	down	hsa_circRNA_101832	hsa_circ_0039857	circBase	chr16	-	67761229	67771938	exonic	NM_020850	RANBP10	CAGAGGGAACCTGTGTGTGCTGCCCTCAACAGCGCCATTTTAGGTATAGCCTTCACAGAC	124.75	1314.88	7.40801	9.47358	120	120	147	112	749	772.5	3494.5	243.5	7.11784	7.4069	7.65029	7.45702	9.16895	9.20232	10.4757	9.04735	hsa-miR-26b-3p	hsa-miR-637	hsa-miR-632	hsa-miR-147a	hsa-miR-197-5p
ASCRP3004228	0.0167824	0.147316	2.20706	down	hsa_circRNA_104068	hsa_circ_0075705	circBase	chr6	-	17624791	17649531	exonic	NM_005124	NUP153	CAGCAACCTAGTCAGTCTGCATTTGGCTCTGGAACAACTCCTAATTCTAGAAATGGAAGT	79	375.25	6.60976	7.75188	81	71	92	72	271	265	882	83	6.51994	6.49915	6.81883	6.60113	7.61669	7.57284	8.58961	7.2284	hsa-miR-519d-5p	hsa-miR-19b-2-5p	hsa-miR-19b-1-5p	hsa-miR-606	hsa-miR-520a-5p
ASCRP3004302	0.0366935	0.191602	2.3621	down	hsa_circRNA_001302	hsa_circ_0001416	circBase	chr4	+	57976053	57976143	sense overlapping	NR_034081	IGFBP7-AS1	CAGCTGGCAGCCGCTCGGGTAGGTGGTGCCCTTGCTGACCTGGGTGATGGCCTTCTCCCC	168.5	1020.25	7.84544	9.08551	196.5	106.5	198	173	581	586	2727	187	7.85187	7.18847	8.12777	8.21365	8.77011	8.78296	10.1236	8.6654	hsa-miR-22-3p
ASCRP3004337	0.0058014	0.106632	2.47259	down	hsa_circRNA_005824	hsa_circ_0005824	circBase	chr12	-	27143382	27156323	exonic	NM_016551	TM7SF3	CAGGAGAGGGTAGTTGTGCTTCCCTAGGTCTTATTGAATTTTCTGTGGGGAAATTTAGAT	83.625	411.125	6.71705	8.02307	74	75	97.5	88	263	375.5	892	114	6.35569	6.57583	6.94494	6.99174	7.56905	8.10011	8.60323	7.8199	hsa-miR-651-3p	hsa-miR-8065	hsa-miR-412-3p	hsa-miR-4428	hsa-miR-5192
ASCRP3004346	0.00936249	0.120769	2.49328	down	hsa_circRNA_025636	hsa_circ_0025636	circBase	chr12	+	26147969	26208379	exonic	NM_007211	RASSF8	CAGGAGGTTGTCATAGCCTTAGCTCAAGCAATAGGTGCCTGTGTAGATCATCCTAGAATA	61.25	306.375	6.15196	7.47	51	57.5	74	62.5	209	215	720.5	81	5.77694	6.06381	6.43807	6.32902	7.21905	7.25285	8.28347	7.12464	hsa-miR-3164	hsa-miR-6854-5p	hsa-miR-7974	hsa-miR-3619-5p	hsa-miR-3065-3p
ASCRP3004460	0.0249522	0.168146	2.21291	down	hsa_circRNA_022917	hsa_circ_0022917	circBase	chr11	-	65638006	65638129	exonic	NM_016938	EFEMP2	CAGTGCACCTGCCCTGATGGTTACCGCAAGATCGGGCCCGAGTGTGTGGATGTGGACGAG	145.25	697.75	7.65085	8.7968	159	119	163	140	333	496	1678	284	7.5286	7.39997	7.81751	7.85732	7.91898	8.52082	9.46745	9.27994	hsa-miR-4632-5p	hsa-miR-6893-5p	hsa-miR-505-5p	hsa-miR-6879-5p	hsa-miR-6721-5p
ASCRP3004483	0.0104308	0.125705	2.9976	down	hsa_circRNA_083026	hsa_circ_0083026	circBase	chr7	-	151927007	151933018	exonic	NM_170606	KMT2C	CAGTGTTACCATCCATACTGTGTCAGTATTAAGGGCCGTGGGTCTGGATTTCCAGGAAAG	184	1064	8.02279	9.60659	163	138	229	206	1022	1060	1844.5	329.5	7.57899	7.65567	8.3623	8.49418	9.65064	9.68949	9.59762	9.48863	hsa-miR-548s	hsa-miR-1237-3p	hsa-miR-212-5p	hsa-miR-1910-5p	hsa-miR-4435
ASCRP3004494	2.19529e-05	0.0343646	2.25739	down	hsa_circRNA_405621		25070500	chr17	+	66337415	66352945	sense overlapping	NM_014960	ARSG	CAGTTCATCCAGCGTGCAAGGGTCTGCTTGTTTTCCCCTTGTGGTTTAATTCTACTTTTT	85.25	327.75	6.74903	7.92369	87	70	92	92	302.5	289	573.5	146	6.59927	6.45974	6.8621	7.07501	7.778	7.69188	7.97093	8.25394	hsa-miR-7851-3p	hsa-miR-3192-5p	hsa-miR-1273h-5p	hsa-miR-6780a-5p	hsa-miR-4739
ASCRP3004561	0.00365082	0.0935585	4.07289	down	hsa_circRNA_405882		25070500	chr2	-	55832281	55832783	intronic	ENST00000272313	SMEK2	CATAGTGTTTTTAGTGTTTAAAAATGTGTGAGCCTTCGCACCTGGCCAGAACTGAAGGAT	99.5	625.625	6.98381	9.00986	106	78	112	102	660.5	634	824	384	6.90486	6.64233	7.1423	7.24573	8.95189	8.89412	8.48314	9.7103	hsa-miR-2054	hsa-miR-8084	hsa-miR-6508-5p	hsa-miR-3662	hsa-miR-3646
ASCRP3004646	0.00112912	0.0727328	2.52391	down	hsa_circRNA_100878	hsa_circ_0023409	circBase	chr11	+	71693806	71701763	exonic	NM_018320	RNF121	CATCTACCATAGGGATGGTGACCCTCTTTCAGATGTGGGTTGTTCCCCTCTATTTCACAG	259	1303.12	8.55407	9.88973	260	192.5	319	264.5	1077	1080	2572.5	483	8.26965	8.14889	8.86289	8.93485	9.73453	9.71974	10.0355	10.0691	hsa-miR-410-5p	hsa-miR-329-5p	hsa-miR-1301-3p	hsa-miR-494-5p	hsa-miR-29b-1-5p
ASCRP3004685	0.00642355	0.108671	2.00039	down	hsa_circRNA_103551	hsa_circ_0068563	circBase	chr3	-	194947437	194947585	exonic	NM_152531	XXYLT1	CATCTTCTTCCTCTCGGTCGCCATGCATCAGATCATGCCCAAAGGTCATCTTCCACGATG	3132.38	11363.2	12.1769	13.1772	3820	2662	3816.5	2231	8433.5	9349	23419	4251.5	11.9751	11.9286	12.4867	12.3172	12.9826	13.1446	13.0706	13.511	hsa-miR-520d-3p	hsa-miR-520a-3p	hsa-miR-302c-3p	hsa-miR-302a-3p	hsa-miR-302b-3p
ASCRP3004736	0.000589981	0.0623762	2.02448	down	hsa_circRNA_100631	hsa_circ_0006148	circBase	chr10	+	76910271	76910864	exonic	NM_144660	SAMD8	CATGCAGACCTATCCACCACTCCCAGATATATTCTTAGACAGGCAGCGGAGGAGGAAATG	543.75	2195.12	9.65568	10.6732	716.5	471	535.5	452	1935	1925	4201.5	719	9.65422	9.47019	9.67951	9.81881	10.6469	10.653	10.7115	10.6816	hsa-miR-141-5p	hsa-miR-98-3p	hsa-let-7f-1-3p	hsa-miR-544a	hsa-miR-765
ASCRP3004790	0.000465834	0.0612758	2.32533	down	hsa_circRNA_102385	hsa_circ_0047958	circBase	chr18	+	72342922	72353078	exonic	uc002llw.2	ZNF407	CATGTGAAAAGGCACCTTGGGATGAGGGAATACAAGTGTCATGTCTGTGGGTTATGAGTG	64.75	291	6.23917	7.45661	55	52.5	88.5	63	193.5	199.5	679	92	5.86001	5.95609	6.79263	6.34796	7.09296	7.12819	8.19946	7.40584	hsa-miR-30e-3p	hsa-miR-329-5p	hsa-miR-20a-5p	hsa-miR-30a-3p	hsa-miR-20b-5p
ASCRP3004843	0.01182	0.131082	5.36389	down	hsa_circRNA_103953	hsa_circ_0074101	circBase	chr5	+	137708362	137708530	exonic	NM_016604	KDM3B	CATTCGAGTCTCCATTGCACAATGGCCAGCCCTGATCTTTGTAGAATTTGATGGCTGTAA	242.25	2712.62	8.32656	10.7498	162	136	416	255	1925	2245	6121.5	559	7.57	7.62219	9.26946	8.84457	10.6392	10.8732	11.2206	10.2664	hsa-miR-298	hsa-miR-874-3p	hsa-miR-432-5p	hsa-miR-300	hsa-miR-539-3p
ASCRP3004910	0.0107668	0.126557	2.32638	down	hsa_circRNA_005187	hsa_circ_0005187	circBase	chr5	+	96767447	96775322	sense overlapping	ENST00000504578	RP11-155G15.2	CATTTTCAGTTTGACAAGAGGTAGAATATGGTGATGGGTGCTGTGCAAGAAGAAGGAGGG	84.75	325.875	6.55263	7.77071	54	52	82	151	180	198.5	740	185	5.76372	5.86001	6.62233	7.96445	7.00022	7.1327	8.32553	8.62441	hsa-miR-3145-3p	hsa-miR-3612	hsa-miR-545-3p	hsa-miR-545-5p	hsa-miR-3915
ASCRP3004939	0.0178416	0.150453	3.08897	down	hsa_circRNA_406430		25070500	chr4	-	769578	770220	intronic	ENST00000503571	RP11-440L14.1	CCAACATTAAAAAAAAGGCTGGGTGAGCCACTGCCCCCGGCATTCCTGATTTTTAATAAG	393.875	2041.75	9.17342	10.8005	391	276.5	495	413	2097	2057	2787	1226	8.80015	8.66851	9.54886	9.67616	10.7895	10.7482	10.157	11.5075	hsa-miR-4799-3p	hsa-miR-654-3p	hsa-miR-6506-5p	hsa-miR-4652-3p	hsa-miR-6823-5p
ASCRP3005011	0.048631	0.217536	6.17822	down	hsa_circRNA_406881		25070500	chr6	-	154762425	154766923	sense overlapping	NM_173515	CNKSR3	CCACTACAGTCCAGAAGGTCCATTATTTGTTTTGGGGAAGAAAAAGAGCAAACTGAGTGG	120.375	1047.88	6.82632	9.45351	44	46.5	200	191	878	892	2157.5	264	5.34275	5.4723	8.12082	8.36941	9.40398	9.42289	9.80799	9.17918	hsa-miR-619-5p	hsa-miR-3159	hsa-miR-1273h-5p	hsa-miR-5787	hsa-miR-6506-5p
ASCRP3005130	0.00235302	0.0870391	4.1468	down	hsa_circRNA_406605		25070500	chr5	+	55556529	55557468	intergenic			CCATTCCAGGACTTGTGGACAGTACCTGCAGTACGTGGATCATTCATGTGAATGGCTTTC	67.875	459.25	6.15355	8.20555	49	45	111.5	66	238.5	358	1069.5	171	5.67473	5.38004	7.1423	6.41712	7.42354	8.01413	8.86579	8.51873	hsa-miR-4766-5p	hsa-miR-6873-5p	hsa-miR-1249-5p	hsa-miR-6797-5p	hsa-miR-4530
ASCRP3005226	0.0205849	0.157427	2.11136	down	hsa_circRNA_405796		25070500	chr19	+	47861122	47865950	exonic	NM_014681	DHX34	CCCGTCCCAGAAATTCGGAGGGTGGCCCTGGACTCGTTGGTGCTGCAGGTTGTGTACCAG	263.625	1081.5	8.55766	9.63583	294	200	332.5	228	1139	1123	1756	308	8.42634	8.20314	8.92524	8.67591	9.81271	9.78783	9.53367	9.4091	hsa-miR-4685-5p	hsa-miR-508-5p	hsa-miR-766-3p	hsa-miR-6735-3p	hsa-miR-6732-5p
ASCRP3005347	0.0323296	0.18337	2.54892	down	hsa_circRNA_406837		25070500	chr6	-	125256153	125269244	exonic	NR_026876	RNF217-AS1	CCTAGCCATGCTTCTTGTTCACTCTGCGGAACTGCATGACTAAGAGATATCGTGAAATTA	57.5	336.75	6.0037	7.35359	55	48.5	67	59.5	159.5	157.5	950	80	5.80946	5.71991	6.26831	6.21712	6.80357	6.77092	8.6858	7.15406	hsa-miR-215-3p	hsa-miR-4778-3p	hsa-miR-590-3p	hsa-miR-6165	hsa-miR-130b-5p
ASCRP3005358	0.0185517	0.151974	2.03736	down	hsa_circRNA_074660	hsa_circ_0074660	circBase	chr5	-	151122382	151138210	exonic	NM_004045	ATOX1	CCTATTCCTTCCTAGCTTCCCTGCAATAAAATCAAGCTGCTTTTGTTGGAGCGCACTCTC	7827.12	26070	13.4831	14.5098	8698	6293	9279	7038.5	25397	24319.5	43174.5	11389	13.0918	13.114	13.7275	13.9992	14.476	14.4467	14.1591	14.9576	hsa-miR-8072	hsa-miR-4467	hsa-miR-6770-3p	hsa-miR-6076	hsa-miR-134-3p
ASCRP3005487	0.0149874	0.140255	3.44274	down	hsa_circRNA_406067		25070500	chr2	+	241531567	241533298	intronic	ENST00000270361	CAPN10	CCTGTGTGTCCTTGTCAGTTTGGGACTCCATGGTGCCCTTCCTGCCTGTGAGGCACGTGG	688.375	7388.88	10.0093	11.7929	695	575	845.5	638	3394.5	3043.5	22057.5	1060	9.61014	9.74518	10.3479	10.3342	11.5209	11.3806	12.9961	11.274	hsa-miR-8073	hsa-miR-4776-3p	hsa-miR-4254	hsa-miR-4435	hsa-miR-519b-5p
ASCRP3005514	0.0213212	0.15872	2.75538	down	hsa_circRNA_000222	hsa_circ_0000222	circBase	chr10	+	17730025	17738868	exonic	NM_003473	STAM	CCTTCTAATTTTGTGACTGCAGATCTCACTGCTGAACCAGAAATGAGGTCATCCTAAAGT	104.625	487.125	7.01508	8.47733	78.5	69	145	126	467	479	834.5	168	6.43286	6.40653	7.5912	7.62972	8.43731	8.46794	8.5034	8.50067	hsa-miR-6761-5p	hsa-miR-3140-3p	hsa-miR-876-3p	hsa-miR-4291	hsa-miR-3137
ASCRP3005525	1.94489e-05	0.0343646	2.2006	down	hsa_circRNA_101987	hsa_circ_0005471	circBase	chr17	-	16089867	16097953	exonic	NM_006311	NCOR1	CCTTGCTTTCAGAATTTCACCCAGGTTCTGACAGGTGGTTTCCTAGAAACATGATTGTTT	93.125	394.75	6.87778	8.01567	96	83.5	122	71	338	334	794	113	6.78488	6.76512	7.34336	6.61775	7.94006	7.89493	8.42083	7.80687	hsa-miR-1185-5p	hsa-miR-367-5p	hsa-miR-370-3p	hsa-miR-656-5p	hsa-miR-211-3p
ASCRP3005563	0.024912	0.168119	2.37726	down	hsa_circRNA_006491	hsa_circ_0006491	circBase	chr18	+	42281139	42281797	exonic	NM_015559	SETBP1	CGAAGGAGGAAGAAAGAAGCCACTCCAAAAAGAAGTTGCAGATCTGATCTCTTCTGAACA	168.75	739.5	7.83767	9.08697	137	104.5	229.5	204	678	688	1323	269	7.29996	7.19618	8.36941	8.48515	9.00498	9.02051	9.12853	9.19388	hsa-miR-6829-3p	hsa-miR-6846-5p	hsa-miR-6875-3p	hsa-miR-3127-3p	hsa-miR-1976
ASCRP3005583	0.0220286	0.160268	2.77917	down	hsa_circRNA_102746	hsa_circ_0054971	circBase	chr2	+	65228581	65237897	exonic	NM_003038	SLC1A4	CGACGATGGTGCTGGTGTCCTGGATTATGTGAAACCTGTTTCCCTCCAATCTTGTGGTTG	342.5	1942.25	8.89793	10.3726	271.5	175	441	482.5	1443	1339	4359	628	8.31269	8.00257	9.36787	9.90861	10.1854	10.0719	10.7676	10.4654	hsa-miR-767-5p	hsa-miR-181c-3p	hsa-miR-558	hsa-miR-634	hsa-miR-29a-3p
ASCRP3005741	0.000651107	0.0625158	4.97002	down	hsa_circRNA_406829		25070500	chr6	-	111057235	111067404	intronic	ENST00000460913	CDK19	CGTGAACTACCACGCCTGGCTGAGATGAAGATTTTAAAGGGGAATCAGAAAAGATGAAAA	197.75	1813.75	8.14016	10.4534	221.5	150.5	215.5	203.5	1802.5	1678	3106	668.5	8.02091	7.77285	8.27694	8.48992	10.5241	10.4222	10.3132	10.5542	hsa-miR-3662	hsa-miR-3145-3p	hsa-miR-4739	hsa-miR-3163	hsa-miR-3187-5p
ASCRP3005751	0.0482333	0.216466	2.24412	down	hsa_circRNA_102810	hsa_circ_0056285	circBase	chr2	+	121036193	121047333	exonic	NM_002881	RALB	CGTGGACAAGCTCTTCAGTGGGTCATCTGTGTGTCACAGCCTCAGAAGACCAGCGAGATG	85.375	490.25	6.76439	7.93055	91	83	93.5	74	295	282	1298	86	6.68677	6.79629	6.89126	6.68326	7.73336	7.66547	9.09495	7.2284	hsa-miR-193a-5p	hsa-miR-614	hsa-miR-539-3p	hsa-miR-328-5p	hsa-miR-661
ASCRP3005753	0.00506994	0.102782	2.20697	down	hsa_circRNA_400187		25242744	chr1	-	34204740	34209207	exonic	NM_052896	CSMD2	CGTGGTCTGGAACAGCGCTGTGCTGCGGTGTGAAGTCTCCTGCTTCTTCAACTTCACCAG	114.25	414.625	7.25347	8.39554	113	88	117	139	393	435.5	579	251	7.03226	6.88288	7.26931	7.82945	8.17408	8.32342	7.98755	9.09709	hsa-miR-8082	hsa-miR-4534	hsa-miR-6851-5p	hsa-miR-6797-5p	hsa-miR-765
ASCRP3005757	0.0327002	0.184164	5.65024	down	hsa_circRNA_404935		25070500	chr11	+	113933932	113935290	exonic	NM_006006	ZBTB16	CGTGTGTGGGGTCGAGCTTCCTGATAACGAGGCTGTGGAGCAGCACAGCCTCCTCTATTG	895.25	16003.1	10.3838	12.8821	1144.5	599.5	825	1012	6702.5	6607	49013	1690	10.3318	9.80467	10.317	11.0817	12.5424	12.5332	14.4467	12.0062	hsa-miR-6764-5p	hsa-miR-1915-3p	hsa-miR-760	hsa-miR-3124-3p	hsa-miR-6741-3p
ASCRP3005758	0.0287915	0.177581	8.56154	down	hsa_circRNA_103372	hsa_circ_0003748	circBase	chr3	-	48726970	48728915	exonic	NM_016291	IP6K2	CGTGTGTGTGGCATGCAGCCATAAGTTAGAAGAAGAATTTGAGTGGCTAAAGAAATCTGA	312.5	9306.38	8.59545	11.6933	575	330	201	144	2609	2685	31091.5	840	9.3567	8.94842	8.17455	7.90211	11.1227	11.2329	13.4884	10.9293	hsa-miR-494-5p	hsa-miR-577	hsa-miR-628-5p	hsa-miR-647	hsa-miR-526b-5p
ASCRP3005763	0.00327975	0.0909292	2.17739	down	hsa_circRNA_404465		25070500	chr1	-	28406043	28406205	intronic	ENST00000373863	EYA3	CGTTAGAATCCTTTGCTAGTTTCCATCTAACAGTCCAAAGTCCTGTTGCCCTGATTACCA	52.875	157.75	5.79259	6.91519	52.5	48	57	54	150	152	234	95	5.69576	5.62627	5.8444	6.00395	6.71451	6.6981	6.74593	7.50224	hsa-miR-8067	hsa-miR-550b-2-5p	hsa-miR-4773	hsa-miR-4471	hsa-miR-3116
ASCRP3005778	0.0119136	0.131316	2.42682	down	hsa_circRNA_407272		25070500	chrX	+	16769174	16769304	intronic	ENST00000380155	SYAP1	CTAAAAAAATGGGATAGACTGGGCATGCCACCGCACCTAGCACTGACTGATCGTATTCTA	63.625	216.875	6.18218	7.46125	69	55.5	65	65	235	223	257	152.5	6.19144	5.95609	6.12968	6.45153	7.39194	7.29365	6.85199	8.30743	hsa-miR-3660	hsa-miR-4293	hsa-miR-2116-5p	hsa-miR-6887-5p	hsa-miR-6795-5p
ASCRP3005780	0.0241484	0.165874	2.2209	down	hsa_circRNA_406380		25070500	chr3	-	149367114	149367436	intronic	ENST00000360632	WWTR1	CTAAAAGATCTTTAGCCACCACTGCACCCGGCGGTCATATGGATTTCTTTCAGCTTATTC	179.625	675.375	7.97599	9.12713	200.5	156	200	162	671	681	916.5	433	7.88543	7.81551	8.1473	8.05572	8.98554	9.00813	8.6385	9.87635	hsa-miR-183-5p	hsa-miR-2113	hsa-miR-33a-3p	hsa-miR-1291	hsa-miR-191-3p
ASCRP3005866	0.00110159	0.0727328	2.16982	down	hsa_circRNA_405426		25070500	chr16	-	1004361	1004666	intronic	ENST00000543238	LMF1	CTACATGTCCCTGGTTAATGTGGGCCATTCGTGGCATTCCTGGTGGCTTTCCATCAGAAC	85.125	315.375	6.7478	7.86538	84	70	103.5	83	296.5	289	540.5	135.5	6.56062	6.49915	7.03638	6.89505	7.74202	7.69797	7.88829	8.13324	hsa-miR-339-5p	hsa-miR-654-3p	hsa-miR-22-5p	hsa-miR-6847-5p	hsa-miR-874-5p
ASCRP3005927	0.0331317	0.184981	2.46876	down	hsa_circRNA_001781	hsa_circ_0001781	circBase	chr8	-	19572395	19590077	intronic	ENST00000517494	CSGALNACT1	CTACTTATCAGGTGCTGTGCTGGTGATATGGGGTGAAAGTCCCATGAAGACACATATATG	113.875	703.25	7.24035	8.54414	98	92.5	130	135	364.5	388	1906.5	154	6.78488	6.9732	7.42223	7.78107	8.05589	8.15238	9.64794	8.32032	hsa-miR-7851-3p	hsa-miR-6738-3p	hsa-miR-1273h-5p	hsa-miR-3192-5p	hsa-miR-619-5p
ASCRP3005958	0.0497764	0.219453	3.07554	down	hsa_circRNA_104511	hsa_circ_0082708	circBase	chr7	-	140055467	140069482	exonic	NM_032295	SLC37A3	CTAGCTTCTTCTGTTCTTCAGTATGGTTATGAGATCTGGAGCAGCAACCATTTGTTCCCC	551.25	3154.5	9.53219	11.153	332	270	924.5	678.5	2519	2585	6583.5	930.5	8.57206	8.64212	10.4796	10.435	11.0615	11.1508	11.3119	11.0879	hsa-miR-744-3p	hsa-miR-298	hsa-miR-409-3p	hsa-miR-224-3p	hsa-miR-194-5p
ASCRP3005959	0.0276459	0.174824	3.46967	down	hsa_circRNA_104510	hsa_circ_0004069	circBase	chr7	-	140055467	140058585	exonic	NM_032295	SLC37A3	CTAGCTTCTTCTGTTCTTCAGTATGGTTATGAGGTGTTTGTCTTTGGTGCGCTCACAGAA	498.5	3629.62	9.39128	11.1861	306.5	248.5	854	585	2543	2422.5	8687	866	8.47251	8.52633	10.374	10.1923	11.0836	11.006	11.6732	10.9815	hsa-miR-744-3p	hsa-miR-409-3p	hsa-miR-194-5p	hsa-miR-214-3p	hsa-miR-508-5p
ASCRP3006002	0.0131194	0.134163	3.61177	down	hsa_circRNA_101857	hsa_circ_0040148	circBase	chr16	+	70178323	70180131	exonic	NM_017990	PDPR	CTATGACTCCAGACCACTTCCCAAGCCTCTTTTGCAAGTTTCTTCATGATCTCTCCAACC	422.375	3139.5	9.24934	11.102	385.5	253	547	504	2511	2483	6705	859	8.77691	8.53413	9.70804	9.97829	11.0596	11.0596	11.3422	10.9468	hsa-miR-125a-3p	hsa-miR-194-3p	hsa-miR-203a-5p	hsa-miR-516b-5p	hsa-miR-511-5p
ASCRP3006016	0.0447053	0.209272	8.29685	down	hsa_circRNA_081481	hsa_circ_0081481	circBase	chr7	+	100189289	100189525	exonic	NM_012172	FBXO24	CTATGTTGTGTTGTGTCGTGGAGCCAAGGATACACGAAGGGCCTGTATTTCCAGGCATTT	115.25	4255.75	7.10356	10.1561	175	131	85	70	1005	1210	14620.5	187.5	7.68444	7.58651	6.66116	6.48211	9.62494	9.89485	12.454	8.65067	hsa-miR-4467	hsa-miR-3960	hsa-miR-8072	hsa-miR-3915	hsa-miR-6880-5p
ASCRP3006030	0.000301755	0.054022	2.54337	down	hsa_circRNA_405241		25070500	chr14	+	60733932	60735153	exonic	ENST00000525399	PPM1A	CTATTTGTGAGGGATAAGAGTTGGTGTCCTTGTTCTTTTTTCTTTCCTGGGAATTGTTCT	115.875	571.375	7.27658	8.62332	113	89.5	137	124	438.5	401	1220.5	225.5	7.00864	6.95296	7.47437	7.67035	8.34715	8.19854	9.02051	8.92709	hsa-miR-7-5p	hsa-miR-548y	hsa-miR-766-5p	hsa-miR-6876-5p	hsa-miR-3916
ASCRP3006065	0.00299012	0.0897992	2.03072	down	hsa_circRNA_101249	hsa_circ_0029984	circBase	chr13	+	35622699	35644989	exonic	NM_015678	NBEA	CTCAATGACAGTCAAGTGGAAACAACTGTCTGGCAATTGCCTTGCCTCCTATTGCAAAGT	49.5	138.625	5.65769	6.67968	51	45	51	51	152.5	159	170	73	5.67473	5.57043	5.62353	5.76206	6.72051	6.77092	6.31493	6.91237	hsa-miR-215-3p	hsa-miR-155-5p	hsa-miR-515-5p	hsa-miR-181b-3p	hsa-miR-586
ASCRP3006072	0.0314556	0.181876	3.6722	down	hsa_circRNA_055440	hsa_circ_0055440	circBase	chr2	+	85846342	85848702	exonic	NM_006590	USP39	CTCACACATCAATGCTTATGCCTGTCTGGTGTGTGGCAAGTACTTTCAAGCAAAGAATGG	87	895.875	6.77452	8.65117	111	80	85	72	388.5	390	2661	144	7.00022	6.73412	6.76264	6.60113	8.15397	8.15792	10.0842	8.20863	hsa-miR-4268	hsa-miR-4510	hsa-miR-7112-5p	hsa-miR-6867-5p	hsa-miR-6818-5p
ASCRP3006082	0.000139544	0.0465337	2.0418	down	hsa_circRNA_000336	hsa_circ_0000336	circBase	chr11	-	68552282	68560870	exonic	NM_001876	CPT1A	CTCACCGCAGGAGACAGATTCGTCTTTTGGGATCCACGATTCCACTCTGCTCCGCTCAGT	102.125	387.875	7.06183	8.09167	102	88	121.5	97	331	350.5	733	137	6.86287	6.86132	7.32604	7.1971	7.91898	7.99499	8.30415	8.14857	hsa-miR-5699-3p	hsa-miR-1343-3p	hsa-miR-6818-3p	hsa-miR-1193	hsa-miR-1226-5p
ASCRP3006109	0.00447987	0.098734	3.01445	down	hsa_circRNA_400043	hsa_circ_0092303	circBase	chr19	-	3620270	3620690	intronic	ENST00000221899	CACTIN	CTCAGCCTCCTGTGCCTGCAGAGCCCACTGGGCAGGGCCCTCCCTTTCCAGGGCCTGGAG	3077.75	18931.4	12.1675	13.7594	3850	2759	3568	2134	17513.5	15390.5	38901	3920.5	11.9838	11.9945	12.41	12.2818	13.9426	13.8234	13.959	13.3127	hsa-miR-661	hsa-miR-328-3p	hsa-miR-149-3p	hsa-miR-617	hsa-miR-874-3p
ASCRP3006116	0.00859924	0.118459	2.21102	down	hsa_circRNA_000629	hsa_circ_0000775	circBase	chr17	-	43012303	43012398	intronic	ENST00000339151	KIF18B	CTCAGGCCTCTTCCTTTCTTCCTTTCTCAGATACATCCCGGCCTCAGCTCCCCTGTCCAG	45144.8	116822	15.6406	16.7853	45142	34048.5	53942.5	47446	110727	110201	185256	61104	15.1461	15.104	16.1144	16.1978	16.5568	16.5963	17.0833	16.9049	hsa-miR-671-5p
ASCRP3006132	0.0244507	0.167078	3.43974	down	hsa_circRNA_006397	hsa_circ_0006397	circBase	chr5	-	9379934	9437964	exonic	NM_003966	SEMA5A	CTCAGTGCCAGAGAACCGAGCATCCAGTCATCTCCTATAAAGTGTTGGTGTGTGAGACTT	198.25	1817	8.10112	9.88342	264	174	198	157	726	1017	5121.5	403.5	8.27984	8.00959	8.10617	8.00889	9.11412	9.63161	10.995	9.79292	hsa-miR-330-5p	hsa-miR-612	hsa-miR-3187-5p	hsa-miR-4757-5p	hsa-miR-345-5p
ASCRP3006170	0.0277195	0.174963	6.87432	down	hsa_circRNA_101522	hsa_circ_0035277	circBase	chr15	-	51743841	51747425	exonic	NM_015263	DMXL2	CTCATTCATGTGTGGTGTTGCGGATGGAGAGGGTTTTCTGAGTATCTGGCAAGTTAACCA	650.75	16025.6	9.77221	12.5534	625	249	1040	689	5352	5020	52659.5	1071	9.46062	8.53097	10.6508	10.4465	12.1893	12.144	14.5846	11.2957	hsa-miR-224-5p	hsa-miR-616-3p	hsa-miR-520g-5p	hsa-miR-576-3p	hsa-miR-708-3p
ASCRP3006177	0.0413261	0.201129	2.23457	down	hsa_circRNA_103329	hsa_circ_0064924	circBase	chr3	+	40567269	40567355	exonic	NM_198484	ZNF621	CTCCAAACAACTTGGCCTCAGCTCTTGAGGATCTTGCTTGTCCAAACCCAGAAGACAGTG	107.125	475.75	7.14165	8.30165	117	88	115	108.5	528	535.5	737.5	102	7.09329	6.86132	7.22328	7.38872	8.62098	8.6446	8.30743	7.63359	hsa-miR-586	hsa-miR-29b-1-5p	hsa-miR-212-5p	hsa-miR-221-3p	hsa-miR-105-3p
ASCRP3006187	0.0167522	0.147316	3.24138	down	hsa_circRNA_101336	hsa_circ_0031554	circBase	chr14	-	31813101	31844174	exonic	NM_015473	HEATR5A	CTCCACGACATGTCAACTTGTCTAGCCTGGTTAGCTGCCTCTGTGTCCTGCAGTTGTTAG	279.25	1882.25	8.63378	10.3304	237	181	362	337	1546.5	1598	3894	490.5	8.11514	8.0433	9.06092	9.31576	10.2791	10.3473	10.6108	10.0844	hsa-miR-320b	hsa-miR-320a	hsa-miR-320c	hsa-miR-128-3p	hsa-miR-585-5p
ASCRP3006252	0.000936191	0.070203	2.26207	down	hsa_circRNA_037205	hsa_circ_0037205	circBase	chr16	+	630857	632309	exonic	NM_004204	PIGQ	CTCCTGATGCAGCTCCGGCTCCTGGTGGTCGCCGTGCAGGGCCTGATCCATCTGCTCGTG	295.75	1360.75	8.73832	9.91596	332	230	358	263	1192	1117	2691	443	8.57797	8.41239	9.05203	8.91089	9.87635	9.77338	10.0984	9.91572	hsa-miR-6820-5p	hsa-miR-5004-5p	hsa-miR-3667-5p	hsa-miR-4468	hsa-miR-3194-5p
ASCRP3006322	0.0322397	0.18337	2.01942	down	hsa_circRNA_000711	hsa_circ_0001443	circBase	chr4	-	140920348	140920479	intronic	ENST00000502696	MAML3	CTCTATTTTCCTGAGGTTGCTGCTGCTGTCAAAGGCCCATTCAATTTGGATGGTGGACAG	226.875	857.75	8.32553	9.33947	197	146	261.5	303	793	801	1499	338	7.85616	7.74075	8.56945	9.13576	9.24782	9.26199	9.32465	9.52342	hsa-miR-193a-3p	hsa-miR-181a-2-3p	hsa-miR-193b-3p	hsa-miR-588	hsa-miR-1296-5p
ASCRP3006332	0.0344501	0.186891	5.36953	down	hsa_circRNA_000938	hsa_circ_0000938	circBase	chr19	+	44564901	44605080	sense overlapping	NM_013361	ZNF223	CTCTCAGTGGGGCATCAACCATTCCACCGAGATACTTTCCACTTTCTAAGGGAGGAAAAG	170.75	1503.25	7.63477	10.0596	84.5	74.5	257	267	1332	1330	2920	431	6.54719	6.51699	8.52413	8.95079	10.0592	10.0608	10.2369	9.88133	hsa-miR-619-5p	hsa-miR-1303	hsa-miR-1273g-3p	hsa-miR-6734-3p	hsa-miR-7851-3p
ASCRP3006366	0.000802496	0.0665315	2.89192	down	hsa_circRNA_101164	hsa_circ_0028602	circBase	chr12	+	117273764	117274087	exonic	NM_032814	RNFT2	CTCTGATTCTCCTGTGCCAGTCCTTCGACATCTGTGGACGTGTGGGCGGAGTTAGGAAAG	154.875	892.5	7.74011	9.27214	167	122.5	176	154	755	731	1814	270	7.60701	7.42328	7.93675	7.9934	9.17716	9.13062	9.57463	9.20615	hsa-miR-103a-2-5p	hsa-miR-148b-5p	hsa-miR-221-5p	hsa-miR-378a-5p	hsa-miR-202-3p
ASCRP3006376	0.0224621	0.1619	5.01705	down	hsa_circRNA_406988		25070500	chr7	+	102489106	102489847	antisense	NM_145032	FBXL13	CTCTGCGTGTGCTGTGGTTTCCACTAAACACTAAAATGAGGAAAGAGGAATCAGAAATGC	107.75	1556.75	7.14355	9.47039	119	119.5	96.5	96	844.5	772	4437	173.5	7.06831	7.4069	6.94494	7.15406	9.33794	9.20615	10.7856	8.5519	hsa-miR-526b-5p	hsa-miR-619-5p	hsa-miR-6747-3p	hsa-miR-6878-3p	hsa-miR-767-5p
ASCRP3006403	0.0421579	0.202536	2.93257	down	hsa_circRNA_400014	hsa_circ_0092353	circBase	chr10	+	81059688	81060008	intronic	ENST00000334512	ZMIZ1	CTCTTCCTGGCTTGCTTGTCACACATATATGGTCATGTGCTTGTGACTCAGACCCCCTTG	333.375	2868.12	8.90234	10.4545	311	198	393	431.5	1399.5	1341	8271	461	8.51084	8.18543	9.18477	9.72833	10.1412	10.0785	11.5943	10.0041	hsa-miR-660-3p	hsa-miR-214-3p	hsa-miR-140-5p	hsa-miR-596	hsa-miR-216a-3p
ASCRP3006408	0.00160065	0.0788431	2.11679	down	hsa_circRNA_406455		25070500	chr4	-	22399613	22404422	intronic	ENST00000504617	GPR125	CTCTTCTTCATGTCGCTGACTCCCACTTACCTTGCAGGATTTGACGGGATCTGAACTATA	360.875	1566.62	9.00392	10.0858	351	245	531	316.5	1152	1098.5	3439	577	8.65515	8.50067	9.65142	9.20843	9.83198	9.74634	10.4517	10.3132	hsa-miR-590-3p	hsa-miR-466	hsa-miR-3916	hsa-miR-2054	hsa-miR-641
ASCRP3006508	0.00766146	0.115291	2.16423	down	hsa_circRNA_006019	hsa_circ_0006019	circBase	chr1	-	120594097	120594393	exonic	ENST00000602566	NOTCH2	CTGAGAAGAGCTTTGATAGAAGGGCTACTCCTGAGTTGTCCAGTGTACAGAAGCTTACTG	63.375	219.75	6.17544	7.2893	53	56	75.5	69	223.5	219	351.5	85	5.77694	6.0214	6.42133	6.48211	7.31022	7.28095	7.29996	7.26609	hsa-miR-6796-3p	hsa-miR-4659b-3p	hsa-miR-4659a-3p	hsa-miR-548t-5p	hsa-miR-548az-5p
ASCRP3006509	0.0114746	0.129479	2.48263	down	hsa_circRNA_002145	hsa_circ_0002145	circBase	chr1	+	145227040	145227336	exonic	uc031pob.1	NOTCH2NL	CTGAGAAGAGCTTTGATAGAAGGGCTACTCGTGAGTTGTCCAGTGTACAGAAGCTTACTG	63.625	263	6.19124	7.50311	54	50	80	70.5	254	261	447	90	5.80946	5.79491	6.57441	6.58619	7.4985	7.52714	7.61186	7.37493	hsa-miR-6796-3p	hsa-miR-4659b-3p	hsa-miR-4659a-3p	hsa-miR-548t-5p	hsa-miR-548az-5p
ASCRP3006534	0.0345554	0.186891	6.38704	down	hsa_circRNA_103269	hsa_circ_0064001	circBase	chr22	-	50943657	50943763	exonic	NM_033200	LMF2	CTGAGTGCCCTGTGGAGCTTTCACCTTCCACCAGTTTTCTCAGTGGCTGAAGACACTGAC	352.5	8369.25	8.77329	11.4484	214	136	699	361	2859	2744	27425	449	7.97273	7.62219	10.0753	9.42289	11.2897	11.254	13.3127	9.93722	hsa-miR-194-3p	hsa-miR-885-3p	hsa-miR-216a-3p	hsa-miR-584-3p	hsa-miR-646
ASCRP3006615	0.0387149	0.195431	4.2581	down	hsa_circRNA_104208	hsa_circ_0078153	circBase	chr6	+	147527106	147599340	exonic	NM_139244	STXBP5	CTGCTAAACCAGTACAGACAATCACTCCACATGACTGTTCGCCATGGATTTCCCTATCAA	188.125	1434.12	7.86078	9.95099	104	85.5	290	273	1246	1255	2854	381.5	6.89088	6.85043	8.72181	8.98002	9.94263	9.9603	10.2002	9.7008	hsa-miR-587	hsa-miR-506-3p	hsa-miR-20b-3p	hsa-miR-1468-3p	hsa-miR-376b-5p
ASCRP3006621	0.00143999	0.0779491	2.01553	down	hsa_circRNA_103781	hsa_circ_0071681	circBase	chr5	+	896779	901546	exonic	NM_004237	TRIP13	CTGCTCCACGCCCATCGATTTGAGTGCATGCACTGTTGCACTTCACATTTTCCAGCTGAA	541	2240.38	9.6185	10.6297	702	543	538	381	1776.5	1767	4720	698	9.62357	9.65142	9.68856	9.51043	10.4969	10.4975	10.8824	10.6418	hsa-miR-875-3p	hsa-miR-377-5p	hsa-miR-545-5p	hsa-miR-23a-5p	hsa-miR-570-3p
ASCRP3006639	0.00112887	0.0727328	2.08954	down	hsa_circRNA_000750	hsa_circ_0001749	circBase	chr7	+	132990021	133002144	sense overlapping	NM_021807	EXOC4	CTGCTGGAAGCTCAAGTGTCACCATTCATATCCCGTTTCTTCTATCAAACTGAATCAGGA	53.375	160.5	5.8121	6.87529	55	50	57	51.5	178	169	219	76	5.84283	5.71991	5.8444	5.84126	6.97248	6.87291	6.65133	7.00443	hsa-miR-513a-3p	hsa-miR-370-3p	hsa-miR-577	hsa-miR-153-5p	hsa-miR-619-5p
ASCRP3006666	0.0124568	0.133049	2.19377	down	hsa_circRNA_406325		25070500	chr3	-	113114596	113135474	exonic	NM_018338	CFAP44	CTGGACCTGTGTGTCAGTTAATGTGGTCTCCCATGTCTCATGTTCATCCACATAAAACTT	452.25	2453	9.4093	10.5427	480	366	527	436	1546.5	1604	6082.5	579	9.13311	9.10792	9.64186	9.75429	10.278	10.3609	11.2127	10.3193	hsa-miR-376a-3p	hsa-miR-376b-3p	hsa-miR-204-5p	hsa-miR-211-5p	hsa-miR-1253
ASCRP3006825	0.0120277	0.131583	2.08774	down	hsa_circRNA_075900	hsa_circ_0075900	circBase	chr6	-	27106071	27106460	exonic	NM_080593	HIST1H2BK	CTGTGGTCCTCAGCCCTGTACCTTAATAAATTTGTATGCCTTTTCTCTTAGGAGGGACTT	414	1692.5	9.26536	10.3273	495	374	427.5	359.5	1884	1800	2567	519	9.17474	9.1408	9.32	9.42591	10.5922	10.5192	10.0333	10.1645	hsa-miR-4428	hsa-miR-6856-5p	hsa-miR-580-5p	hsa-miR-6758-5p	hsa-miR-545-5p
ASCRP3006839	0.0020527	0.0828201	8.45008	down	hsa_circRNA_002086	hsa_circ_0001693	circBase	chr7	-	30590251	30601744	exonic	uc003tbd.3	LOC401320	CTGTGTTCTATCCACAGTTTTCCTAAAATTCCCTTTTCCACTGGTGTGTGGTGCAAGATG	144.25	2757.62	7.60588	10.6848	187	128	140	122	1562.5	1574	7179	715	7.78148	7.4769	7.53542	7.62972	10.2934	10.3105	11.4667	10.6688	hsa-miR-153-5p	hsa-miR-185-3p	hsa-miR-199a-5p	hsa-miR-627-3p	hsa-miR-485-5p
ASCRP3006840	0.0238395	0.165726	3.05894	down	hsa_circRNA_400107		25242744	chr1	-	3659367	3659754	exonic	NR_033708	TP73-AS1	CTGTGTTTTCTCTGGGACATGTCTTCTGCCCAGGCACTTTGATCCGGTTTTCCAGTTCTT	99.75	725.5	7.01262	8.62565	102.5	78.5	109	109	490.5	447	1837	127.5	6.87368	6.68589	7.10218	7.38872	8.51208	8.37431	9.59097	8.02525	hsa-miR-9500	hsa-miR-4739	hsa-miR-4756-5p	hsa-miR-939-5p	hsa-miR-671-5p
ASCRP3006869	0.00533524	0.104279	2.05149	down	hsa_circRNA_103502	hsa_circ_0001358	circBase	chr3	+	169694733	169706147	exonic	NM_003262	SEC62	CTGTTTTGTAGCCAGTATTCTTCTCCTTGCTGTTGCTTCAAAAGCAGTGGACTGTCTTTT	150.875	545.5	7.70699	8.74366	171.5	121	169.5	141.5	546	499.5	865	271.5	7.65745	7.41485	7.89114	7.8645	8.68262	8.53072	8.55178	9.2095	hsa-miR-103a-2-5p	hsa-miR-335-3p	hsa-miR-429	hsa-miR-367-5p	hsa-miR-187-5p
ASCRP3006892	0.0173294	0.148213	3.52531	down	hsa_circRNA_406541		25070500	chr4	-	140810510	140812121	exonic	NM_018717	MAML3	CTTACGCTGCACTTCCATCCCACGGTCAGCTACAAGAGACTGTGAAAAGGAAGTTGGAAG	233.625	1645.12	8.33042	10.1482	171	136.5	327.5	299.5	1317	1367	3437	459.5	7.65567	7.64038	8.89951	9.12611	10.0427	10.1098	10.4501	9.99004	hsa-miR-367-5p	hsa-miR-4739	hsa-miR-1270	hsa-miR-3692-5p	hsa-miR-4756-5p
ASCRP3006896	0.0093379	0.120769	5.858	down	hsa_circRNA_103405	hsa_circ_0066380	circBase	chr3	+	58255047	58256791	exonic	NM_020676	ABHD6	CTTACTACCCATCGGATGTCTCCAGCCTGTGTCTCGTGTGTCCTGCTGTTCCTTCCAAAG	760.75	11560.4	10.1466	12.697	768	516	921	838	6201	7514	30730	1796.5	9.7692	9.58922	10.4757	10.7523	12.4269	12.8095	13.4792	12.0725	hsa-miR-221-5p	hsa-miR-329-5p	hsa-miR-1271-3p	hsa-miR-765	hsa-miR-582-3p
ASCRP3006916	0.0338455	0.1862	4.13524	down	hsa_circRNA_101471	hsa_circ_0034398	circBase	chr15	+	36936478	36950106	exonic	NM_032499	C15orf41	CTTATACTGGAGAGGTTTCTACAGGAACACGAGGAAACTCCACTCAATCGCAGGCCACTC	98.75	614.125	6.73542	8.78339	51.5	50	143	150.5	550	550	1150.5	206	5.69576	5.71991	7.57663	7.94939	8.69159	8.68919	8.96024	8.79255	hsa-miR-136-5p	hsa-miR-665	hsa-miR-486-3p	hsa-miR-601	hsa-miR-30b-3p
ASCRP3007003	0.014901	0.139806	2.16863	down	hsa_circRNA_405324		25070500	chr15	+	43008874	43011764	sense overlapping	NM_020759	STARD9	CTTCCTTCCTTGGGGCATACAAACTTGCCTGATTCCAGGGATGTATGGATAGGGGATGAG	15882.1	51494.9	14.4078	15.5246	15768	11431.5	19538	16791	48499	46243	86217.5	25020	13.8468	13.8803	14.7581	15.1461	15.3577	15.3577	15.4122	15.9709	hsa-miR-1182	hsa-miR-4524b-3p	hsa-miR-671-5p	hsa-miR-939-3p	hsa-miR-5008-5p
ASCRP3007022	0.0184786	0.151747	2.62222	down	hsa_circRNA_100994	hsa_circ_0024895	circBase	chr11	-	130773149	130776616	exonic	NM_014758	SNX19	CTTCGTCTTATCTTTGGGACCCTAGTTCAAAGGTCTAGGCTGAGGTTCTCATCCAGTAAA	75	355.625	6.48707	7.87786	65	58	106	71	348	364	619	91.5	6.13866	6.10631	7.10218	6.60113	7.99021	8.05572	8.07759	7.38791	hsa-miR-95-5p	hsa-miR-20a-3p	hsa-miR-30d-3p	hsa-miR-641	hsa-miR-208a-3p
ASCRP3007047	0.0088715	0.119293	2.00688	down	hsa_circRNA_101257	hsa_circ_0030062	circBase	chr13	-	41826780	41837620	exonic	uc001uxx.3	MTRF1	CTTCTGAATTATACACCAGCAGATTATGGTACTCACAGTTCTTTCCTGATCTTCCCCGCC	70.125	212.375	6.36294	7.36789	84.5	65	61	70	205.5	203	314	127	6.54719	6.27648	6.02695	6.60113	7.18475	7.14549	7.13173	8.00959	hsa-miR-301a-3p	hsa-miR-520f-3p	hsa-miR-148a-5p	hsa-miR-520c-3p	hsa-miR-520b
ASCRP3007051	0.0178577	0.150453	2.61323	down	hsa_circRNA_403397		25242744	chr5	+	90261231	90398157	exonic	NM_032119	GPR98	CTTCTGGATGTTGGTTCTCTTTGTCATTTTCAACAGTCTGCAGATTCTGTTTCTGGCGTC	45.375	170.75	5.28754	6.67338	42	38.5	52	49	128.5	130	365.5	59	5.31584	4.52867	5.57043	5.73523	6.46588	6.46893	7.35111	6.40759	hsa-miR-4311	hsa-miR-21-3p	hsa-miR-103a-3p	hsa-miR-107	hsa-miR-15b-5p
ASCRP3007054	0.0185916	0.151974	5.51738	down	hsa_circRNA_100139	hsa_circ_0011279	circBase	chr1	+	31896539	31899670	exonic	NM_018565	SERINC2	CTTCTGTGTCTGCGTGTCCATCGCTGCTGTCCTGCCCAAGGTCCAGGCGTCCTGCCTCTG	558.125	9728.88	9.7134	12.1774	562	418.5	631	621	4853.5	4881	28138	1043	9.32942	9.30796	9.92845	10.2878	12.0117	12.0958	13.3558	11.2462	hsa-miR-486-3p	hsa-miR-765	hsa-miR-24-3p	hsa-miR-92a-2-5p	hsa-miR-583
ASCRP3007061	0.00250004	0.0877957	2.14634	down	hsa_circRNA_406986		25070500	chr7	+	99202008	99208228	sense overlapping	NM_001195541	GS1-259H13.2	CTTCTTTACCCTTCTTCAAGCCATGTGAGTGATGCTGACGTTAGAGGACAAGGACATGAA	338.625	1489	8.92421	10.0261	336.5	225	464.5	328.5	1143.5	1096	3184.5	532	8.59882	8.37702	9.46062	9.26038	9.82419	9.74402	10.3401	10.196	hsa-miR-7851-3p	hsa-miR-6848-5p	hsa-miR-5787	hsa-miR-665	hsa-miR-661
ASCRP3007098	0.00450235	0.098734	3.32687	down	hsa_circRNA_102207	hsa_circ_0045881	circBase	chr17	+	76198579	76198832	exonic	NM_001010982	AFMID	CTTGCCTTTCTTCCTGTTCTTTCACGGAGGATACTGGCAGAGCGGAAGCCACCACAAGGG	8889.88	46509.5	13.6351	15.3692	8694	5907	10802	10156.5	41904	39413	86637	18084	13.0859	13.0209	13.9381	14.4953	15.1582	15.1676	15.4343	15.7168	hsa-miR-214-3p	hsa-miR-30b-3p	hsa-miR-545-5p	hsa-miR-587	hsa-miR-761
ASCRP3007109	0.00202622	0.0828201	2.42043	down	hsa_circRNA_053882	hsa_circ_0053882	circBase	chr2	+	33002948	33012216	exonic	NM_017735	TTC27	CTTGGACTTACGTGACAAATACAAAGATGTTCAGCTCGGGGTGTGGTTTTCTCTCGGTTG	67.75	270.25	6.28069	7.55595	60.5	47	85	78.5	231.5	221	513.5	115	5.98343	5.67296	6.71622	6.75013	7.34613	7.26404	7.79373	7.8199	hsa-miR-3168	hsa-miR-4727-5p	hsa-miR-182-3p	hsa-miR-199a-5p	hsa-miR-103a-2-5p
ASCRP3007110	0.0214888	0.159158	2.05096	down	hsa_circRNA_001533	hsa_circ_0001533	circBase	chr5	+	136910338	136910464	antisense	ENST00000503916	SPOCK1	CTTGGAGATGACACCAGGTCATGGTGTCCCTGTGGGCTATAGAGGATGGAGTTTCTAGTG	40.375	115.625	5.16016	6.19646	40	38	40.5	43	95	101	214	52.5	5.25575	5.03701	4.94634	5.40153	6.02556	6.10369	6.62963	6.02695	hsa-miR-6882-3p	hsa-miR-7848-3p	hsa-miR-3124-3p	hsa-miR-515-5p	hsa-miR-211-3p
ASCRP3007116	0.00656164	0.10968	4.68598	down	hsa_circRNA_011491	hsa_circ_0011491	circBase	chr1	-	34090650	34209207	exonic	NM_052896	CSMD2	CTTGGCCCAATGGAATGTCTCAGCGCCCACGTGTGTGGTCTCCTGCTTCTTCAACTTCAC	196.875	2283.5	8.12136	10.3497	204.5	139.5	221.5	222	1365	1471	5851	447	7.90437	7.66991	8.307	8.60416	10.1077	10.2091	11.1536	9.92845	hsa-miR-6726-5p	hsa-miR-4300	hsa-miR-1229-5p	hsa-miR-762	hsa-miR-6848-5p
ASCRP3007132	0.00112287	0.0727328	2.01717	down	hsa_circRNA_403604		25242744	chr6	-	43527914	43541338	exonic	NM_020750	XPO5	CTTGGTCAAGTTTTGTGAGGAGTTTAAAGAAAAGTGTCCTATCTGTGTCCCCTGTGGCTT	106.125	373	7.10737	8.1197	111.5	80	122	111	330	330	662.5	169.5	7.02535	6.66383	7.28327	7.45702	7.91263	7.89	8.16657	8.5096	hsa-miR-6888-3p	hsa-miR-519e-5p	hsa-miR-515-5p	hsa-miR-500b-3p	hsa-miR-6828-5p
ASCRP3007143	0.0358548	0.189259	8.82841	down	hsa_circRNA_406157		25070500	chr21	+	45302384	45323900	sense overlapping	NM_020132	AGPAT3	CTTGTGCCTTGGTGTGTGTTATCGGAGGTTTCATTCCTGGAAAATCCAGTGTCTATGAAA	663.25	22296.9	9.79176	12.9339	479	290	1175	709	7413	7355.5	73497	922	9.13311	8.75401	10.8042	10.4757	12.7162	12.7703	15.1784	11.0707	hsa-miR-4739	hsa-miR-1273h-5p	hsa-miR-5787	hsa-miR-1273g-3p	hsa-miR-4656
ASCRP3007147	0.0280599	0.175678	5.04333	down	hsa_circRNA_103931	hsa_circ_0073805	circBase	chr5	-	127854965	127863660	exonic	NM_001999	FBN2	CTTGTGTTTATGGGTTCACTGGTCCACAGTGTGAAAGAGTTCAGCAGTGCAGTGTGAGAT	70.5	766.625	6.2853	8.61968	56	47	93	86	538	541	1892.5	95	5.80946	5.57043	6.83036	6.93096	8.65291	8.66374	9.63836	7.52371	hsa-miR-410-5p	hsa-miR-92a-1-5p	hsa-miR-494-5p	hsa-miR-452-3p	hsa-miR-34c-5p
ASCRP3007173	0.00098517	0.0704609	2.28719	down	hsa_circRNA_403797		25242744	chr7	-	32914603	32919554	exonic	NM_015483	KBTBD2	CTTTATGAAACAGCTTGCTTCCTACAGTTACTCCACAGGATCCGCTGAACATAGGATGTT	63.75	241.375	6.17742	7.371	64	54	75	62	189	192.5	484	100	6.10631	5.91932	6.40759	6.27648	7.05074	7.08568	7.72677	7.62082	hsa-miR-107	hsa-miR-103a-3p	hsa-miR-1305	hsa-miR-154-5p	hsa-miR-181b-5p
ASCRP3007191	0.00548432	0.106089	2.88981	down	hsa_circRNA_401901		25242744	chr17	-	80042674	80042829	exonic	NM_004104	FASN	CTTTCCGCCACTTCCTGCTGGAGGAGGGTGTGTGCTGCTCTCCAACCTCAGCAGCACCTC	195.125	1231	8.09901	9.62999	244	169.5	192.5	174.5	861	816	2883	364	8.16123	7.96174	8.06888	8.20421	9.37161	9.28487	10.2207	9.64276	hsa-miR-4726-3p	hsa-miR-7113-3p	hsa-miR-4730	hsa-miR-3943	hsa-miR-4472
ASCRP3007277	0.00124806	0.0741405	2.34505	down	hsa_circRNA_026468	hsa_circ_0026468	circBase	chr12	-	53290970	53292683	exonic	NM_002273	KRT8	CTTTTTTTTTTTGGTCCAAAATAAAACCTCAGCTAGCTCTGCCAATGTCAGGGCTTCCCT	69.5	248.125	6.37068	7.6003	68	56	75	79	234.5	245	371	142	6.13866	6.06381	6.43807	6.8422	7.38872	7.44569	7.37194	8.19485	hsa-miR-7160-5p	hsa-miR-3135b	hsa-miR-3620-5p	hsa-miR-4656	hsa-miR-762
ASCRP3007295	0.0404388	0.198779	2.01037	down	hsa_circRNA_405781		25070500	chr19	-	39328342	39329036	intronic	ENST00000221419	HNRNPL	GAAAACTTCAAGTACTGAGTCATGCAGGGCCTGGTCTGCTTGAATCCTGTGTGTGTGCCG	76	320.625	6.53662	7.54408	66	67.5	83.5	87	214	212.5	770	86	6.10631	6.40653	6.66116	6.97248	7.25845	7.23918	8.37702	7.30167	hsa-miR-452-5p	hsa-miR-6895-5p	hsa-miR-6799-3p	hsa-miR-3918	hsa-miR-3173-5p
ASCRP3007312	0.0305859	0.179932	4.04757	down	hsa_circRNA_100606	hsa_circ_0018529	circBase	chr10	-	70246900	70248386	exonic	NM_152707	SLC25A16	GAAAAGTGCCTGTGTTTCATTTTTTACTTTTGGTACCTTGAAGAGTGTTGGGCTTTCCCA	85	955	6.70167	8.71873	100	90	83	67	467	451	2782	120	6.826	6.94347	6.57441	6.46281	8.43327	8.38054	10.1518	7.90926	hsa-miR-548a-5p	hsa-miR-766-3p	hsa-miR-137	hsa-miR-1323	hsa-miR-641
ASCRP3007317	0.00665974	0.109888	2.03975	down	hsa_circRNA_029031	hsa_circ_0029031	circBase	chr12	+	122372152	122406075	exonic	NM_144668	WDR66	GAAAATCACCTTAAGGGCCACGCCAATATTATCTCCTGCCTCTGCGTCAGTGAAGACAGG	474	1756.62	9.45528	10.4837	622	396.5	455.5	422	1896	1821	2544.5	765	9.45228	9.23426	9.42905	9.7055	10.6078	10.535	10.0243	10.7676	hsa-miR-6766-5p	hsa-miR-6844	hsa-miR-6730-5p	hsa-miR-4685-5p	hsa-miR-3180-5p
ASCRP3007404	0.0141147	0.13753	5.42898	down	hsa_circRNA_048148	hsa_circ_0048148	circBase	chr19	+	1037623	1039064	exonic	uc002lqu.3	CNN2	GAAATACGACTGTGGACCAAACGCAATAAAACCTCTGTTTGTACGAAGAGTGGGCATGAC	124.75	959.5	7.23763	9.67831	84.5	68	131	215.5	1095	1064	1083	596	6.53751	6.41923	7.45188	8.5419	9.75429	9.69733	8.88671	10.3749	hsa-miR-6775-5p	hsa-miR-3187-5p	hsa-miR-6089	hsa-miR-328-5p	hsa-miR-5787
ASCRP3007443	0.0320564	0.18337	2.29324	down	hsa_circRNA_101460	hsa_circ_0034067	circBase	chr15	+	22925975	22926065	exonic	NM_014608	CYFIP1	GAACAAGCCACCGTCCACTCTAGCATGCCAAATTTCAACACTAACTTTGAAGACAGAAAT	332	1445	8.84443	10.0418	231.5	207.5	541	348	1216.5	1194	2838.5	531	8.07592	8.26483	9.68856	9.34842	9.9146	9.87309	10.1876	10.192	hsa-miR-802	hsa-miR-586	hsa-miR-7-2-3p	hsa-miR-7-1-3p	hsa-miR-105-5p
ASCRP3007449	0.0128028	0.133817	5.55659	down	hsa_circRNA_007192	hsa_circ_0007192	circBase	chr11	+	12159936	12183966	exonic	NM_014632	MICAL2	GAACACCAAGGAACATGGCAACCCGTGTGTGTCTCATCCCAGAAAGAGAAGACTTTAACC	166	2909.12	7.87669	10.3509	156	138	203	167	1447.5	1491	8399	299	7.51807	7.65567	8.18605	8.14698	10.1923	10.2322	11.6214	9.35766	hsa-miR-1254	hsa-miR-3116	hsa-miR-27b-3p	hsa-miR-675-5p	hsa-miR-5196-3p
ASCRP3007490	0.0335995	0.185623	8.2745	down	hsa_circRNA_406768		25070500	chr6	-	37617884	37620116	exonic	NM_153487	MDGA1	GAACGTGCAGTCCATGAAGAACGCTACATTCCAGATCACTCCTGACGTGATCAAAGAGAG	187	2328.25	7.58154	10.6302	65.5	56	319.5	307	1785	1930	4995	603	6.17904	6.12581	8.86975	9.15154	10.5058	10.662	10.9543	10.3987	hsa-miR-4660	hsa-miR-486-3p	hsa-miR-6770-3p	hsa-miR-500a-3p	hsa-miR-1908-3p
ASCRP3007499	0.0185757	0.151974	2.7512	down	hsa_circRNA_006692	hsa_circ_0006692	circBase	chr17	-	3608374	3608939	sense overlapping	TCONS_00025531	XLOC_012358	GAACTGGAGTTAGAACAAGATGTGCGTAGCTCTAAGAGGTCCTGTGGTCAGACTGTTGAA	52.125	230.5	5.70127	7.16133	41	40	66.5	61	185	192	473	72	5.18811	5.14289	6.19759	6.27648	7.04118	7.07368	7.68707	6.84338	hsa-miR-6790-5p	hsa-miR-4658	hsa-miR-580-3p	hsa-miR-942-5p	hsa-miR-6845-3p
ASCRP3007536	0.00240883	0.0874899	10.6268	down	hsa_circRNA_406698		25070500	chr5	+	151306734	151327356	intergenic			GAAGAATCTCATCTTGTATAAAGACAGACCAAGGGGTGCTGAGTGTGTGTTGCTGTTCAT	157.875	4255.62	7.75782	11.1675	166	99	176.5	190	2180	2084.5	11939	819	7.61669	7.09889	7.94629	8.36941	10.8613	10.7726	12.1479	10.888	hsa-miR-3916	hsa-miR-6873-5p	hsa-miR-4644	hsa-miR-5584-5p	hsa-miR-1183
ASCRP3007593	0.0148622	0.139806	3.32432	down	hsa_circRNA_102049	hsa_circ_0043278	circBase	chr17	+	35797838	35800763	exonic	NM_001488	TADA2A	GAAGCAAAAACTGCTGACACAGCCATTCCATTTCACTACTTCAGATTTTCCTGTCCTTGA	1093.25	9067.25	10.7078	12.4408	1158	969	1231	1015	6507	6419	21836	1507	10.3576	10.4893	10.8937	11.0903	12.4999	12.4758	12.9862	11.8014	hsa-miR-103a-2-5p	hsa-miR-455-3p	hsa-miR-302c-3p	hsa-miR-520d-3p	hsa-miR-302b-3p
ASCRP3007594	0.017149	0.148009	3.39747	down	hsa_circRNA_102051	hsa_circ_0006220	circBase	chr17	+	35800605	35800763	exonic	NM_001488	TADA2A	GAAGCAAAAACTGCTGACACAGCCATTCCATTTCACTGCAGGATGTAGCCAATCAAATGT	1071.38	8494.88	10.6834	12.4478	1035.5	866	1277	1107	6452	6609.5	19277	1641	10.1791	10.3346	10.9543	11.2654	12.4758	12.5296	12.8229	11.963	hsa-miR-302c-3p	hsa-miR-520d-3p	hsa-miR-302b-3p	hsa-miR-302d-3p	hsa-miR-197-5p
ASCRP3007654	0.0448471	0.209637	5.67813	down	hsa_circRNA_400033	hsa_circ_0092360	circBase	chr17	+	27047048	27047688	intronic	ENST00000422514	RPL23A	GAAGTGACCGATTTCTAGTGTGTGTTGGTGATGGGGCCGCAGCTGGTTTACCGGGGATTG	602.375	12757	9.77298	12.2784	755	375	516.5	763	3925	3758.5	42109.5	1235	9.7288	9.13367	9.60696	10.6225	11.7517	11.7367	14.1065	11.5187	hsa-miR-509-5p	hsa-miR-497-3p	hsa-miR-328-3p	hsa-miR-764	hsa-miR-512-5p
ASCRP3007663	0.0113611	0.129165	3.78588	down	hsa_circRNA_001359	hsa_circ_0000157	circBase	chr1	-	169663839	169664181	intronic	ENST00000236147	SELL	GAAGTGGGGCAGGGAGAGTATGGGAGCCAGAGGAACATCATTATCTAATAAGTCACCTAA	131.875	947.75	7.39772	9.31835	87	89.5	214	137	305	860	2030	596	6.62233	6.91723	8.23581	7.81551	7.79819	9.35704	9.73453	10.3836	hsa-miR-130b-5p	hsa-miR-182-5p	hsa-miR-888-3p	hsa-miR-451a	hsa-miR-877-3p
ASCRP3007700	0.0295405	0.178713	2.7323	down	hsa_circRNA_100790	hsa_circ_0000288	circBase	chr11	+	34111725	34112225	exonic	NM_005898	CAPRIN1	GAATCAATGTAAATGCAGCTCCATTCCAATCCATGCAAACGGTTCCTTTGGTATCATCCA	2089	13575.4	11.6338	13.084	2175	1877	2456	1848	9611.5	9414	33028.5	2247.5	11.1928	11.4181	11.877	12.0476	13.1484	13.1661	13.6238	12.3975	hsa-miR-20b-3p	hsa-miR-150-3p	hsa-miR-133a-5p	hsa-miR-509-3p	hsa-miR-485-5p
ASCRP3007745	0.021897	0.159752	3.0686	down	hsa_circRNA_404726		25070500	chr10	+	23393072	23399247	exonic	NM_012228	MSRB2	GAATGTATCATTGCGTGTGCTGCGACAGTCCACTCTTCAGGGTCTCTTGCAACGTGTGAG	105.25	556.875	6.99339	8.61097	71	65	153	132	490	483.5	1078	176	6.26597	6.24354	7.71952	7.74454	8.51701	8.48036	8.88385	8.56267	hsa-miR-506-5p	hsa-miR-3927-3p	hsa-miR-6070	hsa-miR-627-3p	hsa-miR-488-3p
ASCRP3007793	0.000724534	0.0649977	2.3659	down	hsa_circRNA_404961		25070500	chr12	+	9758948	9786125	sense overlapping	NR_046448	LOC374443	GACAAGAAAAGAAGATGGACCCTCCATGTTGAACATGCCTGGCCCTCAGGCCATGCTATC	121.5	526.5	7.33071	8.57309	123	93	152	118	412	388	1067	239	7.13911	6.94347	7.69949	7.54076	8.24356	8.15238	8.8627	9.03373	hsa-miR-4644	hsa-miR-6739-5p	hsa-miR-3916	hsa-miR-5584-5p	hsa-miR-6758-5p
ASCRP3007802	0.00217554	0.0844159	3.31238	down	hsa_circRNA_004496	hsa_circ_0004496	circBase	chr4	-	177632652	177650900	exonic	NM_005429	VEGFC	GACAAGTTCATTCCATTATTAGACGTTCCCTGCCAGCAACACTACCACAGCTTATGCAAG	239	1778	8.39004	10.1179	227.5	167	341.5	220	1114.5	1349	4209.5	439	8.04569	7.9327	8.98296	8.59882	9.77944	10.0805	10.7177	9.89399	hsa-miR-1184	hsa-miR-4763-3p	hsa-miR-1537-5p	hsa-miR-1207-5p	hsa-miR-642b-3p
ASCRP3007811	0.0184766	0.151747	2.08454	down	hsa_circRNA_000551	hsa_circ_0000551	circBase	chr14	-	70633355	70635201	exonic	NM_033262	SLC8A3	GACACATATGGGGAGTTGGAATTCAAGAATGATGAAACTGTGTCTCTGGCCTATCAGGAG	74.125	311.375	6.51173	7.57146	66	60	86.5	84	230	230.5	696	89	6.19144	6.21226	6.73835	6.90486	7.35552	7.3643	8.23715	7.32885	hsa-miR-6868-3p	hsa-miR-1226-3p	hsa-miR-5193	hsa-miR-7161-3p	hsa-miR-3667-3p
ASCRP3007846	0.0221334	0.160668	3.21221	down	hsa_circRNA_001734	hsa_circ_0001734	circBase	chr7	-	101957689	101957837	antisense	NM_020979	SH2B2	GACAGTGTCCCGTGGAACCATGGGTAGTCGGATAGCTCCAGCTCGGGTCAGCACGTACTC	92.5	608.625	6.83369	8.51725	63	61	140	106	463	487.5	1359	125	6.10631	6.29267	7.56382	7.37194	8.41754	8.48238	9.17357	7.99552	hsa-miR-4449	hsa-miR-6744-3p	hsa-miR-4757-5p	hsa-miR-6762-3p	hsa-miR-4763-3p
ASCRP3007852	0.0358138	0.189259	2.78299	down	hsa_circRNA_407310		25070500	chrX	-	100169609	100170072	sense overlapping	NM_212559	XKRX	GACATATGGGCCTGCACTATAGTGTGAGTTGTGCTAATGGTATTTTCCCTGGTATCTGTC	52.125	317	5.71474	7.19138	45	43.5	62	58	149.5	142	906.5	70	5.48242	5.31131	5.99337	6.07187	6.72051	6.60854	8.62806	6.80841	hsa-miR-3605-5p	hsa-miR-527	hsa-miR-518a-5p	hsa-miR-6865-5p	hsa-miR-663b
ASCRP3007858	0.0228055	0.162858	2.08411	down	hsa_circRNA_101159	hsa_circ_0002857	circBase	chr12	+	113705647	113707650	exonic	NM_017901	TPCN1	GACATCCTCCTGCTGCTGCTGTTCTTCATGATCATCTTTGCCATCCTCGGTCCACGCCAC	2111	8863.75	11.6439	12.7033	2398.5	1674	2383	1988.5	7803	6997.5	18089.5	2565	11.323	11.254	11.818	12.1805	12.8229	12.6402	12.7445	12.6058	hsa-miR-21-3p	hsa-miR-455-3p	hsa-miR-634	hsa-miR-195-5p	hsa-miR-591
ASCRP3007900	0.0340462	0.186578	5.71512	down	hsa_circRNA_102838	hsa_circ_0056856	circBase	chr2	-	160980301	160983112	exonic	NM_000888	ITGB6	GACCATCAGTGAAGAAGAAGGTAACGGCGACTGTGACTGTGGTGAATGTGTGTGCAGGAG	73.125	1083.25	6.36534	8.88012	85.5	53.5	59.5	94	342	431	3347	213	6.57015	5.81747	5.97485	7.09889	7.95649	8.31084	10.4023	8.85083	hsa-miR-1301-3p	hsa-miR-140-3p	hsa-miR-93-3p	hsa-miR-19b-3p	hsa-miR-187-5p
ASCRP3007903	0.0127414	0.133817	4.90518	down	hsa_circRNA_104270	hsa_circ_0001666	circBase	chr6	+	170626457	170639638	exonic	NM_032448	FAM120B	GACCATTCCAGATCCTTTCCCGGAGTTCAGTTATGGGTGTGAGAGGTTTGCAAGGATTTG	1312.62	15657.5	10.9517	13.246	1216	1117.5	1662	1255	10253.5	9653	40349.5	2374	10.4206	10.6926	11.2267	11.4667	13.2354	13.2263	14.0314	12.4906	hsa-miR-450a-1-3p	hsa-miR-661	hsa-miR-493-5p	hsa-miR-208a-5p	hsa-miR-612
ASCRP3007904	0.0202356	0.156532	4.08866	down	hsa_circRNA_001729	hsa_circ_0000691	circBase	chr16	-	31093273	31093358	antisense	NM_014699	ZNF646	GACCATTCCATTCTGGCTACAGTGTAATGGAGGAGCCCAGACACAGCAGCCAGGGGGTAC	1631	15817.9	11.2419	13.2736	1392	1174	2380	1578	10384.5	10601	39871.5	2414.5	10.5971	10.758	11.8151	11.7974	13.2565	13.3199	14.0018	12.516	hsa-miR-367-3p	hsa-miR-363-3p	hsa-miR-323a-3p
ASCRP3007920	0.0190256	0.152786	2.86977	down	hsa_circRNA_400961		25242744	chr12	-	51504659	51510203	exonic	NM_005653	TFCP2	GACCCTGCAAAGAGGACATCTGTGTTTATTCAGAGTATATTCCGTGTGGTGTTCCATGAC	94.625	583.625	6.94355	8.46448	111.5	87	89	91	356	362	1444	172.5	7.03226	6.88288	6.80357	7.05549	8.02109	8.04022	9.26273	8.53389	hsa-miR-3909	hsa-miR-6888-3p	hsa-miR-7843-3p	hsa-miR-541-5p	hsa-miR-6720-5p
ASCRP3007979	0.0259198	0.170463	3.5732	down	hsa_circRNA_102120	hsa_circ_0044468	circBase	chr17	+	48152822	48155648	exonic	NM_002204	ITGA3	GACTATACACTCCAGACCTCGCTTAGCATTGTGCAAGTGGAGCTGTGCTTTGCTTACAAC	155.625	971.75	7.60621	9.44342	100	81.5	227	214	875.5	861.5	1838	312	6.84259	6.72051	8.331	8.53072	9.39651	9.36205	9.59354	9.42158	hsa-miR-646	hsa-miR-23b-5p	hsa-miR-410-5p	hsa-miR-494-5p	hsa-miR-377-5p
ASCRP3007986	0.0232144	0.163792	3.54918	down	hsa_circRNA_102235	hsa_circ_0046377	circBase	chr17	-	80085567	80086473	exonic	NM_198082	CCDC57	GACTCAACTCCAGGACGCCAAGAGTGCCGAGGATGAGGCTCCTTCCAGACACTTGGGAAA	164	1075.5	7.72752	9.55501	103	91	230	232	895	916	2157.5	333.5	6.88058	6.96239	8.37268	8.69442	9.43115	9.47184	9.81206	9.50498	hsa-miR-762	hsa-miR-185-3p	hsa-miR-511-5p	hsa-miR-608	hsa-miR-431-5p
ASCRP3008043	0.013931	0.137265	3.36101	down	hsa_circRNA_000367	hsa_circ_0000367	circBase	chr11	-	124517260	124518071	exonic	NM_170601	SIAE	GACTTGTCCAGGTCCATTCCATACGATTCTGTAACTGGTCCCAGTAAGCACTCTGTTCTC	2397.88	18431.9	11.8387	13.5876	2366	2154	3034	2037.5	12392	12035	46187.5	3113	11.3067	11.6388	12.1893	12.22	13.5204	13.5062	14.3413	12.9826	hsa-miR-331-3p	hsa-miR-4646-5p	hsa-miR-4797-5p	hsa-miR-3919	hsa-miR-3190-3p
ASCRP3008046	0.0178859	0.150453	2.54584	down	hsa_circRNA_100810	hsa_circ_0022015	circBase	chr11	+	47603639	47604020	exonic	NM_004551	NDUFS3	GACTTTCCTCTATCTGGCTATGTTGAGATTGTCTACAACCTGTTGTCTCTGCGCTTCAAC	116.75	566.25	7.27668	8.62482	124.5	86.5	124	132	577	558	982	148	7.15564	6.85043	7.35276	7.7479	8.76369	8.70807	8.73499	8.29255	hsa-miR-127-3p	hsa-miR-876-3p	hsa-miR-520g-5p	hsa-miR-532-5p	hsa-miR-204-5p
ASCRP3008049	0.0250254	0.168401	2.73223	down	hsa_circRNA_006173	hsa_circ_0006173	circBase	chr16	+	792249	792543	intergenic			GACTTTCTTCTGCTGCTGCACGGAGGAGCTTTCCCCAGCACCTGGGCCAGGAAACTCCTG	233.625	1116.88	8.35623	9.80631	246	151	236.5	301	1263	1293.5	1444	467	8.15523	7.75063	8.39669	9.12239	9.9603	10.006	9.26581	9.99314	hsa-miR-8089	hsa-miR-762	hsa-miR-675-5p	hsa-miR-3665	hsa-miR-769-3p
ASCRP3008063	0.00841543	0.118117	2.35523	down	hsa_circRNA_000055	hsa_circ_0000055	circBase	chr1	+	36939396	36941065	antisense	NM_000760	CSF3R	GAGAAAGGCCTGAGTGTGGTTGAGGTGGGTCTCAGGTCCTGGCTCCCACTGGCAGATGAG	183.375	928.25	7.98072	9.21658	178	109.5	206	240	557	558	2250	348	7.70382	7.26404	8.19485	8.76016	8.71817	8.71195	9.87203	9.56419	hsa-miR-7160-5p	hsa-miR-1273g-3p	hsa-miR-1285-3p	hsa-miR-3613-3p	hsa-miR-6720-5p
ASCRP3008066	0.0323233	0.18337	7.81711	down	hsa_circRNA_025522	hsa_circ_0025522	circBase	chr12	-	15094949	15102819	exonic	NM_001175	ARHGDIB	GAGAACAAGAATAAAACAATAACTGTGTGTGTTCTGGCTGAGATCCGAAAGCCCCCAATG	118.375	3097	7.17309	10.1397	167.5	141	84	81	1104	1122	9912	250	7.6107	7.67411	6.59834	6.80921	9.76604	9.78247	11.9133	9.09709	hsa-miR-6797-5p	hsa-miR-6766-5p	hsa-miR-1249-5p	hsa-miR-6808-5p	hsa-miR-6756-5p
ASCRP3008077	0.0213607	0.158745	3.25461	down	hsa_circRNA_102485	hsa_circ_0050102	circBase	chr19	+	18459757	18466821	exonic	uc002nir.1	PGPEP1	GAGAAGCACAGTCCACAGAGATGGGATCTCACTATATTGCCCTGGCTGGTCTTGAACTTC	1018.12	5761.5	10.5923	12.2948	969	689.5	1247	1167	6059	5677	8330	2980	10.0898	10.0127	10.9124	11.3543	12.4088	12.2964	11.606	12.8679	hsa-miR-103a-2-5p	hsa-miR-663a	hsa-miR-342-3p	hsa-miR-188-3p	hsa-miR-30b-3p
ASCRP3008113	0.00449943	0.098734	2.13582	down	hsa_circRNA_102705	hsa_circ_0054263	circBase	chr2	+	42867312	42887002	exonic	NM_020744	MTA3	GAGACATCACCTTGGGGAAAGTGCAGTGTTGCCCTTCTGAATGAGACAGAATCAGTATTG	91.5	367.75	6.85501	7.94979	103	74	98.5	90.5	317	337	702	115	6.86287	6.57583	6.94494	7.03638	7.83301	7.92974	8.24535	7.79108	hsa-miR-424-5p	hsa-miR-15b-5p	hsa-miR-548a-3p	hsa-miR-187-5p	hsa-miR-29a-5p
ASCRP3008127	0.0116533	0.13047	3.65149	down	hsa_circRNA_101373	hsa_circ_0005139	circBase	chr14	-	68156928	68159769	exonic	NM_016026	RDH11	GAGACTAAAAGGAAAATGCTGTCCAGTGGGGTGTGTACATCAACTGTTCAGCTTCCTGGG	100	715.625	6.88878	8.75727	69	58	140	133	457	481	1741	183.5	6.20617	6.06381	7.54608	7.73907	8.40708	8.47124	9.52176	8.62897	hsa-miR-33a-5p	hsa-miR-20a-3p	hsa-miR-9-5p	hsa-miR-642a-3p	hsa-miR-33b-5p
ASCRP3008183	0.00274325	0.0888433	2.62298	down	hsa_circRNA_001240	hsa_circ_0000507	circBase	chr13	+	113869721	113869956	intronic	ENST00000326335	CUL4A	GAGATCTCTGTGTGACTATGGAGGTCACGTCCCATGTGGCTGTGGAGGTCGCTGTGTGAC	82.25	404.875	6.6042	7.9954	60	58	121	90	278.5	281	937.5	122.5	6.01445	6.06381	7.31249	7.02604	7.66236	7.64849	8.66784	8.00292	hsa-miR-769-5p	hsa-miR-153-3p	hsa-miR-449b-3p	hsa-miR-377-3p	hsa-miR-602
ASCRP3008211	0.0233224	0.163792	4.93985	down	hsa_circRNA_406281		25070500	chr3	+	52723939	52724314	intronic	ENST00000394799	GNL3	GAGCAAATGTCTTTTTCTTTTTTTCTTTTTGAGATGGAGGCTTGCTGTCCTGGGCAACAA	1418.5	14530.2	10.9337	13.2382	903	653	2396	1722	9574	9238	36307	3002	10.0127	9.92845	11.8391	11.9547	13.1446	13.1248	13.7883	12.8951	hsa-miR-7843-5p	hsa-miR-8063	hsa-miR-3670	hsa-miR-1250-3p	hsa-miR-6879-5p
ASCRP3008222	0.0180149	0.150518	2.32242	down	hsa_circRNA_000639	hsa_circ_0000844	circBase	chr18	+	42269709	42269921	intronic	ENST00000282030	SETBP1	GAGCAGGTGGGTATGGAGCAGCAGGGAAGATCATCCATTTGGGAATGTAGAGGGAGAAAG	51.5	179.25	5.75295	6.96858	46	46	61	53	93	164	351.5	108.5	5.43631	5.57043	6.0665	5.93856	5.99054	6.83471	7.29824	7.75083	hsa-miR-26b-3p	hsa-miR-19b-1-5p	hsa-miR-890	hsa-miR-629-3p	hsa-miR-19b-2-5p
ASCRP3008227	0.00423491	0.0986287	2.29806	down	hsa_circRNA_103403	hsa_circ_0066367	circBase	chr3	+	58131647	58135954	exonic	NM_001457	FLNB	GAGCATTTGTGACCTGAACCTGAAAATCCCAGAGAGCCCACTCCAGTTCTACGTGAACTA	144.375	602.25	7.62779	8.82821	137.5	103	171	166	566	548	1044	251	7.31249	7.16416	7.90869	8.12583	8.72522	8.67382	8.82978	9.08403	hsa-miR-588	hsa-miR-370-5p	hsa-miR-501-5p	hsa-miR-656-5p	hsa-miR-215-3p
ASCRP3008229	0.0292948	0.178636	3.01709	down	hsa_circRNA_020050	hsa_circ_0020050	circBase	chr10	+	114799783	114849299	exonic	NM_001146283	TCF7L2	GAGCCACTCCTTACAAAAAGTTGGGGAGCCCTGGTGTATTGAGTATCTCCAGATGAAATG	196.625	1056.5	8.024	9.61716	125.5	112	264	285	959	918	1948	401	7.16855	7.30024	8.57206	9.05516	9.54512	9.48058	9.67025	9.77271	hsa-miR-670-5p	hsa-miR-512-3p	hsa-miR-106b-5p	hsa-miR-628-5p	hsa-miR-4526
ASCRP3008275	0.0156676	0.143694	4.04967	down	hsa_circRNA_079373	hsa_circ_0079373	circBase	chr7	+	6617220	6628610	exonic	NM_001134388	ZDHHC4	GAGCTGTAGTTCCCGTTTATTTACACATGTGGATCCTCGTTTTCCAAGCAGGCCGCCGTC	98	803.125	6.92558	8.94338	80	63	141	108	680	671	1709	152.5	6.4443	6.29267	7.57663	7.38872	9.01442	8.96998	9.49127	8.29786	hsa-miR-4632-5p	hsa-miR-8073	hsa-miR-4774-5p	hsa-miR-197-5p	hsa-miR-4292
ASCRP3008361	0.0268274	0.172777	2.24712	down	hsa_circRNA_104982	hsa_circ_0006931	circBase	chrX	+	16846216	16847893	exonic	NM_018360	TXLNG	GAGGGAAGAGCTGGAGGAGAGCAGGAGTGTTCAGAAGCAAATGAAGATCCTGCAGAAGAA	51.625	164.75	5.69679	6.86487	51	46.5	61	48	103	157	303	96	5.67473	5.54169	5.90133	5.66943	6.13353	6.71451	7.07602	7.53542	hsa-miR-103a-2-5p	hsa-miR-143-5p	hsa-miR-1271-3p	hsa-miR-570-5p	hsa-miR-875-3p
ASCRP3008377	0.00384118	0.0951877	2.04506	down	hsa_circRNA_100659	hsa_circ_0003168	circBase	chr10	+	99502850	99504672	exonic	NM_144588	ZFYVE27	GAGGTGAAGAGCTTGTGGCAGATGCCTTTGTGTTCCTTGCTGACCTGCCTGGGCCTCAAC	95.625	324.625	6.96298	7.99513	105.5	84	97	96	346	340	444.5	168	6.89732	6.77421	6.93465	7.24573	7.97739	7.9362	7.59796	8.46896	hsa-miR-660-3p	hsa-miR-761	hsa-miR-624-5p	hsa-miR-597-3p	hsa-miR-591
ASCRP3008384	0.00524823	0.104158	2.09623	down	hsa_circRNA_104134	hsa_circ_0004136	circBase	chr6	+	73713630	73751785	exonic	NM_019842	KCNQ5	GAGGTTTGCTCGAAAGCCCTTCTGTGTTATAGTTTTCTCCTTGTCTTTGGTTGCTTGATT	75.5	246.875	6.53699	7.60478	78	60	84	80	238	233	370.5	146	6.43286	6.21226	6.64773	6.85511	7.41194	7.37194	7.36867	8.26658	hsa-miR-508-5p	hsa-miR-502-5p	hsa-miR-99a-5p	hsa-miR-10b-3p	hsa-miR-519d-5p
ASCRP3008385	0.00173912	0.0788431	3.57347	down	hsa_circRNA_104227	hsa_circ_0078297	circBase	chr6	+	151336015	151336829	exonic	NM_015440	MTHFD1L	GAGTAAAAGAAGCCGATTCCAGTTCCTGTATGATGTTCAGAACATCCAGCTGGTGGCAGA	92.875	845.25	6.61634	8.45366	57	51	185.5	78	216	329	2662	174	5.90585	5.76703	8.02818	6.7643	7.26989	7.88543	10.0872	8.57218	hsa-miR-329-3p	hsa-miR-593-5p	hsa-miR-641	hsa-miR-103a-2-5p	hsa-miR-19b-1-5p
ASCRP3008392	0.00234169	0.0870391	2.20498	down	hsa_circRNA_406839		25070500	chr6	+	126131327	126132928	intronic	ENST00000229634	NCOA7	GAGTACTAACTACCCCAACTCATGGTAGCATGGCTTCCACTCCCAATACGTCATTGAGGA	155.125	617.25	7.75177	8.89253	168	116.5	174.5	161.5	606.5	584	1010	268.5	7.64737	7.34779	7.92567	8.08624	8.83562	8.76887	8.77578	9.18987	hsa-miR-5696	hsa-miR-205-5p	hsa-miR-4668-3p	hsa-miR-6854-5p	hsa-miR-3671
ASCRP3008410	0.0411373	0.200638	4.09775	down	hsa_circRNA_100008	hsa_circ_0009343	circBase	chr1	-	1721833	1722035	exonic	NM_002074	GNB1	GAGTCTGACATCAATGCCATTTGCTGCCCTGTGGGACATCGAGACCGGCCAGCAGACGAC	135.375	1918.12	7.53742	9.57225	144	107.5	166	124	1008	942.5	5594	128	7.39355	7.24989	7.85888	7.64737	9.63428	9.52176	11.0854	8.04757	hsa-miR-346	hsa-miR-212-3p	hsa-miR-493-3p	hsa-miR-132-3p	hsa-miR-622
ASCRP3008415	0.00692322	0.111512	6.28889	down	hsa_circRNA_065656	hsa_circ_0065656	circBase	chr3	+	49547851	49548252	exonic	NM_004393	DAG1	GAGTGACCATTCCAACAGATTTGATTGCCTCCAGTGGAGATATCATCAAGGCTCTGTGTG	135.125	1635.38	7.20294	9.85574	71.5	63	287	119	830.5	1205	4167	339	6.30185	6.27648	8.70018	7.53323	9.30952	9.88815	10.697	9.52831	hsa-miR-3184-5p	hsa-miR-298	hsa-miR-6807-5p	hsa-miR-637	hsa-miR-6879-5p
ASCRP3008433	0.0288093	0.177581	2.87227	down	hsa_circRNA_404876		25070500	chr11	+	33563347	33566924	sense overlapping	NM_012194	KIAA1549L	GAGTGTCAGATGTCCAGTAAGCTCCTGGTGAAGACAGGAACAGACAATCTACAGATGAAT	61.25	306.125	5.96524	7.48743	43	43.5	85.5	73	233	218	695.5	78	5.22232	5.31131	6.68589	6.64142	7.37194	7.27164	8.23311	7.07301	hsa-miR-3692-5p	hsa-miR-6825-5p	hsa-miR-4747-5p	hsa-miR-30b-3p	hsa-miR-7106-5p
ASCRP3008434	0.00143834	0.0779491	3.24212	down	hsa_circRNA_407273		25070500	chrX	-	16871028	16871799	intronic	ENST00000380084	RBBP7	GAGTGTGTCATCCCTGGGTGGAAAATTCAGTGGGATCTTGTTAAATGGGTGACCTGAATG	78.5	488.125	6.57338	8.27031	67	64	101	82	351	346	1114.5	141	6.10631	6.30698	6.97535	6.90486	7.99693	7.97129	8.91817	8.19485	hsa-miR-23a-3p	hsa-miR-23b-3p	hsa-miR-6791-3p	hsa-miR-23c	hsa-miR-3177-5p
ASCRP3008443	0.0356788	0.18911	3.19308	down	hsa_circRNA_103327	hsa_circ_0064832	circBase	chr3	-	37162982	37163182	exonic	NM_006309	LRRFIP2	GAGTTGAGGATGCATTGTCCATTCGAAGTGTTGGCAGTCACAGGGAAGATTCGGAAAGGG	169.125	761.625	7.51628	9.19122	76.5	63	301	236	499.5	595.5	1425.5	526	6.34796	6.24354	8.76338	8.71023	8.53923	8.80681	9.23845	10.1804	hsa-miR-488-5p	hsa-miR-134-5p	hsa-miR-148b-3p	hsa-miR-586	hsa-miR-612
ASCRP3008448	0.0333069	0.18533	3.46603	down	hsa_circRNA_091761	hsa_circ_0091761	circBase	chrX	-	152965946	152968513	exonic	NM_005745	BCAP31	GAGTTTCTCTTGAGGGCAATAAAAGTTGTCATGGTGTGTACGTGGGGAGCTGCTGTTGAC	60	494.5	6.04011	7.83339	63	54	63	60	229.5	233	1426	89.5	6.07589	5.86001	6.02695	6.19759	7.35937	7.36758	9.24233	7.3643	hsa-miR-3190-3p	hsa-miR-6797-5p	hsa-miR-7111-5p	hsa-miR-4435	hsa-miR-4728-5p
ASCRP3008453	0.000424718	0.0594333	4.81031	down	hsa_circRNA_101216	hsa_circ_0006903	circBase	chr12	-	133310970	133312098	exonic	NM_015114	ANKLE2	GATAAAGCCACCACGTCTGGCAGAAGATTTTCGCAAGCTCTGGAAAACTCCACCTCGAGA	171.75	1506.25	7.91896	10.1851	186	138	191	172	1503	1412	2528	582	7.76831	7.6476	8.05572	8.20421	10.2391	10.1474	10.0173	10.3366	hsa-miR-204-3p	hsa-miR-130b-5p	hsa-miR-16-1-3p	hsa-miR-26b-3p	hsa-miR-875-5p
ASCRP3008469	0.000944891	0.070203	2.00437	down	hsa_circRNA_407012		25070500	chr7	-	130737183	130785946	intronic	uc011kpk.2	FLJ43663	GATAATTGATAACACCCTGTAACAGCTGAGCCTGTCTTCATCCACAACAGCTTGTTCCTA	70.125	227.875	6.36442	7.36757	79	63	71.5	67	217	219	379	96.5	6.48412	6.27648	6.27996	6.41712	7.26989	7.28731	7.39971	7.51338	hsa-miR-619-5p	hsa-miR-1273h-5p	hsa-miR-1273g-3p	hsa-miR-1303	hsa-miR-4739
ASCRP3008511	0.000535189	0.0617533	2.08731	down	hsa_circRNA_065702	hsa_circ_0065702	circBase	chr3	+	49719154	49720169	exonic	NM_001640	APEH	GATCAACATCGCCTCCATGTTGGGCTCCACTGACATCCCTGACTGCTGGCCTTGACTTTG	132.625	502.125	7.49453	8.55618	144.5	108	148	130	442	428	905	233.5	7.37683	7.21207	7.66436	7.72486	8.34549	8.28838	8.62166	8.96917	hsa-miR-7153-3p	hsa-miR-4673	hsa-miR-1226-5p	hsa-miR-6827-5p	hsa-miR-6785-5p
ASCRP3008529	0.000141504	0.0465337	2.39408	down	hsa_circRNA_102122	hsa_circ_0044603	circBase	chr17	+	48734062	48741472	exonic	NM_003786	ABCC3	GATCATCCTGGCGATCTACTTCCTCTGGCAGGTCCTGGGTGTCCTGCTGTGGTGCGTCTC	192.125	889.25	8.0893	9.34877	195	147.5	218	208	739	716	1739	363	7.83617	7.73695	8.28303	8.50104	9.14916	9.09619	9.5209	9.62882	hsa-miR-214-3p	hsa-miR-185-5p	hsa-miR-432-5p	hsa-miR-761	hsa-miR-323a-5p
ASCRP3008538	0.0221317	0.160668	2.95479	down	hsa_circRNA_103582	hsa_circ_0008460	circBase	chr4	+	1902352	1906105	exonic	NM_007331	WHSC1	GATCCACTCCTTCACAGCTATACCAAACTTAAAGTGTTCTAAGAACGGAAGCATCTGGGC	692.625	4987.75	10.0206	11.5837	717.5	557.5	778.5	717	3385	3581	12106	879	9.65266	9.70015	10.2239	10.5058	11.5131	11.6483	12.175	10.9983	hsa-miR-130b-5p	hsa-miR-491-3p	hsa-miR-136-5p	hsa-miR-543	hsa-miR-199b-5p
ASCRP3008567	0.000572227	0.0623762	2.96454	down	hsa_circRNA_102774	hsa_circ_0055412	circBase	chr2	-	85625142	85626408	exonic	NM_001747	CAPG	GATCTATATCTGGAAGGAACATCTTCGCCTGGTGTGGTGGAAAGTCCAACATCCTGGAAC	79.125	461.125	6.53398	8.10178	58	50	117	91.5	249	259	1176	160.5	5.96478	5.81747	7.24395	7.1097	7.47437	7.53299	8.98144	8.41833	hsa-miR-661	hsa-miR-612	hsa-miR-146b-3p	hsa-miR-484	hsa-miR-762
ASCRP3008593	0.000154155	0.0482798	2.41185	down	hsa_circRNA_102805	hsa_circ_0056146	circBase	chr2	+	113321942	113322076	exonic	NM_019014	POLR1B	GATCTTGCTCCAGGCATCGCAGATTCTCTTCGTCATTTTAAGGGGTCACTCCCATTGATG	82.125	355.625	6.7021	7.97224	98.5	73.5	84.5	72	352	352	602.5	116	6.81082	6.60669	6.70762	6.68326	8.00661	7.99021	8.04142	7.8507	hsa-miR-214-3p	hsa-miR-181d-5p	hsa-miR-550a-5p	hsa-miR-432-5p	hsa-miR-500a-5p
ASCRP3008639	0.0128663	0.133817	3.5665	down	hsa_circRNA_003532	hsa_circ_0003532	circBase	chr17	+	35343915	35348156	exonic	NM_012138	AATF	GATGATGATGACTTTTACCACCAGGTCACAAGGCACTTAAAGCATTGTTGAGGTCATTGG	56.25	258.75	5.7796	7.61411	40	37	81	67	152	221	453	209	5.18811	4.79541	6.62233	6.51255	6.73581	7.29365	7.6263	8.80066	hsa-miR-4778-3p	hsa-miR-145-5p	hsa-miR-6070	hsa-miR-149-5p	hsa-miR-6844
ASCRP3008695	0.0335838	0.185623	2.39852	down	hsa_circRNA_103608	hsa_circ_0069249	circBase	chr4	-	17503341	17510986	exonic	NM_000320	QDPR	GATGGGACTCCTGTGGGTTGCCAGCGTTGATGTGGTGGAGAATGAAGAGGCCAGCGCTAG	117.125	740.125	7.25026	8.5124	91.5	80	149	148	327.5	347	2128	158	6.71451	6.73412	7.65029	7.90211	7.89019	7.96914	9.79374	8.39655	hsa-miR-877-3p	hsa-miR-216a-5p	hsa-miR-331-3p	hsa-miR-708-5p	hsa-miR-370-5p
ASCRP3008773	0.0152369	0.141845	9.42756	down	hsa_circRNA_103801	hsa_circ_0071989	circBase	chr5	-	16683988	16764505	exonic	NM_012334	MYO10	GATTGATTCTGTGTGTGCCTCTGACAGCCCTGATAGGCAGTAGACAGCAGGGACTCCCTG	201	7297.88	8.14524	11.3821	235	231	180	158	2614.5	2590.5	23475.5	511	8.11514	8.44173	7.99021	8.03387	11.1264	11.1592	13.0818	10.1611	hsa-miR-877-3p	hsa-miR-103a-2-5p	hsa-miR-432-5p	hsa-miR-338-3p	hsa-miR-370-3p
ASCRP3008789	0.00166157	0.0788431	2.06769	down	hsa_circRNA_101290	hsa_circ_0030724	circBase	chr13	+	99966350	99970323	exonic	NM_177967	UBAC2	GATTGTAGCCATAAGTGGACTTCCTGGCACCTGTGTTTGCTCTGTTTGTACCATTTTACT	98.25	376.375	6.99906	8.04708	102	78	117	96	354	346	678.5	127	6.89088	6.68589	7.28327	7.13623	8.01221	7.97129	8.20191	8.00292	hsa-miR-2113	hsa-miR-187-5p	hsa-miR-551b-5p	hsa-miR-558	hsa-miR-455-5p
ASCRP3008874	0.0417785	0.201831	2.87869	down	hsa_circRNA_084861	hsa_circ_0084861	circBase	chr8	+	90798820	90801710	exonic	NM_003821	RIPK2	GCAATAATAAATCCACTCTCAACTGCAGGAAACTCAGGAATCATGTGGATCCTCTCAGCT	73.625	302.5	6.28505	7.81047	44.5	40	107	103	276	277	519	138	5.57233	5.14289	7.1423	7.28269	7.63676	7.6379	7.82468	8.14252	hsa-miR-4689	hsa-miR-526b-5p	hsa-miR-6858-5p	hsa-miR-4777-5p	hsa-miR-7156-3p
ASCRP3008893	0.0320416	0.18337	2.833	down	hsa_circRNA_102290	hsa_circ_0000824	circBase	chr18	-	6263945	6312055	exonic	NM_173464	L3MBTL4	GCACCTGTTGAGCTGTTTTCCAAGATTGCTATGCTATGCCTTGTATGACTAAGACCTCTT	120	631	7.27964	8.78197	99	80	144	157	622	622	1113	167	6.81763	6.68589	7.5912	8.02386	8.86695	8.86289	8.91668	8.48137	hsa-miR-26a-1-3p	hsa-miR-140-5p	hsa-miR-877-3p	hsa-miR-1301-3p	hsa-miR-34a-5p
ASCRP3008900	0.0170695	0.148009	2.56129	down	hsa_circRNA_406075		25070500	chr2	+	243056789	243064606	exonic	NR_024437	LOC728323	GCACTGCAGACTCAGCTGAGCACTGATACAAAGAAAGACAAACATCTATCTTAAATAGCG	80.75	323.625	6.58695	7.94382	61	57	115	90	302	318	521.5	153	6.02695	6.0214	7.24395	7.05549	7.78107	7.82806	7.83499	8.33114	hsa-miR-599	hsa-miR-17-3p	hsa-miR-4735-3p	hsa-miR-6868-3p	hsa-miR-15b-3p
ASCRP3008932	0.026557	0.172084	4.79245	down	hsa_circRNA_102872	hsa_circ_0057328	circBase	chr2	+	187604954	187618776	exonic	NM_177454	FAM171B	GCAGCTCCACTTCCAGGAACTAGAGTGTCTGTATTTATGTTGAAAGTCCAGGTGAATGAC	251.875	2270.25	8.32473	10.5855	131	121	396.5	359	1776	1831	4878	596	7.24841	7.43374	9.18678	9.42997	10.4933	10.5427	10.9276	10.3783	hsa-miR-29b-1-5p	hsa-miR-372-5p	hsa-miR-382-3p	hsa-miR-548a-3p	hsa-miR-153-5p
ASCRP3008955	0.00865258	0.118459	2.45781	down	hsa_circRNA_405164		25070500	chr13	+	95257644	95279591	sense overlapping	NM_180989	GPR180	GCAGTACCAAGACTGAAAAAAAAGGTGACCATGCTCTTCTGTGTGTCAGAATCAACAACA	68.25	296.5	6.31798	7.61535	75	61	68	69	229	227	625	105	6.37646	6.22798	6.17031	6.49716	7.37412	7.32716	8.09154	7.66858	hsa-miR-3145-3p	hsa-miR-5584-5p	hsa-miR-153-5p	hsa-miR-3662	hsa-miR-4739
ASCRP3008964	0.0257687	0.170161	2.58293	down	hsa_circRNA_100789	hsa_circ_0021652	circBase	chr11	+	34110941	34112225	exonic	NM_005898	CAPRIN1	GCAGTGGAATCAATGTAAATGCAGCTCCATTCCAATCCATGCAAACGTTCATTCTGAATC	1658.12	10572.2	11.2858	12.6548	1707.5	1478	1933	1514	6953.5	7113.5	26360	1862	10.8595	11.0854	11.4582	11.7401	12.5781	12.6776	13.242	12.1216	hsa-miR-873-5p	hsa-miR-20b-3p	hsa-miR-649	hsa-miR-150-3p	hsa-miR-133a-5p
ASCRP3009002	0.0162628	0.145402	2.67523	down	hsa_circRNA_405540		25070500	chr17	-	13433380	13434744	intronic	ENST00000284110	HS3ST3A1	GCATTTCTTCTTCTGAGATCAAGCCCCTGGTCTTTCTCCTTTTCCTAATGATATCGGGAT	2057.88	10574.1	11.5829	13.0026	1965	1416	2872	1978.5	8229	8270.5	22494.5	3302.5	11.028	11.0411	12.0864	12.1763	12.9323	12.9792	13.0171	13.0818	hsa-miR-4753-3p	hsa-miR-211-5p	hsa-miR-204-5p	hsa-miR-1200	hsa-miR-4504
ASCRP3009049	0.0384537	0.195058	2.35973	down	hsa_circRNA_059760	hsa_circ_0059760	circBase	chr20	+	30734587	30746317	exonic	NM_014742	TM9SF4	GCCATGTTCATCGAGCTCTTCTTCATCTTCAGTGTATCCTGAGCATGATTATCATTCGGA	411.75	1738.12	9.15639	10.395	287	231.5	703	425.5	1460.5	1428	3262	802	8.40442	8.43262	10.0796	9.7089	10.2025	10.1645	10.3667	10.8464	hsa-miR-8060	hsa-miR-328-5p	hsa-miR-922	hsa-miR-6889-5p	hsa-miR-1207-5p
ASCRP3009158	0.00830757	0.117386	3.98196	down	hsa_circRNA_404686		25070500	chr1	+	236332005	236343328	exonic	NM_003272	GPR137B	GCGTCCATTCCTTTGATTATGACTGGTACAATGTATCAGACCAGGTGATTTTCAAAGCCA	1089.75	12128.9	10.672	12.6655	1205	1030.5	1337	786.5	6653.5	7208.5	33164	1489.5	10.4097	10.5863	11.0189	10.673	12.5332	12.7085	13.6441	11.7761	hsa-miR-1249-5p	hsa-miR-3916	hsa-miR-6760-5p	hsa-miR-214-3p	hsa-miR-4739
ASCRP3009168	0.0329601	0.184506	4.14498	down	hsa_circRNA_104214	hsa_circ_0078171	circBase	chr6	+	147588219	147599340	exonic	NM_139244	STXBP5	GCTAAACCAGTACAGACAATCACTCCACATGCTTTTGATTGGCTTTGAATCTGGAACAGT	152.375	1067	7.52681	9.57817	87.5	69	228	225	960	943	2031	334	6.60761	6.49915	8.36695	8.63352	9.54627	9.52262	9.73029	9.51352	hsa-miR-376b-5p	hsa-miR-18a-5p	hsa-miR-18b-5p	hsa-miR-376c-5p	hsa-miR-29b-1-5p
ASCRP3009176	0.0209354	0.158358	2.44578	down	hsa_circRNA_103328	hsa_circ_0008654	circBase	chr3	+	37315026	37323763	exonic	NM_001172713	GOLGA4	GCTACAGGGGAAAATATTCTGAGAATGCATCTACTCATGCCTCGAAATCTCCTGACAGTG	104.625	453	7.11598	8.40627	105	86	121.5	106	385	648	607	172	6.91461	6.82838	7.33221	7.38872	8.13517	8.92125	8.04995	8.51873	hsa-miR-873-3p	hsa-miR-363-5p	hsa-miR-141-3p	hsa-miR-200a-3p	hsa-miR-597-5p
ASCRP3009190	0.0464527	0.213352	4.79615	down	hsa_circRNA_404818		25070500	chr10	-	126089408	126090408	exonic	NM_000274	OAT	GCTATTGTCATTAAAGAAACCAAAGGTGTCTGCAGTGCTGTGTGATGATGACATCATGCT	58	676.25	5.91346	8.17534	72	68	48	44	290	299	2020	96	6.31209	6.4443	5.45595	5.4415	7.71051	7.74664	9.72049	7.52371	hsa-miR-4659a-3p	hsa-miR-4659b-3p	hsa-miR-544a	hsa-miR-4715-3p	hsa-miR-4491
ASCRP3009261	0.0138633	0.136906	3.04332	down	hsa_circRNA_044370	hsa_circ_0044370	circBase	chr17	+	46972517	46973232	exonic	NM_005175	ATP5G1	GCTGGGGTGTGTTAAGCTTTACCATTAAACACAACGTTTCTCTAACCTTCCTACAGCAAC	103.875	655.25	7.07174	8.67738	93	69.5	113	140	468	443	1532	178	6.72221	6.48412	7.22328	7.85732	8.43575	8.34854	9.35305	8.57218	hsa-miR-3065-3p	hsa-miR-338-3p	hsa-miR-3945	hsa-miR-647	hsa-miR-29c-3p
ASCRP3009290	0.0280562	0.175678	2.662	down	hsa_circRNA_000178	hsa_circ_0000549	circBase	chr14	+	70236227	70236759	intronic	ENST00000394366	SRSF5	GCTTGACTAGCCTAGGGAAATAATAATAAAGCCTGTCTGTGTCGTTGGCCTTATGACGAG	167.75	1223	7.86193	9.27444	181	125	220	145	761	778.5	3198.5	154	7.73843	7.489	8.29758	7.9227	9.1945	9.21459	10.3487	8.33993	hsa-miR-545-3p	hsa-miR-424-5p	hsa-miR-149-5p	hsa-miR-15b-5p	hsa-miR-638
ASCRP3009315	0.00480618	0.100175	2.15451	down	hsa_circRNA_001401	hsa_circ_0000965	circBase	chr19	-	58472758	58476205	sense overlapping	NM_152474	C19orf18	GGAAAAGTTCATCCACTCAGGATTCCATTGTATCCCACCAGAAACAGCTTGAGAAGTACA	114.625	434	7.23185	8.33921	92	83.5	150	133	376	359	791	210	6.7059	6.76512	7.69949	7.75689	8.10437	8.00924	8.41582	8.8274	hsa-miR-619-5p	hsa-miR-130b-5p	hsa-miR-211-5p	hsa-miR-29b-2-5p	hsa-miR-665
ASCRP3009369	0.00499227	0.101969	14.7616	down	hsa_circRNA_001654	hsa_circ_0001605	circBase	chr6	+	42903447	42905047	intronic	ENST00000372836	CNPY3	GGAAGGTCAGGCCTGCATGTATCTTAGTGTGTCTGCTGGTGTGAGTGTGATTTGAAGATG	385.625	15657	9.13529	13.0191	331	268.5	499	444	7836	7514	45383	1895	8.57017	8.62897	9.55864	9.78339	12.8392	12.8095	14.2816	12.146	hsa-miR-665	hsa-miR-129-5p	hsa-miR-539-3p	hsa-miR-520a-5p	hsa-miR-30b-3p
ASCRP3009374	0.019664	0.154602	2.2716	down	hsa_circRNA_001547	hsa_circ_0001874	circBase	chr9	-	95500310	95500614	intronic	ENST00000356884	BICD2	GGAAGTGGGCAGGGCAGTGGGTGGGAGGGTGCAGGCACTGGCCTGGGGCTGCTCTTCAAG	372.375	1577.5	9.05954	10.2433	297.5	227	504	461	851	1515	3019	925	8.4416	8.37919	9.58594	9.83144	9.35209	10.2618	10.2815	11.0776	hsa-miR-661	hsa-miR-662	hsa-miR-593-5p	hsa-miR-107	hsa-miR-103a-3p
ASCRP3009434	0.0164954	0.146213	2.35409	down	hsa_circRNA_406017		25070500	chr2	-	201931549	201932125	intronic	ENST00000286181	FAM126B	GGACGTGGGTGACTTGCGGATCTTCTTTTTTTGTTGGCATCAATTTATTGAATGGCAAAG	70.25	243.125	6.35888	7.59404	58	52	90	81	244	231	349.5	148	5.87852	5.89831	6.80357	6.85511	7.45959	7.35276	7.28558	8.27825	hsa-miR-892b	hsa-miR-3185	hsa-miR-4747-5p	hsa-miR-4465	hsa-miR-4662a-3p
ASCRP3009532	0.0323413	0.18337	2.64712	down	hsa_circRNA_405261		25070500	chr14	+	75278441	75279301	intronic	ENST00000238571	YLPM1	GGATGTGTGGGGAGAGTTGAATTTCAAAATAATTACTCTACAAATAGTAGAGTGATGCCT	125.25	867.125	7.36078	8.7652	162	85	140	114	407	392	2475	194.5	7.57	6.81803	7.56382	7.49125	8.22183	8.16123	9.988	8.68974	hsa-miR-6507-5p	hsa-miR-548ba	hsa-miR-548ag	hsa-miR-561-3p	hsa-miR-570-5p
ASCRP3009591	0.0233891	0.164085	2.02142	down	hsa_circRNA_406865		25070500	chr6	+	142487364	142510671	exonic	NM_016485	VTA1	GGCCCTGTTGGAATTGAAGAAGATAATGGTCGTTTATACGCAATGCAGACTGGAATGAAG	60.125	212.375	6.11858	7.13395	56	51	68	65.5	211.5	209	357	72	5.90585	5.86001	6.26831	6.44015	7.2269	7.21541	7.31928	6.77421	hsa-miR-519e-5p	hsa-miR-519d-5p	hsa-miR-136-5p	hsa-miR-515-5p	hsa-miR-1250-3p
ASCRP3009598	0.0168586	0.147453	4.17439	down	hsa_circRNA_091419	hsa_circ_0091419	circBase	chrX	-	118920468	118923974	exonic	ENST00000361575	RPL39	GGCCTTTCTTTTTTCTTCTCACAAGACTTTCAGGATTAAGCGATTCCTGGCCAAGAAACA	1587.38	14675	11.1432	13.2048	1253.5	871	2676	1549	9883	9008	37030.5	2778.5	10.4557	10.3466	11.9999	11.7706	13.1707	13.0918	13.8357	12.7208	hsa-miR-5586-5p	hsa-miR-4453	hsa-miR-145-5p	hsa-miR-3916	hsa-miR-3613-5p
ASCRP3009616	0.0168595	0.147453	4.41121	down	hsa_circRNA_001241	hsa_circ_0000508	circBase	chr13	+	113869912	113870043	intronic	ENST00000326335	CUL4A	GGCTATGGAGGTCACGTCCCGTGTGGCTGTGGAGATCTCTGTGTGACTATGGAGGTTTCA	226.375	2560.12	8.26293	10.4041	160	133.5	364	248	1537	1570.5	6757.5	375.5	7.53348	7.61485	9.07419	8.82919	10.2678	10.3095	11.362	9.67709	hsa-miR-342-3p	hsa-miR-449b-3p	hsa-miR-377-3p	hsa-miR-432-3p	hsa-miR-485-3p
ASCRP3009644	0.00766011	0.115291	10.2477	down	hsa_circRNA_001409	hsa_circ_0001204	circBase	chr22	+	20070853	20070981	intronic	ENST00000351989	DGCR8	GGCTGGGCAGGGTTTTGTCCACCTTGTGTCTGTAGCATCTAGGATGGTGTGTGTGTGTGT	459.875	9047.12	9.14319	12.5004	242.5	150.5	805	641.5	5369	5207	23167	2445.5	8.15902	7.78271	10.2815	10.3495	12.1999	12.1999	13.0595	12.5424	hsa-miR-612	hsa-miR-657	hsa-miR-362-3p	hsa-miR-377-3p	hsa-miR-136-5p
ASCRP3009648	0.0433356	0.205344	2.23228	down	hsa_circRNA_102470	hsa_circ_0049888	circBase	chr19	-	16547747	16548676	exonic	NM_021235	EPS15L1	GGCTGTGAGGGGTTTCTATGTTGCACTGAGACTGGTGGCCTGTGCACAGAGTGGCCATGA	79.25	343.75	6.50232	7.66083	55	49	108	105	226	230	824.5	94.5	5.86001	5.71991	7.10218	7.32716	7.32716	7.36074	8.48792	7.46751	hsa-miR-138-5p	hsa-miR-570-5p	hsa-let-7g-3p	hsa-miR-372-5p	hsa-miR-588
ASCRP3009674	0.00221042	0.084639	3.392	down	hsa_circRNA_100079	hsa_circ_0002437	circBase	chr1	-	21083658	21107033	exonic	NM_016287	HP1BP3	GGGACATTCCAGGTTGATTCTTCACCACACTGAAACCATTAGGAAAAATCCTTGTGGTTA	106.5	722	7.11212	8.87426	105	91	136	94	388	581	1668	251	6.92132	6.92578	7.50249	7.09889	8.15792	8.77093	9.45985	9.10833	hsa-miR-627-3p	hsa-miR-22-5p	hsa-miR-651-5p	hsa-miR-152-5p	hsa-miR-146a-3p
ASCRP3009786	0.00904159	0.120009	2.01299	down	hsa_circRNA_045871	hsa_circ_0045871	circBase	chr17	+	76166897	76167135	exonic	NM_004710	SYNGR2	GGTCATTGGTGACCTGCTCTTCTCAGGTCTTCGCCTTGATCGTGTTCTCCTGCATCTATG	133.25	444	7.46643	8.47577	174	108	127	124	470	462	611	233	7.66147	7.18847	7.39221	7.62356	8.44561	8.41582	8.06215	8.97948	hsa-miR-4493	hsa-miR-6871-3p	hsa-miR-4686	hsa-miR-3185	hsa-miR-3065-3p
ASCRP3009792	0.0129274	0.133817	2.28936	down	hsa_circRNA_405974		25070500	chr2	-	158713976	158716691	intronic	ENST00000263640	ACVR1	GGTCTCTCTGGTGGGCTCAGCCTTCTTTCCTTCAATTCCTGTTTCAGTCTCATTTTCATG	10879.5	43763.8	13.8969	15.0919	12609	9055.5	12509	9344.5	35652	34217.5	94379.5	10806	13.569	13.5771	14.1229	14.3187	14.9344	14.9344	15.6481	14.8507	hsa-miR-7111-3p	hsa-miR-4723-3p	hsa-miR-6769b-3p	hsa-miR-4726-3p	hsa-miR-6778-3p
ASCRP3009832	0.0390121	0.195873	2.61069	down	hsa_circRNA_104622	hsa_circ_0084464	circBase	chr8	-	48866179	48869991	exonic	NM_006904	PRKDC	GGTTGTCCTCACTTCTGTGCAACTTCACTAAGTCCATGGAAGAAGCATTACAGACATCTT	247.75	1579.12	8.48683	9.87126	273.5	216	271.5	230	1361	1356	3383.5	216	8.32004	8.33408	8.61731	8.67591	10.1015	10.0872	10.4168	8.87964	hsa-miR-651-5p	hsa-miR-329-5p	hsa-miR-544a	hsa-miR-28-5p	hsa-miR-876-5p
ASCRP3009881	0.0214024	0.158875	2.861	down	hsa_circRNA_090364	hsa_circ_0090364	circBase	chrX	+	46844284	46857679	exonic	NM_014735	JADE3	GTACCAGCCAGTCCAGACACCGTTCCACAGCCTTCTCTCAGGATGCTCCAGGATGAAACG	1045.75	6037	10.5225	12.039	930	613	1673	967	4630	4880	13127	1511	10.0427	9.83252	11.2376	10.9772	11.9588	12.0987	12.2933	11.8054	hsa-miR-378h	hsa-miR-378f	hsa-miR-378b	hsa-miR-378c	hsa-miR-378a-3p
ASCRP3009901	0.028313	0.176796	2.06901	down	hsa_circRNA_060176	hsa_circ_0060176	circBase	chr20	+	34832618	34832848	exonic	NM_015511	AAR2	GTAGACATTGTCTCCCAAGACAACTTCCTCACCAGCACCTTACAGGTGAACTCCAGTTTG	148.25	510.875	7.65344	8.70238	181	135	156	121	573	489.5	684	297	7.72975	7.57875	7.71545	7.58979	8.75067	8.49593	8.21137	9.35153	hsa-miR-4459	hsa-miR-377-5p	hsa-miR-2392	hsa-miR-4781-5p	hsa-miR-30c-1-3p
ASCRP3009917	0.00327816	0.0909292	6.32893	down	hsa_circRNA_001131	hsa_circ_0001049	circBase	chr2	-	98276327	98276412	intronic	ENST00000289228	ACTR1B	GTAGGTCAGGGGGCACAGGTGGAGGCAGCATGTCAGTGCAAACAGGGGACTGGTGAGGAC	86.125	953.375	6.71032	9.37228	65.5	65	120	94	358.5	829	2008	618	6.09448	6.34796	7.29996	7.09889	8.02887	9.30261	9.71374	10.4439	hsa-miR-671-3p	hsa-miR-877-3p	hsa-miR-412-3p	hsa-miR-361-3p	hsa-miR-614
ASCRP3009962	0.0127959	0.133817	2.33536	down	hsa_circRNA_103618	hsa_circ_0069399	circBase	chr4	-	36230203	36231267	exonic	NM_015230	ARAP2	GTCAACAAAAGGAGTTTCTGGGAGGCTTAAGCAGGTAAAGCAGTCACTGTGAAGAAAATA	105.25	426.25	7.1339	8.35755	88	84	140	109	288	479	700.5	237.5	6.61729	6.84023	7.60423	7.47386	7.69797	8.47124	8.24445	9.01651	hsa-miR-892b	hsa-miR-510-3p	hsa-miR-27b-5p	hsa-miR-382-3p	hsa-miR-22-5p
ASCRP3010021	0.0382379	0.195058	2.51336	down	hsa_circRNA_003907	hsa_circ_0003907	circBase	chr13	+	98923108	98923600	intronic	ENST00000319562	FARP1	GTCATTTGCTAAATGCTCCTCTTAACGGTGTGTACAGAGATGGTGTGGTATACTGCAGAG	75.5	435.125	6.5176	7.84722	89	63	79	71	224.5	242	1171	103	6.65133	6.24354	6.57441	6.60113	7.31589	7.42538	8.97903	7.66858	hsa-miR-4496	hsa-miR-362-5p	hsa-miR-6847-5p	hsa-miR-18a-3p	hsa-miR-3670
ASCRP3010072	0.00150541	0.0788431	2.11366	down	hsa_circRNA_004878	hsa_circ_0004878	circBase	chr13	-	60348322	60385057	exonic	NM_001042517	DIAPH3	GTCTCAGTCCAATGTCTCAGAGGCCTGTTCTGAAAGTTTGTAACCATGCAAGCAATAAAG	75.75	299.25	6.51136	7.59111	74	65	100	64	263	265.5	584.5	84	6.35569	6.30698	7.00092	6.38187	7.56477	7.56905	8.00222	7.2284	hsa-miR-6728-3p	hsa-miR-4329	hsa-miR-511-5p	hsa-miR-499b-3p	hsa-miR-3672
ASCRP3010108	0.0212975	0.158687	2.31068	down	hsa_circRNA_061260	hsa_circ_0061260	circBase	chr21	-	11047480	11049621	exonic	NM_181704	BAGE4	GTCTTCAACGAATTATGAAATCTGTACCAACCAACGGCTGGAAATGCAAACGAAGGAAGA	95.25	431	6.94698	8.1553	106	78	101	96	443.5	452.5	729	99	6.928	6.7413	6.96456	7.15406	8.36941	8.38621	8.297	7.56858	hsa-miR-4720-5p	hsa-miR-4799-3p	hsa-miR-510-5p	hsa-miR-4277	hsa-miR-5000-3p
ASCRP3010148	0.0226908	0.162568	2.63079	down	hsa_circRNA_404621		25070500	chr1	+	180609838	180610653	intronic	ENST00000367589	XPR1	GTGAGAACAATTATGTGGCTGTGAGGTTATCAGTGTAACTATTACTGGACAGCCAGCTGG	59.625	262.5	5.9148	7.31029	38.5	38	81	81	180	171	611	88	5.08562	5.14289	6.59834	6.83234	6.99386	6.88517	8.06046	7.30167	hsa-miR-4738-3p	hsa-miR-6739-3p	hsa-miR-3923	hsa-miR-6881-3p	hsa-miR-545-3p
ASCRP3010194	0.0349703	0.188025	2.46713	down	hsa_circRNA_000694	hsa_circ_0000694	circBase	chr16	+	31382950	31424289	sense overlapping	NM_000887	ITGAX	GTGCTCCTGCTCAGGTGACCTCCAAAGCTCTGTGACCTTGGACCTGGCCCTCGACCCTGG	635.125	3560.25	9.88518	11.188	689	437	685	729.5	2688	2642	8126	785	9.6003	9.3567	10.0466	10.5372	11.1878	11.19	11.5807	10.7935	hsa-miR-5787	hsa-miR-6848-5p	hsa-miR-1273g-3p	hsa-miR-619-5p	hsa-miR-4739
ASCRP3010213	0.00309859	0.0902691	2.67094	down	hsa_circRNA_000207	hsa_circ_0000207	circBase	chr10	-	2914228	2914401	intergenic			GTGGAGCGTGATCCATGTGACACATTAGTGGAGTATTTCCCATGTGACATGTTAGTAAGT	58	254.5	5.87766	7.29501	41	43	81	67	174.5	172.5	582	89	5.18811	5.38004	6.56062	6.38187	6.92578	6.90185	7.99799	7.35442	hsa-miR-4802-3p	hsa-miR-5007-3p	hsa-miR-490-5p	hsa-miR-4717-3p	hsa-miR-495-3p
ASCRP3010221	0.0259469	0.170463	2.43789	down	hsa_circRNA_404091		25242744	chr8	+	104709313	104709524	exonic	NM_001100117	RIMS2	GTGGAGGTCGAGTGTCATTACGCTCAAACAAGAAAACTGCATCAGCAGTTTGAAATGTAT	41.5	124.875	5.09964	6.38527	35	36.5	50.5	44	127.5	132.5	185.5	54	4.55959	4.74586	5.6516	5.4415	6.46179	6.49015	6.42133	6.1678	hsa-miR-4677-5p	hsa-miR-545-3p	hsa-miR-3617-3p	hsa-miR-7112-3p	hsa-miR-182-5p
ASCRP3010231	0.0275819	0.174824	2.667	down	hsa_circRNA_063503	hsa_circ_0063503	circBase	chr22	+	41616737	41617291	exonic	NM_031488	L3MBTL2	GTGGATTTCCACATCAAGGGTATCGGGTGCTGCTTCGGTATGAAGGCTTTGAAAATGACG	66	292.875	6.08781	7.50302	45	42	89	88	214	201	665	91.5	5.34275	5.23195	6.76264	7.01388	7.26169	7.14039	8.17471	7.43531	hsa-miR-1226-3p	hsa-miR-8071	hsa-miR-6737-5p	hsa-miR-6819-5p	hsa-miR-3622b-5p
ASCRP3010254	0.0161038	0.145172	4.29322	down	hsa_circRNA_004077	hsa_circ_0004077	circBase	chr16	+	77850817	77859358	exonic	NM_020927	VAT1L	GTGGGGGCGTGTGGATTAAACTTCATTGACTTGATGGTGCGACAAGGGAATATTGACAAC	254.125	2882.88	8.39749	10.4995	222.5	105	349	340	1286	1387	8297	561.5	8.0306	7.21207	9.0232	9.32408	9.99137	10.121	11.5986	10.2872	hsa-miR-6866-3p	hsa-miR-8073	hsa-miR-494-5p	hsa-miR-6847-3p	hsa-miR-3689c
ASCRP3010269	0.000808842	0.0665315	2.20862	down	hsa_circRNA_406989		25070500	chr7	-	102603979	102669865	exonic	NM_145032	FBXL13	GTGGTTGTCTTCTCCGACCCAAAACTTTCAGATCTGTCAATGACTCCGGAATTGATGATA	138.25	613.75	7.57807	8.72122	160	116	151	126	505	485	1262	203	7.55952	7.35387	7.68751	7.71137	8.55418	8.48087	9.06378	8.78603	hsa-miR-130a-5p	hsa-miR-1253	hsa-miR-1299	hsa-miR-136-5p	hsa-miR-587
ASCRP3010279	0.0060832	0.107482	3.05195	down	hsa_circRNA_103554	hsa_circ_0068606	circBase	chr3	-	195780288	195803993	exonic	NM_003234	TFRC	GTGTCATGAGAGTTCTTCTGTGTGGCAGTTCAGAATGATGGATCAAGCTAGATCAGCATT	60.375	342	6.00664	7.61637	55	54	72	60.5	189	204.5	874	100.5	5.77694	5.86001	6.29382	6.0958	7.06663	7.18754	8.57774	7.63359	hsa-miR-1301-3p	hsa-miR-22-5p	hsa-miR-874-5p	hsa-miR-218-2-3p	hsa-miR-145-5p
ASCRP3010280	0.0207548	0.157856	3.45397	down	hsa_circRNA_067130	hsa_circ_0067130	circBase	chr3	-	126189737	126191148	exonic	NM_025112	ZXDC	GTGTCCTGTGGAAGGCTGTGAGAAGACATTTATCACAGTGAGTGCCCTGTTTTCCCATAA	136.125	1259.88	7.52799	9.31625	119.5	92.5	167	165.5	673.5	665.5	3490.5	210	7.10545	7.00654	7.85888	8.14109	8.99794	8.96078	10.4707	8.83552	hsa-miR-550b-2-5p	hsa-miR-6793-5p	hsa-miR-4299	hsa-miR-4704-3p	hsa-miR-7855-5p
ASCRP3010285	0.0380982	0.194727	3.82786	down	hsa_circRNA_022920	hsa_circ_0022920	circBase	chr11	-	65651210	65652469	exonic	NM_004214	FIBP	GTGTCTGTGCTCAGCCCATCCACCAGAAGAGTCTGCTCACAAGCCACCTGGTGTGCACTG	474.125	6429.62	9.39486	11.3314	609.5	540	434	313	2479	2489	20163.5	587	9.42289	9.63971	9.33299	9.18384	11.0236	11.0615	12.8848	10.3557	hsa-miR-650	hsa-miR-6718-5p	hsa-miR-602	hsa-miR-3612	hsa-miR-6840-5p
ASCRP3010286	0.0245625	0.16758	2.00876	down	hsa_circRNA_044171	hsa_circ_0044171	circBase	chr17	-	43350869	43351960	exonic	NM_003954	MAP3K14	GTGTCTTCAACCTGATGGCCTGGGAAAGTCCTTGCTCACAGGTGCGGCTGGAAGTATTTC	59	227.625	6.05496	7.06126	63	53	62	58	166	153.5	519	72	6.10631	5.89831	6.10238	6.11284	6.86249	6.71451	7.82468	6.84338	hsa-miR-1538	hsa-miR-1910-5p	hsa-miR-7160-3p	hsa-miR-6764-5p	hsa-miR-4529-5p
ASCRP3010290	0.0127917	0.133817	7.28099	down	hsa_circRNA_001459	hsa_circ_0000301	circBase	chr11	-	47379617	47379952	intronic	ENST00000227163	SPI1	GTGTGAGCATGTATGTGTATATGTGAGCAGCTGTGCACGTATGATGTCAGTGGGTGTCAG	86.25	2050	6.74015	9.60428	62.5	67	112	103.5	746	768	6485	201	6.06381	6.41923	7.20476	7.27281	9.16354	9.19657	11.2923	8.76473	hsa-miR-377-3p	hsa-miR-342-3p	hsa-miR-362-3p	hsa-miR-329-3p	hsa-miR-767-3p
ASCRP3010305	0.00467482	0.098734	9.93501	down	hsa_circRNA_001653	hsa_circ_0001568	circBase	chr6	+	349113	349256	intronic	ENST00000344450	DUSP22	GTGTGTGTGAGTGCACTTGTGTGTGGGTGACTAAGTGGATGCATGTGTGCCCCTGCACTC	3986.12	69062	12.4756	15.7881	2896.5	2321	6139	4588	57511.5	55986.5	146440	16310	11.6268	11.7742	13.0859	13.4156	15.6309	15.6481	16.3565	15.517	hsa-miR-342-3p	hsa-let-7g-3p	hsa-miR-486-3p	hsa-miR-377-3p	hsa-miR-612
ASCRP3010333	0.000438054	0.0600225	2.88979	down	hsa_circRNA_104349	hsa_circ_0079929	circBase	chr7	+	40027197	40027857	exonic	NM_003718	CDK13	GTTACCTTTGCCTCCCATGCTGCCTGAAGATAAAGAAGCTGATAGACGGTCTGGAAAATC	1075.5	6168.88	10.6315	12.1625	1422.5	966.5	1144	769	5692	5204	12090.5	1689	10.6215	10.4827	10.7796	10.6423	12.2818	12.1926	12.1694	12.0062	hsa-miR-212-5p	hsa-miR-26a-1-3p	hsa-miR-26a-2-3p	hsa-miR-639	hsa-miR-1271-3p
ASCRP3010367	0.00177599	0.0788431	2.30028	down	hsa_circRNA_406993		25070500	chr7	-	107126327	107126712	intronic	ENST00000297135	COG5	GTTCATTTCCAGTGCCATTTGTTTTCTACAGCTTTTCCAGTGGTCTAGGATATTGAGGGC	54.125	218.25	5.71989	6.9217	47	43	75	51.5	120	126	550	77	5.45595	5.19551	6.43807	5.79003	6.37102	6.40547	7.90588	7.00443	hsa-miR-183-5p	hsa-miR-6511a-5p	hsa-miR-4763-3p	hsa-miR-570-3p	hsa-miR-6832-5p
ASCRP3010410	0.0320724	0.18337	5.83722	down	hsa_circRNA_000618	hsa_circ_0000708	circBase	chr16	+	67569550	67569679	intronic	ENST00000042381	FAM65A	GTTGCATCAGTGTGGTTGTGGTTTAGGAGGGGGGCATTCCAAAGGCAGGTGAATAAATGG	342.625	9824	8.95276	11.498	355	246	437.5	332	2074.5	2455	34141.5	625	8.66618	8.50663	9.35924	9.279	10.7748	11.0361	13.7275	10.4537	hsa-miR-769-5p	hsa-miR-1224-3p	hsa-miR-449b-3p	hsa-miR-497-3p	hsa-miR-885-5p
ASCRP3010421	0.046095	0.212643	2.6393	down	hsa_circRNA_405818		25070500	chr19	-	58208194	58208649	sense overlapping	NR_110974	ZNF154	GTTGGAGCCCTGATTTCTTTCCAAGACAGGTGTGTGATGGCAACAGTGAAATAAATACAA	199	1460.62	8.14461	9.54476	216	140	220	220	871	828.5	3926	217	7.97542	7.67411	8.31552	8.6134	9.38624	9.30261	10.6192	8.871	hsa-miR-329-5p	hsa-miR-7112-3p	hsa-miR-8056	hsa-miR-30c-1-3p	hsa-miR-4686
ASCRP3010438	0.0480872	0.216312	7.46709	down	hsa_circRNA_405963		25070500	chr2	+	128934472	128935287	intronic	ENST00000259253	UGGT1	GTTGTGCCTGTTTGTGAGTTTGGTAAAAGTAGTGGCATTCTGTTATTGGACAGCTGTCAT	157.75	5685.5	7.5207	10.4212	75	73	279	204	1402	1242	19897	201	6.37646	6.55008	8.66207	8.49418	10.1425	9.93321	12.859	8.75025	hsa-miR-421	hsa-miR-4659b-3p	hsa-miR-4659a-3p	hsa-miR-7159-5p	hsa-miR-505-3p
ASCRP3010439	0.0357438	0.189259	2.43055	down	hsa_circRNA_101030	hsa_circ_0025711	circBase	chr12	-	27143382	27143560	exonic	NM_016551	TM7SF3	GTTGTGCTTCCCTAGGTGGTTACCCTAACAGCTAATGATAAGACAAGTGTTTCCTTCTCC	307.375	1558.38	8.75544	10.0367	205.5	201	449	374	1227.5	1220	3342	444	7.91319	8.22108	9.40152	9.48599	9.9215	9.90523	10.3987	9.9215	hsa-miR-765	hsa-miR-206	hsa-miR-1-3p	hsa-miR-149-3p	hsa-miR-651-3p
ASCRP3010445	0.00235754	0.0870391	23.0906	down	hsa_circRNA_000881	hsa_circ_0000788	circBase	chr17	+	55372279	55372525	intronic	ENST00000284073	MSI2	GTTTAGCTTCTGATGATGGATGGGCCTAGTTTGCCTTTGAGTGTGTGTCTGTTTGGGGAG	122	7028.25	7.35005	11.8793	121	83.5	136	147.5	4079.5	4049	19030	954.5	7.12819	6.80921	7.52273	7.94006	11.8054	11.793	12.8066	11.1122	hsa-miR-557	hsa-miR-423-3p	hsa-miR-323a-5p	hsa-miR-541-3p	hsa-miR-105-5p
ASCRP3010452	0.0223079	0.161421	2.03815	down	hsa_circRNA_101401	hsa_circ_0032641	circBase	chr14	-	75505042	75506718	exonic	NM_014381	MLH3	GTTTATTGCCTGTTTGATGAGCACTAAGACTGAAGAGAATGGCGAGGCAGGTTGCTGTTG	52	191.625	5.76574	6.793	48	51.5	56.5	52	146.5	134	427	59	5.59489	5.79491	5.88311	5.79003	6.66916	6.51502	7.55809	6.42973	hsa-miR-15b-3p	hsa-miR-590-3p	hsa-miR-135a-3p	hsa-miR-20a-3p	hsa-miR-449c-5p
ASCRP3010521	0.00163862	0.0788431	2.60795	down	hsa_circRNA_404860		25070500	chr11	+	20007406	20007883	intronic	ENST00000349880	NAV2	TAAAACTGAATGACCACTGCGCCCGGGCTGAGAACTGCTCTTACTAAGGAGAAACTAAAC	100.25	426.5	7.00269	8.38561	123	84	97	97	416.5	410	658.5	221	7.12819	6.77421	6.91835	7.19001	8.26189	8.22198	8.16028	8.89828	hsa-miR-376a-5p	hsa-miR-4659b-3p	hsa-miR-4659a-3p	hsa-miR-4699-3p	hsa-miR-6870-3p
ASCRP3010538	0.0308247	0.179932	2.30426	down	hsa_circRNA_051640	hsa_circ_0051640	circBase	chr19	-	47341422	47342056	exonic	uc002pft.1	AP2S1	TAAACCTGTGGTCCTGCCTGGCCGTCTTAAACGAATATTTCCACAATGTCTGTGAACTGG	503.875	2378.75	9.55555	10.7599	644.5	416	473	482	2573	2476	3911	555	9.51191	9.30097	9.49621	9.9131	11.0972	11.0562	10.6139	10.2721	hsa-miR-4685-5p	hsa-miR-5196-5p	hsa-miR-4747-5p	hsa-miR-4685-3p	hsa-miR-5589-5p
ASCRP3010568	0.0182153	0.150908	2.548	down	hsa_circRNA_037621	hsa_circ_0037621	circBase	chr16	-	3708037	3721792	exonic	NM_016292	TRAP1	TAAATTTAAAGGTATTTCTTAACCCGAGTGTGGTGGACAGTGAGGACATTCCCCTGAACC	66.625	343.25	6.27932	7.62868	73	51	75.5	67	191.5	192	877.5	112	6.33573	5.81747	6.45153	6.51255	7.07702	7.06831	8.57833	7.79108	hsa-miR-1248	hsa-miR-646	hsa-miR-4659a-3p	hsa-miR-4659b-3p	hsa-miR-4778-3p
ASCRP3010582	0.00264228	0.0883346	10.8667	down	hsa_circRNA_406655		25070500	chr5	-	127338260	127339678	intronic	ENST00000499346	CTC-228N24.3	TAACCAGAAAGAATGCAGCTGGGATTTTGCTACTTGATAATGTGTGTGGGGTCTAGAAGT	98.75	2445	6.97399	10.4158	123	61	100	111	1259	1337.5	6607	576.5	7.17449	6.29267	6.99245	7.43635	9.95749	10.0763	11.3163	10.3132	hsa-miR-212-5p	hsa-miR-4723-3p	hsa-miR-6764-3p	hsa-miR-548l	hsa-miR-136-5p
ASCRP3010608	0.000532564	0.0617533	3.27868	down	hsa_circRNA_101025	hsa_circ_0025633	circBase	chr12	+	25232177	25236427	exonic	NM_006152	LRMP	TAAGGATAAAACCATATTAAATCTGGAGAATGGTGTTGAACGCGTGTGTCCTGAGAGCCT	52.375	271.25	5.62739	7.3405	38	39	70	62.5	156	158	666	105	5.04796	4.91679	6.26831	6.27648	6.76512	6.74004	8.16845	7.68838	hsa-miR-195-3p	hsa-miR-16-2-3p	hsa-miR-378a-3p	hsa-miR-378d	hsa-miR-422a
ASCRP3010613	0.0372143	0.192952	3.4607	down	hsa_circRNA_016476	hsa_circ_0016476	circBase	chr1	+	218480772	218511325	exonic	NM_016052	RRP15	TAAGTGAGAAGGGTGTGGTGCAATTATTTAATGCTGTTCAGAAACATCAAAAGAATGTTG	111	1185.25	7.17153	8.96259	132	72	127	113	437.5	500	3639	164.5	7.25992	6.48412	7.43635	7.50571	8.34021	8.53681	10.5301	8.44328	hsa-miR-6887-5p	hsa-miR-4739	hsa-miR-6779-5p	hsa-miR-7851-3p	hsa-miR-30b-3p
ASCRP3010626	0.043628	0.205988	2.85721	down	hsa_circRNA_026426	hsa_circ_0026426	circBase	chr12	-	52880957	52887181	exonic	NM_005554	KRT6A	TAATACAATAATATTTCATACCTTTCTAGAAACTGGGTGTGATCTCACTGTTGGTAAAGC	40	198.625	4.98743	6.50203	38	37	45	40	70	122.5	546	56	4.85582	4.79541	5.14289	5.15559	5.55709	6.35569	7.90023	6.19513	hsa-miR-3194-3p	hsa-miR-4691-5p	hsa-miR-370-3p	hsa-miR-4784	hsa-miR-1972
ASCRP3010646	0.00449049	0.098734	2.66442	down	hsa_circRNA_406347		25070500	chr3	+	129008502	129008714	intronic	ENST00000383463	HMCES	TAATCTTTTCAACATCTATGTGACTATCACGCCCGGCCTACTTCTGTTGCATTCTATGGG	95.5	412.625	6.97478	8.3886	111	76	97	98	422.5	412	566	250	7.00864	6.64233	6.97535	7.27281	8.28665	8.22861	7.9514	9.08776	hsa-miR-548e-5p	hsa-miR-548y	hsa-miR-8057	hsa-miR-18a-5p	hsa-miR-18b-5p
ASCRP3010650	0.0120098	0.131538	2.64239	down	hsa_circRNA_023787	hsa_circ_0023787	circBase	chr11	-	77830227	77835260	exonic	NM_024079	ALG8	TAATGCTACTCTCCATTGCACGATTATTTCAGGCAACTTCAGAGTGGACGTTGGATTACC	132.375	681.875	7.47502	8.87686	111	101	163	154.5	611	605	1313.5	198	6.95986	7.11524	7.82627	7.9987	8.84359	8.81844	9.11785	8.72756	hsa-miR-7157-5p	hsa-miR-181a-5p	hsa-miR-4310	hsa-miR-607	hsa-miR-4798-3p
ASCRP3010768	0.0136938	0.136495	4.049	down	hsa_circRNA_405788		25070500	chr19	-	44128265	44131942	exonic	NM_145296	CADM4	TACGGCAGAAGGGGGCAGGACAGGAAGTACAGACAGAGAACGTGACAGTGGCTGAGGGTG	57.125	386.5	5.99511	8.01267	55	48.5	63	62	155	340	833	218	5.87852	5.69576	6.12968	6.27648	6.75764	7.92381	8.50229	8.86695	hsa-miR-4632-3p	hsa-miR-941	hsa-miR-152-5p	hsa-miR-1278	hsa-miR-6895-3p
ASCRP3010771	0.0376386	0.193852	5.48939	down	hsa_circRNA_004183	hsa_circ_0004183	circBase	chr10	-	13701322	13717044	exonic	NM_018027	FRMD4A	TACGTCCATTCCACGAGGTTCTCAGGAATCAGATAGCTCGCAGTCGGCCAAGAAGGACAT	1306	15098.9	10.8033	13.2599	672.5	739.5	2094	1718	10493.5	10913.5	36509.5	2479	9.56954	10.1035	11.5905	11.9495	13.2771	13.3917	13.8022	12.5687	hsa-miR-7162-5p	hsa-miR-6875-3p	hsa-miR-516b-3p	hsa-miR-516a-3p	hsa-miR-4687-3p
ASCRP3010775	0.0435255	0.2058	2.47609	down	hsa_circRNA_029554	hsa_circ_0029554	circBase	chr12	-	133331260	133331719	exonic	NM_015114	ANKLE2	TACTATGGGGTGTGTCCAGTGTATGAGGACGTCCCAGCGAGAAATGGTGAAATGACAATG	109	706.75	7.1517	8.45976	97.5	73.5	137	128	381	374	1950	122	6.77751	6.58525	7.54608	7.69797	8.12454	8.08607	9.67268	7.95576	hsa-miR-4778-3p	hsa-miR-4448	hsa-miR-892c-5p	hsa-miR-637	hsa-miR-4293
ASCRP3010806	0.0128841	0.133817	2.95531	down	hsa_circRNA_001595	hsa_circ_0001595	circBase	chr6	+	27805660	27805745	antisense	NM_003510	HIST1H2AK	TACTTGCCCTTGGCCTTGTGGTGGCTCTGAAAAGAACCTTTTTGGTTTGGACCGAGGTAT	234.25	1494.38	8.38973	9.95303	241	165	262	269	1256	1196.5	3157	368	8.14444	7.90418	8.55466	8.95561	9.95504	9.87635	10.3318	9.6489	hsa-miR-3135b	hsa-miR-744-5p	hsa-miR-875-5p	hsa-miR-4508	hsa-miR-762
ASCRP3010809	0.00172017	0.0788431	2.00225	down	hsa_circRNA_100827	hsa_circ_0022249	circBase	chr11	-	61044064	61045948	exonic	NM_152718	VWCE	TACTTGTGTTCCAGGCTGTTTTCACAGTGGTGTCGTCCGAGCTGAAGGGGATGTGTTTTC	70.125	243.5	6.35151	7.35313	51	55.5	91	83	180	181	510	103	5.76372	5.97772	6.78325	6.88135	6.98961	6.97678	7.79495	7.65119	hsa-miR-510-5p	hsa-miR-30b-3p	hsa-miR-570-3p	hsa-miR-143-5p	hsa-miR-185-5p
ASCRP3010822	0.00164434	0.0788431	2.12353	down	hsa_circRNA_102714	hsa_circ_0008979	circBase	chr2	-	47134948	47136316	exonic	NM_139279	MCFD2	TAGAACTCTCCACAGCCATCACTCATGTCCATAAGGAGATATTGATGACCATGAGATCCC	168.625	653.625	7.88093	8.96739	163	140	204	167.5	598.5	574	1146	296	7.55952	7.66991	8.1473	8.14698	8.82004	8.75359	8.95598	9.33996	hsa-miR-517c-3p	hsa-miR-517a-3p	hsa-miR-517b-3p	hsa-miR-30c-2-3p	hsa-miR-892a
ASCRP3010825	0.0379016	0.194283	2.87409	down	hsa_circRNA_004300	hsa_circ_0004300	circBase	chr1	-	150202905	150204264	exonic	NM_030920	ANP32E	TAGAAGCTCTGGTGACAGAGTTAGTCCTTGATAATTGCCTGTGTGTCAATGGGGAAATTG	61	354	6.08906	7.61217	72	61	57	54	217	209	903	87	6.34796	6.17904	5.8444	5.98485	7.27572	7.21935	8.62475	7.32885	hsa-miR-3692-3p	hsa-miR-4727-5p	hsa-miR-548l	hsa-let-7g-5p	hsa-let-7e-5p
ASCRP3010827	0.00739094	0.114512	2.00782	down	hsa_circRNA_102335	hsa_circ_0047318	circBase	chr18	+	23872209	23873495	exonic	NM_005640	TAF4B	TAGAATAAAAGAGAATGTAACATCATGCTTCCGGTAGTTCAGCAGCCTTCAGGAGGCAAT	49	139	5.6334	6.63903	46	44	56	50	151	150	186	69	5.48242	5.4723	5.88311	5.69576	6.70676	6.66916	6.44015	6.74004	hsa-miR-153-5p	hsa-miR-206	hsa-miR-325	hsa-miR-653-3p	hsa-miR-122-5p
ASCRP3010863	0.0208368	0.157976	2.41379	down	hsa_circRNA_406937		25070500	chr7	-	32973011	32973508	exonic	uc003tdd.3	RP9P	TAGCATATTCTGGTCTCCTACAGCTATTCAACTGAGGACAGAGTAGAAAGGGTCTCACCT	173.875	730.75	7.84735	9.11865	147	118	273	157.5	690	668	1258	307	7.39355	7.33389	8.62155	8.04039	9.03794	8.96764	9.0621	9.40691	hsa-miR-619-5p	hsa-miR-5095	hsa-miR-106b-5p	hsa-miR-93-5p	hsa-miR-17-5p
ASCRP3010895	0.0191831	0.153172	2.85262	down	hsa_circRNA_404919		25070500	chr11	+	93141396	93148280	exonic	NM_181645	CCDC67	TAGTGATGATGATGTATTCCCACTGAGTATGGACTTCACTAACAGGGAACAGTCAAGGCA	70.625	297.375	6.24695	7.75924	46	44	104	88.5	135.5	222	555	277	5.45595	5.44358	7.087	7.00127	6.54815	7.31079	7.92974	9.24827	hsa-miR-335-3p	hsa-miR-6830-3p	hsa-miR-6865-5p	hsa-miR-34c-3p	hsa-miR-27b-3p
ASCRP3010902	0.0133523	0.134794	3.97524	down	hsa_circRNA_079381	hsa_circ_0079381	circBase	chr7	+	6620185	6628610	exonic	NM_018106	ZDHHC4	TAGTTCCCGTTTATTTACACATGTGGATCCTCGTTTTCCAAGCACTGCAGGATGGACTTT	58	423.5	5.98994	7.98099	51.5	45	70	65.5	384	335.5	889	85.5	5.76372	5.44358	6.35128	6.40121	8.13179	7.92121	8.60486	7.26609	hsa-miR-197-5p	hsa-miR-29b-2-5p	hsa-miR-6831-5p	hsa-miR-4436a	hsa-miR-125b-2-3p
ASCRP3010907	0.00414444	0.0975584	2.05794	down	hsa_circRNA_009550	hsa_circ_0009550	circBase	chr1	+	7839685	7841492	exonic	NM_004781	VAMP3	TATAAACATGATGTGGGTTGTCTCTTCATGAAGAACCAGCGGAACTCAAAACTGCTGTTC	65.25	224.625	6.24979	7.29099	64.5	62.5	65	69	227.5	193	388	90	6.09448	6.26245	6.12968	6.51255	7.33221	7.07702	7.4259	7.32885	hsa-miR-506-3p	hsa-miR-6515-3p	hsa-miR-3129-5p	hsa-miR-124-3p	hsa-miR-3973
ASCRP3011002	0.00507892	0.102782	2.37829	down	hsa_circRNA_005575	hsa_circ_0005575	circBase	chr10	-	46750273	46753788	sense overlapping	NR_003611	BMS1P5	TATGCCTGGCCTGTTATTCCTGTATTCTAACTTATCCATCCCTTATGGTTGCCAAACTGT	337.625	1690.5	8.92399	10.1739	427	316	366	241.5	1702	1656	3054	350	8.96277	8.86869	9.07653	8.78796	10.4184	10.4058	10.2979	9.57356	hsa-miR-1273h-5p	hsa-miR-6871-5p	hsa-miR-4419b	hsa-miR-6840-3p	hsa-miR-3154
ASCRP3011052	0.00264856	0.0883346	2.48605	down	hsa_circRNA_100838	hsa_circ_0022567	circBase	chr11	-	62621990	62622938	exonic	NR_003098	SNHG1	TATTCCTGATGACAGTCTGCCTCTATCTTACAGATTTACGCGCACGTTGGAACCGAAGAG	117.5	525.5	7.28457	8.59843	147	99	102	122	575	547	808	172	7.41379	7.08899	7.03638	7.59912	8.75067	8.67702	8.44729	8.51873	hsa-miR-30b-3p	hsa-miR-650	hsa-miR-425-3p	hsa-miR-361-3p	hsa-miR-328-5p
ASCRP3011076	0.0454514	0.210888	2.00892	down	hsa_circRNA_077877	hsa_circ_0077877	circBase	chr6	+	133135707	133138703	exonic	NM_001016	RPS12	TATTTCAAATGCAAGAAATGAAGAAATAAATCTTTGGCTCACACTCTTTCCCTGCCGCCG	89.125	269.875	6.79518	7.8016	112.5	71	86	87	268.5	262	336	213	6.99174	6.49915	6.6981	6.99174	7.58886	7.54656	7.2278	8.8432	hsa-miR-6736-5p	hsa-miR-5590-5p	hsa-miR-212-5p	hsa-miR-6768-3p	hsa-miR-6793-5p
ASCRP3011127	0.00328352	0.0909292	2.80717	down	hsa_circRNA_402272		25242744	chr2	-	61552509	61561106	exonic	NM_014709	USP34	TCAACTCTGGGATCACCTGATCATTTCAATCAGTAGTAATTTCACTTCGTCTTCTTCCAA	85.75	411.375	6.74731	8.23643	85	69	97	92	416	412	673	144.5	6.56062	6.3905	6.91835	7.11979	8.26483	8.24535	8.18574	8.2498	hsa-miR-6882-5p	hsa-miR-6738-3p	hsa-miR-889-5p	hsa-miR-6830-3p	hsa-miR-5584-3p
ASCRP3011157	0.0145855	0.139242	5.56739	down	hsa_circRNA_035222	hsa_circ_0035222	circBase	chr15	-	50821993	50831048	exonic	NM_203494	USP50	TCAATTTTCCGGAAATATCCTAAATACAACCTCTGTGCAGTGGTGGACTGTCTCCAATGT	149.5	1728.88	7.35538	9.83238	71	59	224	244	772.5	848	4867	428	6.25421	6.06381	8.31552	8.78796	9.20813	9.33299	10.9233	9.86509	hsa-miR-3145-3p	hsa-miR-193b-3p	hsa-miR-513b-3p	hsa-miR-328-3p	hsa-miR-29b-2-5p
ASCRP3011233	0.0195664	0.154303	2.03941	down	hsa_circRNA_403141		25242744	chr4	+	71816416	71841003	exonic	NM_001244766	MOB1B	TCAGGACCAGTTGGATGATGAGACGTTATTTCCATCAAAAATTGGAGTTCTCAGCCTGAA	70.75	213.625	6.32976	7.35791	51	48	99	85	155	190	363	146.5	5.71477	5.76703	6.95587	6.88135	6.76512	7.06158	7.34363	8.2613	hsa-miR-587	hsa-miR-9-5p	hsa-miR-2053	hsa-miR-181d-5p	hsa-miR-181b-5p
ASCRP3011406	0.00324989	0.0908672	2.73956	down	hsa_circRNA_406957		25070500	chr7	+	75587720	75587993	intronic	ENST00000394893	POR	TCCTAATTTAGTGTTAATAGGCCTCCTACGATAGTGTTACCACCATGCCTGGAGTGTGTT	61.875	244.125	6.13398	7.58792	71.5	54	62	60	267.5	253	318	138	6.30185	5.86001	6.0665	6.30755	7.58346	7.47639	7.14931	8.14252	hsa-miR-3194-3p	hsa-miR-942-3p	hsa-miR-4680-5p	hsa-miR-6838-5p	hsa-miR-362-5p
ASCRP3011494	0.00309857	0.0902691	2.10394	down	hsa_circRNA_404090		25242744	chr8	+	104432491	104433310	exonic	NM_015420	DCAF13	TCGCTTTTGTGGGACTTCTTTTTTCACTTTCCAAGAAACTATGATCCTGCTTTACATCCT	49.25	141.75	5.59584	6.66894	50	42	53	52	148	148	201	70	5.63718	5.23195	5.67296	5.84126	6.67446	6.65536	6.53751	6.80841	hsa-miR-19b-1-5p	hsa-miR-6884-3p	hsa-miR-8077	hsa-miR-7843-5p	hsa-miR-4648
ASCRP3011503	0.0062462	0.108022	2.34532	down	hsa_circRNA_405007		25070500	chr12	-	53468590	53468877	intronic	ENST00000301463	SPRYD3	TCGGGTCCTGTTGAGTTGGCTCCTGTGCAACCCGGCCCTTTTCCTATGAATTTGGGAATC	401.875	2070.12	9.1702	10.4	559.5	334	403.5	310.5	1712	1673	4446	449.5	9.32366	8.96656	9.21997	9.1706	10.435	10.4184	10.7935	9.95309	hsa-miR-6878-3p	hsa-miR-4436b-5p	hsa-miR-6891-3p	hsa-miR-339-5p	hsa-miR-6870-3p
ASCRP3011515	0.0147247	0.139344	2.46931	down	hsa_circRNA_049536	hsa_circ_0049536	circBase	chr19	-	12778880	12779431	exonic	NM_016145	WDR83OS	TCGTTGAAACCTGTTGTTAATAAAGTTTTTCACTCTGGCTGTCCTGAAGTGGTGTGCTTG	49.75	177	5.67818	6.98229	57	47.5	47.5	47	140	165.5	310.5	92	5.96478	5.6516	5.4269	5.66943	6.59181	6.83708	7.10349	7.39677	hsa-miR-328-5p	hsa-miR-6808-5p	hsa-miR-6893-5p	hsa-miR-214-3p	hsa-miR-6722-3p
ASCRP3011523	0.0051925	0.103961	3.28471	down	hsa_circRNA_002659	hsa_circ_0002659	circBase	chr7	-	149606793	149981842	sense overlapping	NM_001164458	ACTR3C	TCTAAACATGTGTTGATGACTTTGTGCTTTTAGGGGTATGAGCTGCATGGGTAAGGTACT	51.75	238	5.61046	7.32622	39	41	67	60	197	191.5	476.5	87	4.85582	5.23195	6.19759	6.15647	7.15628	7.07702	7.69667	7.37493	hsa-miR-619-5p	hsa-miR-4739	hsa-miR-3689d	hsa-miR-5787	hsa-miR-4763-3p
ASCRP3011536	0.0342207	0.186891	4.73803	down	hsa_circRNA_077582	hsa_circ_0077582	circBase	chr6	-	109687716	109697315	exonic	NM_006016	CD164	TCTACATGTTTATTGAATTAATTTCCACGGCCACTCCAGTGCCAACAGCCAATTCTACAG	174.125	1523.38	7.67685	9.92113	89	75.5	271	261	1098.5	1174	3462	359	6.63327	6.56349	8.60763	8.903	9.76324	9.85295	10.4646	9.60378	hsa-miR-6878-5p	hsa-miR-335-5p	hsa-miR-4496	hsa-miR-3145-3p	hsa-miR-548aq-5p
ASCRP3011563	0.00690629	0.111467	2.18538	down	hsa_circRNA_028883	hsa_circ_0028883	circBase	chr12	+	120933858	120936298	exonic	NM_003746	DYNLL1	TCTCAAAATCCATTCCTTTAAAAAATAAATCTGATGCAGATGTGTAGGCGGGAGCAGGGC	71.625	306.375	6.41332	7.5412	68	61	95.5	62	178.5	194	740	113	6.16655	6.21226	6.92652	6.34796	6.96022	7.09164	8.32187	7.79108	hsa-miR-6868-3p	hsa-miR-891a-3p	hsa-miR-513c-3p	hsa-miR-513a-3p	hsa-miR-1910-5p
ASCRP3011624	0.0157076	0.143694	2.11869	down	hsa_circRNA_403687		25242744	chr6	+	111318385	111337059	exonic	NM_032194	RPF2	TCTGCACTTCACTGCACTGAATGGGAAGATTTACTTTCGAAGCTATAAGAATTCTTTTCA	112.75	488.25	7.19972	8.28289	102	84.5	149	115.5	406	381	1044	122	6.826	6.80921	7.65029	7.51338	8.22409	8.12115	8.83058	7.95576	hsa-miR-5586-5p	hsa-miR-3145-3p	hsa-miR-2116-5p	hsa-miR-141-5p	hsa-miR-4677-5p
ASCRP3011653	0.00160709	0.0788431	2.01078	down	hsa_circRNA_077218	hsa_circ_0077218	circBase	chr6	-	84108085	84108235	exonic	NM_002395	ME1	TCTGGCTTGCCAACAATATAGTTTGGTGTTTCGGAAGCCAAGGTATCTTCTCTTAATGGA	43	103.25	5.15693	6.16469	36	39	46	51	89.5	91.5	174	58	4.76919	4.85582	5.2675	5.73523	5.91932	5.92971	6.33573	6.47402	hsa-miR-182-5p	hsa-miR-6778-5p	hsa-miR-1972	hsa-miR-335-3p	hsa-miR-6826-5p
ASCRP3011687	0.00112857	0.0727328	3.91504	down	hsa_circRNA_100319	hsa_circ_0013912	circBase	chr1	-	145601529	145601852	exonic	NM_006468	POLR3C	TCTTCCAATGAGCCCATTCCAGATGATGGGATTTATTGGCAGGCCAACCTTGACAGATTC	69.25	464.5	6.14456	8.11359	51	46	115	65	216	301	1177.5	163.5	5.67473	5.5084	7.15754	6.23757	7.26404	7.75209	8.98269	8.45553	hsa-miR-573	hsa-miR-520g-5p	hsa-miR-877-5p	hsa-miR-27a-3p	hsa-miR-621
ASCRP3011696	0.00668297	0.109888	3.14589	down	hsa_circRNA_000361	hsa_circ_0001275	circBase	chr3	-	17059499	17059748	antisense	NM_015184	PLCL2	TCTTCTTCTCCACTCCTGAATGGCTCTGATACCTGTCTTCTTGAGCTAGGGCCCTTGCTC	4741.62	26901.2	12.7675	14.4209	4546	3073	6288	5059.5	23027	19988	55455	9135	12.2072	12.1358	13.1277	13.5991	14.2527	14.1338	14.7126	14.5846	hsa-miR-378a-3p	hsa-miR-422a	hsa-miR-361-5p	hsa-miR-370-3p	hsa-miR-506-3p
ASCRP3011709	0.0340703	0.186578	2.00871	down	hsa_circRNA_059500	hsa_circ_0059500	circBase	chr20	-	17927811	17937681	exonic	uc010zrt.1	SNX5	TCTTGTATGGTTACAGTATGGTTGTTTGCTGTGATCTGAGATCTGTATCTGTGGACCTGA	49.5	183.75	5.61077	6.61703	45	43	59	51	119	151	412	53	5.36917	5.4111	5.99337	5.66943	6.33182	6.69375	7.50695	5.93561	hsa-miR-5003-3p	hsa-miR-4659b-3p	hsa-miR-4659a-3p	hsa-miR-5584-3p	hsa-miR-1264
ASCRP3011719	0.0292864	0.178636	9.73078	down	hsa_circRNA_104310	hsa_circ_0079385	circBase	chr7	+	6624646	6624891	exonic	NM_018106	ZDHHC4	TCTTTCTTATTCAGGTGTGTGTAACTGGTGTGTGCACCGTTTCGACCATCACTGTGTTTG	215	7857.62	8.12738	11.4099	358.5	196	137.5	168	2028.5	2103	26492	807	8.68416	8.16091	7.50795	8.1565	10.7342	10.7997	13.2565	10.8494	hsa-miR-499a-3p	hsa-miR-1271-3p	hsa-miR-216a-3p	hsa-miR-197-3p	hsa-miR-489-3p
ASCRP3011721	0.00926412	0.120657	2.98818	down	hsa_circRNA_000442	hsa_circ_0001625	circBase	chr6	-	90836894	90837550	intronic	uc010kch.3	BACH2	TCTTTGGAGCAACTTCAGTGTGTATGGGCTGGAAAAGAGGTCCCGTGACTTCTCAGAGAG	66.375	388.5	6.29973	7.879	59.5	50.5	75	80.5	224.5	282	928	119.5	6.01445	5.87852	6.43807	6.8679	7.32379	7.65388	8.65291	7.88543	hsa-miR-580-5p	hsa-miR-139-3p	hsa-miR-877-3p	hsa-miR-603	hsa-miR-541-5p
ASCRP3011726	0.0233179	0.163792	3.06171	down	hsa_circRNA_406329		25070500	chr3	-	120150129	120150402	intronic	ENST00000295633	FSTL1	TCTTTTGAGTTTTTAAAAGCCACCGCATCCAGCCATAACTGTTTAGAACTGTGCTGTTCA	374.125	1901.5	9.08805	10.7024	365	251.5	487	393	1977	1885	2524	1220	8.71023	8.54456	9.52788	9.56954	10.6926	10.6078	10.016	11.4931	hsa-miR-101-3p	hsa-miR-511-5p	hsa-miR-509-5p	hsa-miR-5583-3p	hsa-miR-3145-3p
ASCRP3011843	0.0358262	0.189259	5.86678	down	hsa_circRNA_102492	hsa_circ_0050205	circBase	chr19	-	19260034	19261573	exonic	NM_005919	MEF2BNB-MEF2B	TGACATCCTCGAGACAAAGATCATTCCACTCAGCCTGGGACGATGGGGAGGAAAAAAATC	188.375	1832.62	7.73153	10.2841	80	71.5	296	306	1505	1488.5	3851	486	6.46281	6.56349	8.75359	9.14622	10.2465	10.2267	10.5941	10.0691	hsa-miR-30c-1-3p	hsa-miR-497-5p	hsa-miR-15b-5p	hsa-miR-601	hsa-miR-597-3p
ASCRP3011931	0.0188064	0.152144	2.78051	down	hsa_circRNA_000966	hsa_circ_0000966	circBase	chr19	-	58724362	58724446	antisense	NM_016324	ZNF274	TGAGTCCTCTGATGTCTGATGAGGTGTGAGCTCTGGGTGAAGGCCTTTCCACATTTGTTG	95.625	608.875	6.93406	8.40941	82	72	115	113.5	371.5	364	1566	134	6.47402	6.53945	7.22328	7.4995	8.08491	8.04467	9.38321	8.12487	hsa-miR-1343-5p	hsa-miR-181d-3p	hsa-miR-4655-5p	hsa-miR-6847-5p	hsa-miR-342-3p
ASCRP3011934	0.0285319	0.177451	6.92977	down	hsa_circRNA_092418	hsa_circ_0000598	circBase	chr15	+	45009906	45009989	intronic	ENST00000561424	B2M	TGAGTGCTGTCTCCATGTTTGATGTATCTGAGCAGGGTTATAATAATGTTAACATGGACA	345.25	5998.88	8.83221	11.625	213	159	580.5	428.5	3706	3662.5	15969	658	7.96047	7.846	9.79526	9.7271	11.6807	11.6872	12.6058	10.5265	hsa-miR-4802-3p	hsa-miR-6831-5p	hsa-miR-650	hsa-miR-4524a-3p	hsa-miR-3973
ASCRP3011956	0.000435733	0.0600225	2.32051	down	hsa_circRNA_406564		25070500	chr4	+	175211289	175211585	intronic	ENST00000396791	CEP44	TGATCAGACAAAATGTTTAGAATGTTTTTAGTCTTCTTAAATTTCCACTGTGTCCTGCCT	39	113.125	4.99039	6.20483	33	35	44	44	82	88	220.5	62	4.60846	4.68407	5.2675	5.40153	5.82544	5.87852	6.66383	6.45153	hsa-miR-551b-5p	hsa-miR-10a-3p	hsa-miR-4703-5p	hsa-miR-8067	hsa-miR-545-5p
ASCRP3011969	0.00931396	0.120727	13.9248	down	hsa_circRNA_101491	hsa_circ_0034762	circBase	chr15	+	42103080	42105299	exonic	NM_014994	MAPKBP1	TGATCGAAGGCTTTTGGACAAGTGGGTGGAGCTGAGGGTGTGTGGTTGTGTTGTTCAATC	1630.25	32170.4	10.958	14.7575	790	482	2557	2692	25954	26012	64239	12476.5	9.80995	9.50169	11.9387	12.5815	14.5074	14.5501	14.9459	15.0268	hsa-miR-17-3p	hsa-miR-125b-5p	hsa-miR-125a-5p	hsa-miR-584-5p	hsa-miR-562
ASCRP3012017	0.0240757	0.165874	2.08202	down	hsa_circRNA_074834	hsa_circ_0074834	circBase	chr5	+	159437506	159492550	exonic	uc003lxu.3	TTC1	TGATTTCCTCTGTGGTAATAAAAGCTTTCTGTGCTTACTTTAGCGTCACCTCCCTCACTG	177.375	845.125	7.9548	9.01278	229	152.5	172	156	576	571	2021.5	212	8.07257	7.7921	7.93067	8.02386	8.75067	8.73752	9.71974	8.8432	hsa-miR-4772-5p	hsa-miR-6809-3p	hsa-miR-6859-5p	hsa-miR-3916	hsa-miR-942-5p
ASCRP3012107	0.00269244	0.0883346	2.42967	down	hsa_circRNA_075706	hsa_circ_0075706	circBase	chr6	-	17624791	17665616	exonic	NM_005124	NUP153	TGCATTTGGCTCTGGAACAACTCCTAATTCTAGTGGATTCTCAATATCCTCCTGTTCAGA	66.875	302.875	6.27736	7.55812	72.5	59	76	60	227	234.5	662	88	6.31209	6.17904	6.48412	6.13418	7.35111	7.37357	8.165	7.3428	hsa-miR-1273e	hsa-miR-5580-5p	hsa-miR-19b-2-5p	hsa-miR-6511a-5p	hsa-miR-520a-5p
ASCRP3012128	0.0256632	0.170049	2.37941	down	hsa_circRNA_101180	hsa_circ_0028932	circBase	chr12	-	121204065	121222396	exonic	NM_139015	SPPL3	TGCCATTTACTTTATTGCCACTCCTCACGATGGCCTATTTAAAGGCATCCAAACAATTGA	103.5	404.625	7.02757	8.27818	84	67	134	129	417.5	395	630	176	6.51994	6.3905	7.4885	7.71137	8.27097	8.17471	8.10437	8.56267	hsa-miR-185-5p	hsa-miR-769-5p	hsa-miR-651-3p	hsa-miR-296-5p	hsa-miR-874-5p
ASCRP3012173	0.00460669	0.098734	2.31319	down	hsa_circRNA_103726	hsa_circ_0070764	circBase	chr4	+	120138704	120177678	exonic	NM_019050	USP53	TGCGGTACATTTCTACAACAGCCTTATGATGCTTGGGATTTGCTTTACATTCTAAGTGGA	59	228.625	6.02492	7.23481	56	47	67	66	185.5	195	452	82	5.84283	5.62627	6.21348	6.41712	7.02673	7.09494	7.6263	7.19125	hsa-miR-148a-5p	hsa-miR-96-5p	hsa-miR-330-3p	hsa-miR-515-5p	hsa-let-7g-3p
ASCRP3012175	0.0196545	0.154602	2.8148	down	hsa_circRNA_009078	hsa_circ_0009078	circBase	chr2	+	109370018	110583453	sense overlapping	NM_005054	RGPD5	TGCGTGTTCCTTAAAGTTGTGTGCTTTTAACTTTCTTTTTTAGGGGTAAGTAGATGCAGT	101	500.5	6.93464	8.42767	70	62	161	111	419	439	987	157	6.24116	6.24354	7.81751	7.43635	8.26805	8.33352	8.74448	8.36463	hsa-miR-1273g-3p	hsa-miR-7851-3p	hsa-miR-4739	hsa-miR-4656	hsa-miR-1285-3p
ASCRP3012205	0.0499114	0.21965	2.49587	down	hsa_circRNA_102237	hsa_circ_0046419	circBase	chr17	+	80417867	80430574	exonic	NM_012336	NARF	TGCTGACCTCTGCCTGTCCTGGAATGTAGTAAGAAAACAAAAACTGATGACCAAGAGAAT	1929	11305.1	11.4676	12.7871	2965.5	1855.5	1413	1482	9528	7909	26207.5	1576	11.6532	11.4071	11.0903	11.7198	13.1403	12.8848	13.2354	11.8881	hsa-miR-212-5p	hsa-miR-424-5p	hsa-miR-1468-3p	hsa-miR-2113	hsa-miR-762
ASCRP3012248	0.000868795	0.0680246	4.01027	down	hsa_circRNA_404994		25070500	chr12	-	39061910	39062584	intronic	ENST00000331366	CPNE8	TGCTTCTTGAAACCACCGTGCCCGGACCATTATGTGTTTTTTTCATAATTAGACACATGA	342.5	2436.5	8.95265	10.9564	446.5	253	341	329.5	2401	2303.5	3950.5	1091	9.02692	8.54721	8.97375	9.26273	10.9697	10.9167	10.6272	11.3119	hsa-miR-548a-5p	hsa-miR-4803	hsa-miR-802	hsa-miR-548as-5p	hsa-miR-4765
ASCRP3012318	0.0139036	0.137097	2.16349	down	hsa_circRNA_078352	hsa_circ_0078352	circBase	chr6	-	154762425	154763424	exonic	NM_173515	CNKSR3	TGGACCTGACCACTACAGTCCAGAAGAATTATGGCCTCGAAACTGATAACATGAAGAACT	80.125	290.75	6.62083	7.73419	63.5	58	103	96	273	268	499	123	6.07589	6.17904	7.07435	7.15406	7.62311	7.59167	7.76624	7.95576	hsa-miR-193a-5p	hsa-miR-6836-5p	hsa-miR-5094	hsa-miR-4778-5p	hsa-miR-3689a-3p
ASCRP3012329	0.00261301	0.0883346	2.05594	down	hsa_circRNA_102345	hsa_circ_0047382	circBase	chr18	+	29704696	29706763	exonic	NM_016271	RNF138	TGGAGAATTTGTGTTCTTCTGGTCATCCTACTTTTAAGTGTCCCCTGTGTCAAGAATCAA	169	693.25	7.90151	8.94131	161	135	214	166	591	621.5	1326	234.5	7.55952	7.62858	8.27097	8.14698	8.79204	8.86173	9.12853	8.98296	hsa-miR-640	hsa-miR-626	hsa-miR-141-3p	hsa-miR-873-5p	hsa-miR-545-5p
ASCRP3012358	0.04215	0.202536	2.71315	down	hsa_circRNA_001724	hsa_circ_0000191	circBase	chr1	+	227074478	227074748	intronic	ENST00000340188	PSEN2	TGGAGGGCTGCTGGATGTGTCCTGAGCTGAAGCTTATCAACAAGTAATGAGTACCAGCTG	162.125	1012.5	7.69035	9.13032	115	79	200.5	254	532	552	2725	241	7.05549	6.70935	8.1473	8.84927	8.6455	8.70116	10.1213	9.0533	hsa-miR-140-3p	hsa-miR-550a-3p	hsa-miR-126-5p	hsa-miR-193a-5p	hsa-miR-27a-3p
ASCRP3012425	0.00175715	0.0788431	2.16324	down	hsa_circRNA_020622	hsa_circ_0020622	circBase	chr11	+	309012	309410	exonic	NM_006435	IFITM2	TGGCATTCAATAAAGTGTATATGTTTCTGGTGCTGCTGTGACTTCATCTAGGGACAGGAA	55.25	188.375	5.90553	7.01873	51.5	47.5	59	63	167	157	348	81.5	5.74367	5.6516	5.91932	6.30755	6.88058	6.74004	7.28731	7.16698	hsa-miR-4685-5p	hsa-miR-6836-5p	hsa-miR-3127-5p	hsa-miR-6803-5p	hsa-miR-6757-5p
ASCRP3012500	0.00973382	0.123828	2.39684	down	hsa_circRNA_059571	hsa_circ_0059571	circBase	chr20	-	20553518	20620544	exonic	NM_020343	RALGAPA2	TGGTACAAACTAGCAAAGTAAAGATATATCCAGAAGAAATCACTCCACTCCTACCAGCCA	277.625	1468.12	8.65662	9.91776	296.5	244	276	294	1088	1123.5	3257	404	8.43497	8.48339	8.6276	9.08054	9.74969	9.78247	10.3627	9.77616	hsa-miR-4436b-5p	hsa-miR-4748	hsa-miR-4464	hsa-miR-511-5p	hsa-miR-103a-2-5p
ASCRP3012521	0.0418528	0.201831	2.50676	down	hsa_circRNA_005048	hsa_circ_0005048	circBase	chr10	-	46754866	47232156	sense overlapping	NM_031912	SYT15	TGGTCTGTTTTGGTAGTTTCTTCGAGAAATAATGTGTTGTGCTTGTAGGGGTAAGTCTGC	127.875	856.25	7.41345	8.73928	100.5	96	172	143	484	471.5	2338	131.5	6.84259	7.03638	7.90475	7.8701	8.49755	8.44884	9.91754	8.09319	hsa-miR-619-5p	hsa-miR-1273g-3p	hsa-miR-5787	hsa-miR-1303	hsa-miR-6778-3p
ASCRP3012556	0.0046149	0.098734	3.66716	down	hsa_circRNA_404978		25070500	chr12	+	26147969	26156383	intronic	uc001rgy.3	RASSF8	TGTAATTCCCAATTCTGGCAGTGGGAGAAGTAAGGTGCCTGTGTAGATCATCCTAGAATA	51.875	339.125	5.74341	7.61807	44	44.5	60	59	226	229.5	812	89	5.41216	5.4723	5.99337	6.0958	7.31956	7.32941	8.459	7.3643	hsa-miR-619-5p	hsa-miR-153-5p	hsa-miR-1273g-3p	hsa-miR-1252-5p	hsa-miR-6843-3p
ASCRP3012669	0.0250727	0.16844	3.34255	down	hsa_circRNA_103107	hsa_circ_0061251	circBase	chr21	-	11020812	11029717	exonic	uc002yis.1	TPTE	TGTGGTCAGTGTTACCATCCATACTGTGTCAGTATTAAGGAGGCTTGGAGTACCCATAAT	297.5	1905.5	8.70665	10.4476	222	192	432	344	1814	1833	3423	552	8.02525	8.13917	9.32942	9.33278	10.538	10.5457	10.4461	10.2606	hsa-miR-203a-3p	hsa-miR-513a-3p	hsa-miR-212-5p	hsa-miR-654-3p	hsa-miR-183-5p
ASCRP3012675	0.0045859	0.098734	2.65154	down	hsa_circRNA_000590	hsa_circ_0000590	circBase	chr15	-	34525901	34526015	sense overlapping	NM_005135	SLC12A6	TGTGTAAAAGAGCTCCCATCTGATCTGCACTCATTACTACCACTCCCACTCAACTAGAAG	320.25	1777.25	8.87016	10.277	353	242	351	335	1493	1430	3671	515	8.66618	8.4903	9.02943	9.29474	10.2302	10.1741	10.5409	10.1628	hsa-miR-6768-5p	hsa-miR-24-3p	hsa-let-7g-3p	hsa-miR-511-3p	hsa-miR-30e-3p
ASCRP3012682	0.0381046	0.194727	5.06315	down	hsa_circRNA_037366	hsa_circ_0037366	circBase	chr16	+	2009516	2011976	exonic	NM_004548	NDUFB10	TGTGTGGCTCTGTATGACTGTTGCTGAAATATAAAGCCCTGCAACCTGGCAGCCGCCCTC	103	2150.5	7.03028	9.37031	84	82	138	108	679	603	7180	140	6.53751	6.72051	7.47437	7.38872	9.01372	8.81614	11.4703	8.18109	hsa-miR-3960	hsa-miR-3692-5p	hsa-miR-8072	hsa-miR-5001-3p	hsa-miR-6744-3p
ASCRP3012697	0.00480443	0.100175	2.25981	down	hsa_circRNA_400037	hsa_circ_0092355	circBase	chr17	-	74080841	74081041	intronic	ENST00000332065	EXOC7	TGTTATCTCAAGCTTCTCTGGTCCTCTTTCTTCCTGGCTTTGTTTCTTCCCTTTGAATGT	6723.62	27167.4	13.2726	14.4488	8654	5810	6732.5	5698	23682.5	21889	54832	8266	13.0818	12.9862	13.2665	13.7557	14.3413	14.2918	14.686	14.476	hsa-miR-197-5p	hsa-miR-642a-3p	hsa-miR-429	hsa-let-7d-5p	hsa-let-7f-5p
ASCRP3012703	0.00413776	0.0975584	2.02588	down	hsa_circRNA_002131	hsa_circ_0002131	circBase	chr8	+	26248758	26265892	exonic	NM_004331	BNIP3L	TGTTCATTCCATCTCTCTTCCTTTCTCATGTTTTGGCTTTGGGGCTAGGGTTCCTGGGTG	18410.2	54688.6	14.6037	15.6223	20716	14623	20259	18043	50772	47793	95982.5	24207	14.2204	14.1852	14.8178	15.1915	15.4343	15.4343	15.7088	15.9118	hsa-miR-136-5p	hsa-miR-627-3p	hsa-miR-942-5p	hsa-miR-6500-5p	hsa-miR-5003-3p
ASCRP3012795	0.0105405	0.125705	2.04683	down	hsa_circRNA_074535	hsa_circ_0074535	circBase	chr5	-	149823791	149826526	exonic	NM_005617	RPS14	TTAATAAATTGCCTTCATGTAAACTGTTTCAAGGAAACCATCTGCCGTGTGACTGGTGGG	70.75	237.25	6.43206	7.46545	71	58	71.5	82.5	269	254	322.5	103.5	6.29037	6.12581	6.39372	6.91835	7.59912	7.50348	7.16006	7.59912	hsa-miR-612	hsa-miR-3689e	hsa-miR-3689a-5p	hsa-miR-3689b-5p	hsa-miR-939-3p
ASCRP3012837	0.00052596	0.0617533	2.35086	down	hsa_circRNA_102639	hsa_circ_0052877	circBase	chr2	-	20939730	20939965	exonic	NM_021925	C2orf43	TTAGAACCATTCTGCCTTGGTAATTCGTGCCTTTCTGCTCTTTCCAACAATTGAACGAAT	159.375	700.125	7.80245	9.03564	189.5	134	156	158	633.5	563	1289	315	7.79495	7.60978	7.7712	8.03387	8.89753	8.71603	9.08577	9.44324	hsa-miR-376c-3p	hsa-miR-562	hsa-miR-802	hsa-miR-576-5p	hsa-miR-203a-5p
ASCRP3012925	0.0132222	0.134513	2.54345	down	hsa_circRNA_081199	hsa_circ_0081199	circBase	chr7	-	97595907	97599157	exonic	NR_002822	MGC72080	TTCACCATCATGAACCCGTGTTTCTGTGCGTTGTTCGGAATCCTATAATTGAAAAACAGT	77.875	432.25	6.58004	7.92683	72	61	99	79.5	285	276	1071	97	6.29037	6.21226	6.97535	6.8422	7.70317	7.63382	8.86811	7.50224	hsa-miR-6751-5p	hsa-miR-6851-5p	hsa-miR-3672	hsa-miR-3131	hsa-miR-3065-3p
ASCRP3013000	0.0212775	0.158669	3.10865	down	hsa_circRNA_001371	hsa_circ_0001371	circBase	chr3	+	183515710	183519316	exonic	NM_018023	YEATS2	TTCCATTAATCACTGCAAAAAGACTGTTAAAGATTCACTCCAGTCAGTCCAGTCCGCAGC	85.25	434	6.66771	8.304	63	54	114	110	434	411	736.5	154.5	6.05026	5.97772	7.22328	7.41959	8.33212	8.24029	8.30743	8.33617	hsa-miR-8089	hsa-miR-486-3p	hsa-miR-370-3p	hsa-miR-6837-3p	hsa-miR-3692-5p
ASCRP3013015	0.00185169	0.0788431	16.9537	down	hsa_circRNA_023016	hsa_circ_0023016	circBase	chr11	+	66413497	66413944	exonic	NM_002896	RBM4	TTCCGGTGAAATAAATGGTTTTTCAACTTAGGGTAGTGGGATGTGTGTGGGCTGAAATTC	328.875	10963.6	8.7946	12.8781	322.5	135	377	481	6556	7042	26989.5	3267	8.54637	7.59796	9.12796	9.90612	12.5124	12.6516	13.2859	13.0627	hsa-miR-3916	hsa-miR-765	hsa-miR-650	hsa-miR-6510-5p	hsa-miR-7106-5p
ASCRP3013160	0.00276242	0.0888433	2.12704	down	hsa_circRNA_029375	hsa_circ_0029375	circBase	chr12	+	125587224	125603311	exonic	NM_023928	AACS	TTGACAGGATAGGGGTGTGCTGGACCGGTTTTCTCAAATTCAGCCAAAGCTCATCTTCTC	70.25	275.125	6.38294	7.47179	62	54	87	78	200	209	595.5	96	5.98343	6.0214	6.76264	6.7643	7.1629	7.19125	8.03077	7.50224	hsa-miR-6804-5p	hsa-miR-6776-3p	hsa-miR-6741-5p	hsa-miR-6798-5p	hsa-miR-4733-3p
ASCRP3013228	0.00158749	0.0788431	3.67232	down	hsa_circRNA_034093	hsa_circ_0034093	circBase	chr15	-	23060814	23062319	exonic	NM_144599	NIPA1	TTGGAGTACCGTTCGGGTACTTCCTATTTAACAGACATTGTGTGGTGGGCTGGCACAATC	86.25	581.875	6.55406	8.43075	54	49	136	106	310	320	1500	197.5	5.77694	5.62627	7.50795	7.3051	7.8139	7.84835	9.32324	8.73752	hsa-miR-599	hsa-miR-548s	hsa-miR-421	hsa-miR-3194-5p	hsa-miR-3972
ASCRP3013295	0.00382627	0.0951877	4.50518	down	hsa_circRNA_406889		25070500	chr6	+	158688265	158703410	sense overlapping	ENST00000432358	RP11-732M18.3	TTGTTACTTCTAAAAGGACAGTGCTGAAACCCATTCATCTGTTGATGGACACCGGGTAAT	86	584.75	6.7236	8.89518	82	64.5	109	88.5	617	583	818	321	6.49915	6.31889	7.09527	6.98107	8.85872	8.77485	8.47454	9.4726	hsa-miR-4739	hsa-miR-4728-5p	hsa-miR-3121-3p	hsa-miR-7851-3p	hsa-miR-661
ASCRP3013306	0.0298266	0.178902	5.39688	down	hsa_circRNA_407088		25070500	chr8	-	72181974	72229924	exonic	NM_000503	EYA1	TTGTTTTCCACTCCTTGCTTACTGGGTCCTACGCCAACAGATATGGGAGGGTGCATTGTG	247.875	2709.75	8.28248	10.7146	129	116.5	377	369	1957	1959	6373	550	7.1974	7.34779	9.12796	9.45678	10.6665	10.6777	11.2644	10.2498	hsa-miR-3620-5p	hsa-miR-383-5p	hsa-miR-138-5p	hsa-miR-1587	hsa-miR-2115-3p
ASCRP3013327	0.0430979	0.204937	2.09059	down	hsa_circRNA_104193	hsa_circ_0077930	circBase	chr6	-	135748304	135778851	exonic	NM_017651	AHI1	TTTACGATTTCCATGTTGCAGATAATAATGAAGATGTTGATGGTGATGGTGTTCATGAAA	939.625	3264.62	10.2192	11.2831	455	346.5	1075.5	1881.5	1828	2008	6884	2338.5	9.04735	9.0352	10.6871	12.1072	10.5472	10.7177	11.3976	12.47	hsa-miR-335-3p	hsa-miR-587	hsa-miR-1185-2-3p	hsa-miR-105-5p	hsa-miR-1185-1-3p
ASCRP3013367	0.0475387	0.215698	2.79149	down	hsa_circRNA_404186		25242744	chr9	+	80869751	80879232	exonic	NM_032171	CEP78	TTTCAGAAGTTTCATGCTTTCTTGGATCTCCTTAAAGATGCTGGCAACCAGGTTTTCCTG	69.25	468.375	6.27909	7.76012	54.5	49	86	87.5	241	216.5	1333	83	5.82544	5.67296	6.67446	6.94347	7.44414	7.25285	9.1412	7.20231	hsa-miR-541-5p	hsa-miR-4328	hsa-miR-5195-3p	hsa-miR-4778-3p	hsa-miR-8060
ASCRP3013423	0.0295372	0.178713	2.28	down	hsa_circRNA_103039	hsa_circ_0060063	circBase	chr20	-	33954359	33962059	exonic	NM_018244	UQCC1	TTTCTTATAACCCTACTCCACGTCTGAAGATTAAGATTGCGGCCCTGCGCATGTATACTA	259.25	1098.25	8.50695	9.69599	200	163	351	323	990.5	990.5	1976	436	7.87529	7.89645	9.03399	9.22209	9.6003	9.6003	9.69298	9.89039	hsa-miR-186-5p	hsa-miR-223-3p	hsa-miR-135b-3p	hsa-miR-145-3p	hsa-miR-541-5p
ASCRP3013452	0.00803388	0.115748	2.44501	down	hsa_circRNA_000510	hsa_circ_0000510	circBase	chr13	+	114518962	114519190	intronic	ENST00000458001	GAS6-AS1	TTTGCAGCGTGTTCTGGATGGGGAGAGGTGCAGTCACTGCTCAGGGACACGGGTTCTTTT	65.75	340	6.27808	7.56792	57	54	85	67	186	224	859	91	5.90585	5.97772	6.71622	6.51255	7.04529	7.30281	8.54865	7.37493	hsa-miR-4740-3p	hsa-miR-6778-3p	hsa-miR-6836-3p	hsa-miR-6501-3p	hsa-miR-523-3p
ASCRP3013488	0.016617	0.147019	2.50998	down	hsa_circRNA_011977	hsa_circ_0011977	circBase	chr1	+	43142254	43142429	exonic	NM_006347	PPIH	TTTGTATGCGTAGCCTTCCCTTCTTCTTGGTGGTGTTCTTGAGTAAGATAATCTGGACTG	2639.38	13722.6	11.8809	13.2086	2258	1782.5	4182.5	2334.5	8731	8686	34342.5	3131	11.2371	11.3524	12.5604	12.3739	13.0511	13.0511	13.7362	12.9961	hsa-miR-5582-3p	hsa-miR-1207-5p	hsa-miR-6808-5p	hsa-miR-3619-5p	hsa-miR-200b-5p
ASCRP3013492	0.0284871	0.177256	2.79674	down	hsa_circRNA_102432	hsa_circ_0000885	circBase	chr19	-	7267355	7267907	exonic	NM_000208	INSR	TTTGTCGAACGATGTTGGACTCATAGTCACTGCCAGAAAGTGTGTCCCGGCATGGATATC	64.5	320.25	6.10969	7.59343	57	48	77	76	264.5	262.5	675.5	78.5	5.93267	5.44358	6.40759	6.65491	7.57568	7.54897	8.19223	7.05684	hsa-miR-450a-2-3p	hsa-miR-22-5p	hsa-miR-516a-5p	hsa-miR-548d-5p	hsa-miR-16-5p
ASCRP3013504	0.00248278	0.0877957	2.1686	down	hsa_circRNA_057659	hsa_circ_0057659	circBase	chr2	-	198351307	198351922	exonic	NM_002156	HSPD1	TTTGTTTAAAGTTAAGTTGTGAGAACTGCTTTATTGGATGCTGCTGGTGTGGCCTCTCTG	65.625	211.125	6.20122	7.31799	55.5	50	80	77	193	182	352	117.5	5.82544	5.71991	6.52288	6.73666	7.10742	6.99315	7.30167	7.86971	hsa-miR-942-5p	hsa-miR-5003-3p	hsa-miR-2116-3p	hsa-miR-8062	hsa-miR-1183
ASCRP3013555	0.010243	0.125348	3.66258	down	hsa_circRNA_101911	hsa_circ_0040994	circBase	chr16	-	89807211	89815175	exonic	NM_000135	FANCA	TTTTCTTCTTCTCCTTGATGGGCCTGCTGTCGTCACATCTGACCTCAAATGATCCTCCTC	4420.62	27571	12.6481	14.5209	3754	2704	6209.5	5015	24689.5	22816	52735	10043.5	11.9547	11.9547	13.114	13.569	14.4108	14.3413	14.5951	14.7366	hsa-miR-34c-5p	hsa-miR-34a-5p	hsa-miR-449a	hsa-miR-449b-5p	hsa-miR-486-3p
ASCRP3013577	0.00669242	0.109903	2.02218	down	hsa_circRNA_012384	hsa_circ_0012384	circBase	chr1	+	47842375	47844511	exonic	NM_016308	CMPK1	TTTTGTGCTGTGGCCTTTGCTAGTTTTTGATGAAGTTGTGCAGATTTTTGACAAGGAAGG	60.375	214.625	6.093	7.10891	57.5	56	65	63	184	183	416	75.5	5.88921	6.06381	6.1425	6.27648	7.00864	6.99315	7.50695	6.92689	hsa-miR-5582-3p	hsa-miR-3613-3p	hsa-miR-3916	hsa-miR-1323	hsa-miR-6507-5p
ASCRP3013591	0.00384238	0.0951877	2.06396	down	hsa_circRNA_003086	hsa_circ_0003086	circBase	chr7	+	64630738	65139334	sense overlapping	NM_007139	ZNF92	TTTTTATAGGGGTAAGTATGACTGTATAATAGCAATAGCACTCTTTAAGTGACTGCTGTG	42.25	113.25	5.22569	6.2711	38	39	50	42	102	106	185	60	5.18811	4.79541	5.67296	5.24628	6.12581	6.12968	6.42133	6.40759	hsa-miR-2054	hsa-miR-568	hsa-miR-4739	hsa-miR-5787	hsa-miR-1277-5p
